# Supplementary material for: Altered microRNA Transcriptome in Cultured Human Airway Cells upon Infection with SARS-CoV-2
Source: Viruses. 2023 Feb 10;15(2):496. doi: 10.3390/v15020496 (PMC9962802; doi:10.3390/v15020496)
Supplement: Supplementary file 1 [file viruses-15-00496-s001.zip]

Archive with 14 entries (9 files):
- viruses-2130726 Suppmentary File S1-S4/
- viruses-2130726 Suppmentary File S1-S4/Supplementary File S1_ RNA-Seq_Workflow/
- viruses-2130726 Suppmentary File S1-S4/Supplementary File S1_ RNA-Seq_Workflow/Experiment_Workflow_and_Flowchart_of_Data_Analysis.pdf
- viruses-2130726 Suppmentary File S1-S4/Supplementary File S2_ miRNA_Expression_Profiling/
- viruses-2130726 Suppmentary File S1-S4/Supplementary File S2_ miRNA_Expression_Profiling/All_Comparisons_of_Expressed_miRNAs.xls
- viruses-2130726 Suppmentary File S1-S4/Supplementary File S2_ miRNA_Expression_Profiling/Differentially_Expressed_miRNAs.xls
- viruses-2130726 Suppmentary File S1-S4/Supplementary File S2_ miRNA_Expression_Profiling/miRNA_Expression_Analysis.xls
- viruses-2130726 Suppmentary File S1-S4/Supplementary File S3_ miRNAs_targets_prediction/
- viruses-2130726 Suppmentary File S1-S4/Supplementary File S3_ miRNAs_targets_prediction/Parameters.txt
- viruses-2130726 Suppmentary File S1-S4/Supplementary FIle S4_ plasmid_construction/
- viruses-2130726 Suppmentary File S1-S4/Supplementary FIle S4_ plasmid_construction/3'UTR_ACE2_MUT_IDT.pdf
- viruses-2130726 Suppmentary File S1-S4/Supplementary FIle S4_ plasmid_construction/3'UTR_ACE2_WT_IDT.pdf
- viruses-2130726 Suppmentary File S1-S4/Supplementary FIle S4_ plasmid_construction/3_UTR_ACE2_Seed_miRNAs_seed.pdf
- viruses-2130726-Supplementary_figures and tables.pdf
