# Supplementary material for: Altered microRNA Transcriptome in Cultured Human Airway Cells upon Infection with SARS-CoV-2
Source: Viruses. 2023 Feb 10;15(2):496. doi: 10.3390/v15020496 (PMC9962802; doi:10.3390/v15020496)
Supplement: Supplementary file 1 [file viruses-15-00496-s001.zip › viruses-2130726 Suppmentary File S1-S4/Supplementary File S2_ miRNA_Expression_Profiling/All_Comparisons_of_Expressed_miRNAs.xls]

## Sheet: SARS-CoV-2-24h_vs_Mock-24h
miRNA expression for SARS-CoV-2-24h_vs_Mock-24h (based on TagCount_ALL_Isoform data) Column A: MATURE-ID, the ID of mature miRNA annotated in miRBase 21. Column B: pre-miRNA arm (5p or 3p), the position of the mature miRNA on pre-miRNA. Column C: PRE-ID, the pre-miRNA name. Column D: PRE-ACC, the pre-miRNA ACCESSION. Column E: MUTURE-SEED, the seed sequence of the mature miRNA. Column F: MATURE-L…
miRNA information										TagCount_Mature_Alone						TagCount_Most_Abundant_Seq						TagCount_ALL_Isoform						group_mean		Fold Change, P value(unpaired) and FDR
MATURE-ID	pre-miRNA arm (5p or 3p)	PRE-ID	PRE-ACC	MATURE-SEED	MATURE-LENGTH	MATURE-SEQ	MATURE-ACC	Most_Abundant_Seq	Is_miRBaseMature_Most_Abundant_Seq	SARS-CoV-2_1-24h	SARS-CoV-2_2-24h	SARS-CoV-2_3-24h	Mock_1-24h	Mock_2-24h	Mock_3-24h	SARS-CoV-2_1-24h	SARS-CoV-2_2-24h	SARS-CoV-2_3-24h	Mock_1-24h	Mock_2-24h	Mock_3-24h	SARS-CoV-2_1-24h	SARS-CoV-2_2-24h	SARS-CoV-2_3-24h	Mock_1-24h	Mock_2-24h	Mock_3-24h	SARS-CoV-2-24h	Mock-24h	SARS-CoV-2-24h vs Mock-24h Fold change	SARS-CoV-2-24h vs Mock-24h P-value(unpaired)	SARS-CoV-2-24h vs Mock-24h FDR
hsa-let-7a-3p	3p	hsa-let-7a-1	MI0000060	UAUACA	21	CUAUACAAUCUACUGUCUUUC	MIMAT0004481	CTATACAATCTACTGTCTTTCT	No							2	3	5	14	12	8	5	5	7	14	15	14	15.6667	24.3333	0.643836	0.000312666	0.0512772
hsa-let-7a-3p	3p	hsa-let-7a-3	MI0000062	UAUACA	21	CUAUACAAUCUACUGUCUUUC	MIMAT0004481	TACAATCTACTGTCTTTCCTGT	No							9	7	4	8	5	8	16	18	12	22	24	24	25.3333	33.3333	0.76	0.0132356	0.280566
hsa-let-7a-5p	5p	hsa-let-7a-1	MI0000060	GAGGUA	22	UGAGGUAGUAGGUUGUAUAGUU	MIMAT0000062	TGAGGTAGTAGGTTGTATAGTT	Yes	5804	4043	6997	4712	6932	6600	5804	4043	6997	4712	6932	6600	9224	6576	11602	9077	12218	11392	9144	10905.7	0.838463	0.365965	0.510998
hsa-let-7a-5p	5p	hsa-let-7a-2	MI0000061	GAGGUA	22	UGAGGUAGUAGGUUGUAUAGUU	MIMAT0000062	TGAGGTAGTAGGTTGTATAGTT	Yes	5804	4043	6997	4712	6932	6600	5804	4043	6997	4712	6932	6600	9172	6546	11568	9041	12183	11328	9105.33	10860.7	0.838377	0.366936	0.510998
hsa-let-7a-5p	5p	hsa-let-7a-3	MI0000062	GAGGUA	22	UGAGGUAGUAGGUUGUAUAGUU	MIMAT0000062	TGAGGTAGTAGGTTGTATAGTT	Yes	5804	4043	6997	4712	6932	6600	5804	4043	6997	4712	6932	6600	9398	6716	11865	9480	12568	11607	9336.33	11228.3	0.831498	0.3391	0.510998
hsa-let-7b-3p	3p	hsa-let-7b	MI0000063	UAUACA	22	CUAUACAACCUACUGCCUUCCC	MIMAT0004482	CTATACAACCTACTGCCTTCCT	No	4	1	1		3	3	15	26	17	6	9	12	37	41	30	12	21	25	46	29.3333	1.56818	0.0292158	0.334981
hsa-let-7b-5p	5p	hsa-let-7b	MI0000063	GAGGUA	22	UGAGGUAGUAGGUUGUGUGGUU	MIMAT0000063	TGAGGTAGTAGGTTGTGTGGTT	Yes	5708	4505	9259	8230	7632	6209	5708	4505	9259	8230	7632	6209	11693	9438	21431	21614	18402	15379	14197.3	18475	0.768462	0.355341	0.510998
hsa-let-7c-3p	3p	hsa-let-7c	MI0000064	UGUACA	22	CUGUACAACCUUCUAGCUUUCC	MIMAT0026472	CTGTACAACCTTCTAGCTTTCC	Yes				6						6						6			10	12	0.833333	0.373901	0.510998
hsa-let-7c-5p	5p	hsa-let-7c	MI0000064	GAGGUA	22	UGAGGUAGUAGGUUGUAUGGUU	MIMAT0000064	TGAGGTAGTAGGTTGTATGGTT	Yes	2045	1664	2876	2712	2034	1521	2045	1664	2876	2712	2034	1521	3599	3077	5418	5479	4015	3146	4041.33	4223.33	0.956906	0.86216	0.905544
hsa-let-7d-3p	3p	hsa-let-7d	MI0000065	UAUACG	22	CUAUACGACCUGCUGCCUUUCU	MIMAT0004484	CTATACGACCTGCTGCCTTTCT	Yes	1268	1078	1123	510	793	780	1268	1078	1123	510	793	780	2671	2471	2514	1262	1800	1766	2562	1619.33	1.58213	0.00690514	0.239364
hsa-let-7d-5p	5p	hsa-let-7d	MI0000065	GAGGUA	22	AGAGGUAGUAGGUUGCAUAGUU	MIMAT0000065	AGAGGTAGTAGGTTGCATAGTT	Yes	1815	1460	2211	1202	1938	2094	1815	1460	2211	1202	1938	2094	3341	2729	4332	2644	3971	4103	3477.33	3582.67	0.970599	0.880877	0.917647
hsa-let-7e-3p	3p	hsa-let-7e	MI0000066	UAUACG	22	CUAUACGGCCUCCUAGCUUUCC	MIMAT0004485	CTATACGGCCTCCTAGCTTTCC	Yes	12	7	4	6	5	7	12	7	4	6	5	7	28	18	11	6	15	16	29	22.3333	1.29851	0.31943	0.510998
hsa-let-7e-5p	5p	hsa-let-7e	MI0000066	GAGGUA	22	UGAGGUAGGAGGUUGUAUAGUU	MIMAT0000066	TGAGGTAGGAGGTTGTATAGTT	Yes	5146	4270	7178	4798	5350	5204	5146	4270	7178	4798	5350	5204	9577	8030	13645	10295	10609	10381	10427.3	10438.3	0.998946	0.995081	1
hsa-let-7f-1-3p	3p	hsa-let-7f-1	MI0000067	UAUACA	22	CUAUACAAUCUAUUGCCUUCCC	MIMAT0004486	CTATACAATCTATTGCCTTCCT	No							4	2	5		3	6	7	2	7		6	6	15.3333	14	1.09524	0.635529	0.742204
hsa-let-7f-2-3p	3p	hsa-let-7f-2	MI0000068	UAUACA	22	CUAUACAGUCUACUGUCUUUCC	MIMAT0004487	CTATACAGTCTACTGTCTTTCT	No			1					3	4	8	4			3	6	8	4		13	14	0.928571	0.746489	0.821639
hsa-let-7f-5p	5p	hsa-let-7f-1	MI0000067	GAGGUA	22	UGAGGUAGUAGAUUGUAUAGUU	MIMAT0000067	TGAGGTAGTAGATTGTATAGTT	Yes	11600	10676	8746	9565	12597	10561	11600	10676	8746	9565	12597	10561	17906	16998	14605	17952	22125	17900	16513	19335.7	0.854018	0.174408	0.510998
hsa-let-7f-5p	5p	hsa-let-7f-2	MI0000068	GAGGUA	22	UGAGGUAGUAGAUUGUAUAGUU	MIMAT0000067	TGAGGTAGTAGATTGTATAGTT	Yes	11600	10676	8746	9565	12597	10561	11600	10676	8746	9565	12597	10561	18620	17716	15261	18608	23072	18609	17209	20106.3	0.855899	0.181732	0.510998
hsa-let-7g-5p	5p	hsa-let-7g	MI0000433	GAGGUA	22	UGAGGUAGUAGUUUGUACAGUU	MIMAT0000414	TGAGGTAGTAGTTTGTACAGTT	Yes	20712	19057	26380	29950	31779	32403	20712	19057	26380	29950	31779	32403	29960	28625	41116	52667	52617	52228	33243.7	52514	0.633044	0.00825953	0.24689
hsa-let-7i-3p	3p	hsa-let-7i	MI0000434	UGCGCA	22	CUGCGCAAGCUACUGCCUUGCU	MIMAT0004585	CTGCGCAAGCTACTGCCTTG	No							5	5	2		9		7	5	2		9		14.6667	13	1.1282	0.64333	0.746757
hsa-let-7i-5p	5p	hsa-let-7i	MI0000434	GAGGUA	22	UGAGGUAGUAGUUUGUGCUGUU	MIMAT0000415	TGAGGTAGTAGTTTGTGCTGTT	Yes	87785	85910	84344	108012	103539	97362	87785	85910	84344	108012	103539	97362	125068	127435	132081	190471	168962	159408	128205	172957	0.741252	0.00894558	0.24689
hsa-miR-1-3p	3p	hsa-mir-1-1	MI0000651	GGAAUG	22	UGGAAUGUAAAGAAGUAUGUAU	MIMAT0000416	TGGAATGTAAAGAAGTATGTAT	Yes	31733	37933	30914	36554	39720	32267	31733	37933	30914	36554	39720	32267	55867	66580	55278	70222	72522	57542	59251.7	66772	0.887373	0.273635	0.510998
hsa-miR-1-3p	3p	hsa-mir-1-2	MI0000437	GGAAUG	22	UGGAAUGUAAAGAAGUAUGUAU	MIMAT0000416	TGGAATGTAAAGAAGTATGTAT	Yes	31733	37933	30914	36554	39720	32267	31733	37933	30914	36554	39720	32267	62029	73696	61186	77352	79815	63161	65647	73452.7	0.893732	0.300839	0.510998
hsa-miR-1-5p	5p	hsa-mir-1-1	MI0000651	CAUACU	22	ACAUACUUCUUUAUAUGCCCAU	MIMAT0031892	ACATACTTCTTTATATGCCCATA	No							2	2			3		2	2			3		11.3333	11	1.0303	0.795255	0.851635
hsa-miR-100-5p	5p	hsa-mir-100	MI0000102	ACCCGU	22	AACCCGUAGAUCCGAACUUGUG	MIMAT0000098	AACCCGTAGATCCGAACTTGTG	Yes	1236	1407	1686	1119	893	891	1236	1407	1686	1119	893	891	2856	3426	4077	3167	2687	2513	3463	2799	1.23723	0.175036	0.510998
hsa-miR-101-3p	3p	hsa-mir-101-1	MI0000103	ACAGUA	21	UACAGUACUGUGAUAACUGAA	MIMAT0000099	GTACAGTACTGTGATAACTGA	No	15	17	36	39	15	12	35	42	51	114	42	32	252	335	452	805	302	273	356.333	470	0.758156	0.566507	0.687192
hsa-miR-101-3p	3p	hsa-mir-101-2	MI0000739	ACAGUA	21	UACAGUACUGUGAUAACUGAA	MIMAT0000099	GTACAGTACTGTGATAACTGA	No	15	17	36	39	15	12	35	42	51	114	42	32	262	353	463	827	315	283	369.333	485	0.761512	0.566874	0.687192
hsa-miR-103a-2-5p	5p	hsa-mir-103a-2	MI0000108	GCUUCU	23	AGCUUCUUUACAGUGCUGCCUUG	MIMAT0009196	AGCTTCTTTACAGTGCTGCCTTG	Yes	1						1						1						10.3333	10	1.03333	0.373901	0.510998
hsa-miR-103a-3p	3p	hsa-mir-103a-1	MI0000109	GCAGCA	23	AGCAGCAUUGUACAGGGCUAUGA	MIMAT0000101	AGCAGCATTGTACAGGGCTATGA	Yes	2251	1921	1942	1773	1965	2147	2251	1921	1942	1773	1965	2147	3176	2783	2981	2492	2910	3205	2990	2879	1.03855	0.662499	0.763604
hsa-miR-103a-3p	3p	hsa-mir-103a-2	MI0000108	GCAGCA	23	AGCAGCAUUGUACAGGGCUAUGA	MIMAT0000101	AGCAGCATTGTACAGGGCTATGA	Yes	2251	1921	1942	1773	1965	2147	2251	1921	1942	1773	1965	2147	3285	2871	3051	2542	2963	3296	3079	2943.67	1.04597	0.615528	0.725489
hsa-miR-106a-5p	5p	hsa-mir-106a	MI0000113	AAAGUG	23	AAAAGUGCUUACAGUGCAGGUAG	MIMAT0000103	AAAAGTGCTTACAGTGCAGGTAG	Yes	2	3	2				2	3	2				2	5	2	6		2	13	12.6667	1.02632	0.87739	0.916196
hsa-miR-106b-3p	3p	hsa-mir-106b	MI0000734	CGCACU	22	CCGCACUGUGGGUACUUGCUGC	MIMAT0004672	CCGCACTGTGGGTACTTGCT	No	562	482	704	499	431	532	1391	1189	1804	1197	1059	1532	4825	4311	7270	5459	4408	5946	5478.67	5281	1.03743	0.855699	0.899581
hsa-miR-106b-5p	5p	hsa-mir-106b	MI0000734	AAAGUG	21	UAAAGUGCUGACAGUGCAGAU	MIMAT0000680	TAAAGTGCTGACAGTGCAGATA	No	3	14	10	19	10		4	9	9	14	18	11	11	29	24	39	31	20	31.3333	40	0.783333	0.322682	0.510998
hsa-miR-107	3p	hsa-mir-107	MI0000114	GCAGCA	23	AGCAGCAUUGUACAGGGCUAUCA	MIMAT0000104	AGCAGCATTGTACAGGGCTATCA	Yes	19	19	24	17	17	15	19	19	24	17	17	15	63	75	84	64	84	81	84	86.3333	0.972973	0.801921	0.857774
hsa-miR-10a-3p	3p	hsa-mir-10a	MI0000266	AAAUUC	22	CAAAUUCGUAUCUAGGGGAAUA	MIMAT0004555	CAAATTCGTATCTAGGGGAAT	No						2	135	91	78	47	90	86	189	137	111	73	120	132	155.667	118.333	1.31549	0.269546	0.510998
hsa-miR-10a-5p	5p	hsa-mir-10a	MI0000266	ACCCUG	23	UACCCUGUAGAUCCGAAUUUGUG	MIMAT0000253	TACCCTGTAGATCCGAATTTGT	No	3354	1944	1776	657	1242	1523	6835	5123	4581	1837	3149	4121	20359	14290	13278	5404	9776	12387	15985.7	9199	1.73776	0.0869292	0.491888
hsa-miR-10b-5p	5p	hsa-mir-10b	MI0000267	ACCCUG	23	UACCCUGUAGAACCGAAUUUGUG	MIMAT0000254	TACCCTGTAGAACCGAATTTGT	No	48	56	77	183	43	29	264	293	257	934	134	203	520	592	554	1835	322	374	565.333	853.667	0.662241	0.592446	0.706994
hsa-miR-1178-3p	3p	hsa-mir-1178	MI0006271	UGCUCA	21	UUGCUCACUGUUCUUCCCUAG	MIMAT0005823	TTGCTCACTGTTCTTCCCTAGT	No								1						1					10.3333	10	1.03333	0.373901	0.510998
hsa-miR-1180-3p	3p	hsa-mir-1180	MI0006273	UUCCGG	22	UUUCCGGCUCGCGUGGGUGUGU	MIMAT0005825	TTTCCGGCTCGCGTGGGTGTGT	Yes	319	291	267	183	256	222	319	291	267	183	256	222	820	775	748	508	640	644	791	607.333	1.30242	0.0204715	0.293986
hsa-miR-1180-5p	5p	hsa-mir-1180	MI0006273	GACCCA	21	GGACCCACCCGGCCGGGAAUA	MIMAT0026735	GGACCCACCCGGCCGGGAAT	No								2						2					10.6667	10	1.06667	0.373901	0.510998
hsa-miR-1185-1-3p	3p	hsa-mir-1185-1	MI0003844	UAUACA	22	AUAUACAGGGGGAGACUCUUAU	MIMAT0022838	ATATACAGGGGGAGACTCTTAT	Yes						2						2		1	1			2	10.6667	10.6667	1	1	1
hsa-miR-1185-2-3p	3p	hsa-mir-1185-2	MI0003821	UAUACA	22	AUAUACAGGGGGAGACUCUCAU	MIMAT0022713	ATATACAGGGGGAGACTCTCATA	No									2						3				11	10	1.1	0.373901	0.510998
hsa-miR-122-3p	3p	hsa-mir-122	MI0000442	ACGCCA	22	AACGCCAUUAUCACACUAAAUA	MIMAT0004590	AAACGCCATTATCACACTAAAT	No							4	9				3	6	12				3	16	11	1.45454	0.237796	0.510998
hsa-miR-122-5p	5p	hsa-mir-122	MI0000442	GGAGUG	22	UGGAGUGUGACAAUGGUGUUUG	MIMAT0000421	TGGAGTGTGACAATGGTGTTT	No	495	495	703	474	315	349	730	917	826	554	519	531	2320	2805	2918	2408	1828	1773	2691	2013	1.33681	0.0684078	0.481793
hsa-miR-1224-3p	3p	hsa-mir-1224	MI0003764	CCCACC	21	CCCCACCUCCUCUCUCCUCAG	MIMAT0005459	CCCCACCTCCTCTCTCCTCAGT	No								3	4					3	4				12.3333	10	1.23333	0.12417	0.510481
hsa-miR-1224-5p	5p	hsa-mir-1224	MI0003764	UGAGGA	19	GUGAGGACUCGGGAGGUGG	MIMAT0005458	GTGAGGACTCGGGAGGTGGAG	No	2		2			3	4		5	8	3	3	20	6	34	14	12	15	30	23.6667	1.26761	0.479533	0.611671
hsa-miR-1226-3p	3p	hsa-mir-1226	MI0006313	CACCAG	22	UCACCAGCCCUGUGUUCCCUAG	MIMAT0005577	TCACCAGCCCTGTGTTCCCTAGT	No	29	24	51	17	24	33	351	335	202	91	173	188	530	546	377	163	328	327	494.333	282.667	1.74882	0.051177	0.424301
hsa-miR-1226-5p	5p	hsa-mir-1226	MI0006313	UGAGGG	26	GUGAGGGCAUGCAGGCCUGGAUGGGG	MIMAT0005576	TGAGGGCATGCAGGCCTGGATGG	No							2	4	4			2	26	15	12		3	11	27.6667	14.6667	1.88636	0.0728672	0.491888
hsa-miR-1227-3p	3p	hsa-mir-1227	MI0006316	GUGCCA	20	CGUGCCACCCUUUUCCCCAG	MIMAT0005580	CGTGCCACCCTTTTCCCCAGT	No	1		2				17	12	6	6	8	15	30	30	24	6	11	18	38	21.6667	1.75385	0.0152326	0.280566
hsa-miR-1228-3p	3p	hsa-mir-1228	MI0006318	CACACC	20	UCACACCUGCCUCGCCCCCC	MIMAT0005583	TCACACCTGCCTCGCCCCCCAAA	No								1						1					10.3333	10	1.03333	0.373901	0.510998
hsa-miR-1229-3p	3p	hsa-mir-1229	MI0006319	UCUCAC	23	CUCUCACCACUGCCCUCCCACAG	MIMAT0005584	CTCTCACCACTGCCCTCCCACAGT	No	12	19	8	8	8	6	34	34	23	25	15	15	137	163	75	72	63	63	135	76	1.77632	0.0880784	0.491888
hsa-miR-1229-5p	5p	hsa-mir-1229	MI0006319	UGGGUA	24	GUGGGUAGGGUUUGGGGGAGAGCG	MIMAT0022942	TGGGTAGGGTTTGGGGGAGAGCGT	No								3						5					11.6667	10	1.16667	0.373901	0.510998
hsa-miR-1233-3p	3p	hsa-mir-1233-1	MI0006323	GAGCCC	20	UGAGCCCUGUCCUCCCGCAG	MIMAT0005588	TGAGCCCTGTCCTCCCGCAGT	No							1						1						10.3333	10	1.03333	0.373901	0.510998
hsa-miR-1233-3p	3p	hsa-mir-1233-2	MI0015973	GAGCCC	20	UGAGCCCUGUCCUCCCGCAG	MIMAT0005588	TGAGCCCTGTCCTCCCGCAGT	No							1						1						10.3333	10	1.03333	0.373901	0.510998
hsa-miR-1234-3p	3p	hsa-mir-1234	MI0006324	CGGCCU	22	UCGGCCUGACCACCCACCCCAC	MIMAT0005589	TCGGCCTGACCACCCACCCCACA	No							3				3		3				3		11	11	1	1	1
hsa-miR-1236-3p	3p	hsa-mir-1236	MI0006326	CUCUUC	22	CCUCUUCCCCUUGUCUCUCCAG	MIMAT0005591	TCTTCCCCTTGTCTCTCCAGT	No								3			9	2	7	8	3		13	2	16	15	1.06667	0.828319	0.875608
hsa-miR-1236-5p	5p	hsa-mir-1236	MI0006326	GAGUGA	22	UGAGUGACAGGGGAAAUGGGGA	MIMAT0022945	TGAGTGACAGGGGAAATGGT	No											3			2	2		3		11.3333	11	1.0303	0.795255	0.851635
hsa-miR-1237-3p	3p	hsa-mir-1237	MI0006327	CCUUCU	21	UCCUUCUGCUCCGUCCCCCAG	MIMAT0005592	TCCTTCTGCTCCGTCCCCCAGT	No							3	6	3			3	8	13	7	6		5	19.3333	13.6667	1.41463	0.0969975	0.491888
hsa-miR-124-3p	3p	hsa-mir-124-1	MI0000443	AAGGCA	20	UAAGGCACGCGGUGAAUGCC	MIMAT0000422	TAAGGCACGCGGTGAATGCC	Yes		1	3	17				1	3	17			1	5	13	29		2	16.3333	20.3333	0.803279	0.709446	0.793805
hsa-miR-124-3p	3p	hsa-mir-124-2	MI0000444	AAGGCA	20	UAAGGCACGCGGUGAAUGCC	MIMAT0000422	TAAGGCACGCGGTGAATGCC	Yes		1	3	17				1	3	17			1	5	13	29		2	16.3333	20.3333	0.803279	0.709446	0.793805
hsa-miR-124-3p	3p	hsa-mir-124-3	MI0000445	AAGGCA	20	UAAGGCACGCGGUGAAUGCC	MIMAT0000422	TAAGGCACGCGGTGAATGCC	Yes		1	3	17				1	3	17			1	5	13	29		2	16.3333	20.3333	0.803279	0.709446	0.793805
hsa-miR-1246	5p	hsa-mir-1246	MI0006381	AUGGAU	19	AAUGGAUUUUUGGAGCAGG	MIMAT0005898	AATGGATTTTTGGAGCAGGGA	No	62	50	49	17	13	15	755	464	688	8	8	23	2665	1764	2700	121	144	197	2386.33	164	14.5508	0.00193636	0.124554
hsa-miR-1247-3p	3p	hsa-mir-1247	MI0006382	CCCGGG	24	CCCCGGGAACGUCGAGACUGGAGC	MIMAT0022721	CGGGAACGTCGAGACTGGAGC	No							22	25	16	22	10	8	30	35	24	22	14	19	39.6667	28.3333	1.4	0.0453075	0.4001
hsa-miR-1247-5p	5p	hsa-mir-1247	MI0006382	CCCGUC	22	ACCCGUCCCGUUCGUCCCCGGA	MIMAT0005899	ACCCGTCCCGTTCGTCCCCGGA	Yes	40	44	22	14	17	29	40	44	22	14	17	29	91	98	65	14	34	59	94.6667	45.6667	2.07299	0.0407059	0.366081
hsa-miR-1248	5p	hsa-mir-1248	MI0006383	CCUUCU	27	ACCUUCUUGUAUAAGCACUGUGCUAAA	MIMAT0005900	ACCTTCTTGTATAAGCACTGTGC	No							3	4					3	5	1				13	10	1.3	0.0601698	0.449678
hsa-miR-1249-3p	3p	hsa-mir-1249	MI0006384	CGCCCU	22	ACGCCCUUCCCCCCCUUCUUCA	MIMAT0005901	ACGCCCTTCCCCCCCTTCTTCA	Yes	25	21	7	14	10	5	25	21	7	14	10	5	71	78	25	26	27	18	68	33.6667	2.0198	0.111485	0.491888
hsa-miR-1249-5p	5p	hsa-mir-1249	MI0006384	GGAGGG	24	AGGAGGGAGGAGAUGGGCCAAGUU	MIMAT0032029	AGGAGGGAGGAGATGGGCCAAGTTT	No		2							5					2	5				12.3333	10	1.23333	0.183567	0.510998
hsa-miR-1250-5p	5p	hsa-mir-1250	MI0006385	CGGUGC	21	ACGGUGCUGGAUGUGGCCUUU	MIMAT0005902	ACGGTGCTGGATGTGGCCTTT	Yes			2						2						2				10.6667	10	1.06667	0.373901	0.510998
hsa-miR-1254	5p	hsa-mir-1254-1	MI0006388	GCCUGG	24	AGCCUGGAAGCUGGAGCCUGCAGU	MIMAT0005905	AGCCTGGAAGCTGGAGCCTGCAGT	Yes	15	13	23	17	10	17	15	13	23	17	10	17	52	49	62	35	34	44	64.3333	47.6667	1.34965	0.0300205	0.335826
hsa-miR-1254	5p	hsa-mir-1254-2	MI0016747	GCCUGG	24	AGCCUGGAAGCUGGAGCCUGCAGU	MIMAT0005905	AGCCTGGAAGCTGGAGCCTGCAGT	Yes	15	13	23	17	10	17	15	13	23	17	10	17	52	48	62	35	34	44	64	47.6667	1.34266	0.0356024	0.346369
hsa-miR-1255a	5p	hsa-mir-1255a	MI0006389	GGAUGA	23	AGGAUGAGCAAAGAAAGUAGAUU	MIMAT0005906	AGGATGAGCAAAGAAAGTAGATT	Yes		1						1						1					10.3333	10	1.03333	0.373901	0.510998
hsa-miR-1255b-5p	5p	hsa-mir-1255b-1	MI0006435	GGAUGA	22	CGGAUGAGCAAAGAAAGUGGUU	MIMAT0005945	CGGATGAGCAAAGAAAGTGGTT	Yes		1						1						1					10.3333	10	1.03333	0.373901	0.510998
hsa-miR-1255b-5p	5p	hsa-mir-1255b-2	MI0006436	GGAUGA	22	CGGAUGAGCAAAGAAAGUGGUU	MIMAT0005945	CGGATGAGCAAAGAAAGTGGTT	Yes		1						1						1					10.3333	10	1.03333	0.373901	0.510998
hsa-miR-1257	5p	hsa-mir-1257	MI0006391	GUGAAU	21	AGUGAAUGAUGGGUUCUGACC	MIMAT0005908	AGTGAATGATGGGTTCTGACC	Yes	2	3	3			2	2	3	3			2	2	4	4		3	5	13.3333	12.6667	1.05263	0.698066	0.783363
hsa-miR-125a-3p	3p	hsa-mir-125a	MI0000469	CAGGUG	22	ACAGGUGAGGUUCUUGGGAGCC	MIMAT0004602	ACAGGTGAGGTTCTTGGGAGC	No	5	5	9	8	3	5	109	70	100	75	54	52	195	142	201	119	112	104	189.333	121.667	1.55616	0.0245215	0.3163
hsa-miR-125a-5p	5p	hsa-mir-125a	MI0000469	CCCUGA	24	UCCCUGAGACCCUUUAACCUGUGA	MIMAT0000443	TCCCTGAGACCCTTTAACCTGTG	No	157	137	109	97	162	129	2189	1652	2656	1391	1583	2203	5354	4862	6635	3325	4348	5743	5627	4482	1.25547	0.262034	0.510998
hsa-miR-125b-1-3p	3p	hsa-mir-125b-1	MI0000446	CGGGUU	22	ACGGGUUAGGCUCUUGGGAGCU	MIMAT0004592	ACGGGTTAGGCTCTTGGGAGT	No	5	9	7	6	3	4	14	5	7	14	5	3	31	20	24	26	19	14	35	29.6667	1.17978	0.323242	0.510998
hsa-miR-125b-2-3p	3p	hsa-mir-125b-2	MI0000470	CACAAG	22	UCACAAGUCAGGCUCUUGGGAC	MIMAT0004603	ACAAGTCAGGCTCTTGGGACCT	No	5	2					23	19	36	17	24	18	81	72	97	68	78	75	93.3333	83.6667	1.11554	0.287618	0.510998
hsa-miR-125b-5p	5p	hsa-mir-125b-1	MI0000446	CCCUGA	22	UCCCUGAGACCCUAACUUGUGA	MIMAT0000423	TCCCTGAGACCCTAACTTGTG	No	69	77	55	75	40	41	108	111	109	89	54	62	418	469	491	376	283	309	469.333	332.667	1.41082	0.0177042	0.292151
hsa-miR-125b-5p	5p	hsa-mir-125b-2	MI0000470	CCCUGA	22	UCCCUGAGACCCUAACUUGUGA	MIMAT0000423	TCCCTGAGACCCTAACTTGTG	No	69	77	55	75	40	41	108	111	109	89	54	62	393	429	448	353	252	283	433.333	306	1.41612	0.019932	0.293986
hsa-miR-126-3p	3p	hsa-mir-126	MI0000471	CGUACC	22	UCGUACCGUGAGUAAUAAUGCG	MIMAT0000445	TCGTACCGTGAGTAATAATGC	No	761	943	1027	1283	913	724	2063	2980	2848	2850	2508	2269	5378	7687	8085	8989	7834	6421	7060	7758	0.910028	0.568256	0.688141
hsa-miR-126-5p	5p	hsa-mir-126	MI0000471	AUUAUU	21	CAUUAUUACUUUUGGUACGCG	MIMAT0000444	CATTATTACTTTTGGTACGCGT	No	16	19	45	33	28	29	26	60	51	78	65	57	61	108	135	221	169	138	111.333	186	0.598566	0.0829272	0.491888
hsa-miR-1260a	5p	hsa-mir-1260a	MI0006394	UCCCAC	18	AUCCCACCUCUGCCACCA	MIMAT0005911	ATCCCACCGCTGCCACCA	No	8	6	3		4		3048	3260	1035	765	868	764	4675	5013	1699	1281	1386	1332	3805.67	1343	2.83371	0.0795481	0.491888
hsa-miR-1260b	5p	hsa-mir-1260b	MI0014197	UCCCAC	19	AUCCCACCACUGCCACCAU	MIMAT0015041	ATCCCACCGCTGCCACCA	No	15	6	6			5	3048	3260	1035	765	868	764	5379	5880	1916	1354	1553	1445	4401.67	1460.67	3.01346	0.0778866	0.491888
hsa-miR-1261	5p	hsa-mir-1261	MI0006396	UGGAUA	19	AUGGAUAAGGCUUUGGCUU	MIMAT0005913	TGGATAAGGCATTGGC	No							104	69	51	78	83	55	114	77	57	78	87	64	92.6667	86.3333	1.07336	0.742535	0.818071
hsa-miR-1262	5p	hsa-mir-1262	MI0006397	UGGGUG	22	AUGGGUGAAUUUGUAGAAGGAU	MIMAT0005914	ATGGGTGAATTTGTAGAAGGAT	Yes	5	3	7	8	3	5	5	3	7	8	3	5	7	4	11	8	6	5	17.3333	16.3333	1.06122	0.674518	0.767449
hsa-miR-1266-5p	5p	hsa-mir-1266	MI0006403	CUCAGG	23	CCUCAGGGCUGUAGAACAGGGCU	MIMAT0005920	CCTCAGGGCTGTAGAACAGGGCT	Yes	31	19	26	25	20	27	31	19	26	25	20	27	58	39	59	37	47	59	62	57.6667	1.07515	0.658722	0.761543
hsa-miR-1268a	5p	hsa-mir-1268a	MI0006405	GGGCGU	18	CGGGCGUGGUGGUGGGGG	MIMAT0005922	CGGGCGTGGTGGTGGGGG	Yes	77	54	93	75	69	65	77	54	93	75	69	65	126	90	165	130	140	112	137	137.333	0.997573	0.989203	1
hsa-miR-1268b	5p	hsa-mir-1268b	MI0016748	GGGCGU	20	CGGGCGUGGUGGUGGGGGUG	MIMAT0018925	CGGGCGTGGTGGTGGGGG	No	4	1				2	77	54	93	75	69	65	137	94	174	136	148	117	145	143.667	1.00928	0.959726	0.979347
hsa-miR-1269a	3p	hsa-mir-1269a	MI0006406	UGGACU	22	CUGGACUGAGCCGUGCUACUGG	MIMAT0005923	CTGGACTGAGCCGTGCTACT	No									1						1				10.3333	10	1.03333	0.373901	0.510998
hsa-miR-127-3p	3p	hsa-mir-127	MI0000472	CGGAUC	22	UCGGAUCCGUCUGAGCUUGGCU	MIMAT0000446	TCGGATCCGTCTGAGCTTGGCT	Yes	243	257	331	324	110	147	243	257	331	324	110	147	619	713	838	891	346	455	733.333	574	1.27758	0.421728	0.559057
hsa-miR-127-5p	5p	hsa-mir-127	MI0000472	UGAAGC	22	CUGAAGCUCAGAGGGCUCUGAU	MIMAT0004604	GAAGCTCAGAGGGCTCTGATT	No		3				4	4	6	10	17	3		7	17	14	23	6	4	22.6667	21	1.07936	0.81624	0.867633
hsa-miR-1270	5p	hsa-mir-1270	MI0006407	UGGAGA	23	CUGGAGAUAUGGAAGAGCUGUGU	MIMAT0005924	CTGGAGATATGGAAGAGCTGTGT	Yes	5	3	2		5	2	5	3	2		5	2	9	5	3		14	2	15.6667	15.3333	1.02174	0.947022	0.968967
hsa-miR-1271-5p	5p	hsa-mir-1271	MI0003814	UUGGCA	22	CUUGGCACCUAGCAAGCACUCA	MIMAT0005796	CTTGGCACCTAGCAAGCACTCT	No	2	2	2		5	6		3	1		3	2	7	8	3		8	12	16	16.6667	0.96	0.870742	0.912705
hsa-miR-1272	5p	hsa-mir-1272	MI0006408	AUGAUG	26	GAUGAUGAUGGCAGCAAAUUCUGAAA	MIMAT0005925	TGCGATGATGATGGCAGCAAATTCTGAAA	No									2						2				10.6667	10	1.06667	0.373901	0.510998
hsa-miR-1273c	5p	hsa-mir-1273c	MI0014171	GCGACA	22	GGCGACAAAACGAGACCCUGUC	MIMAT0015017	GGCGACAAAACGAGACCCTGT	No														1					10.3333	10	1.03333	0.373901	0.510998
hsa-miR-1273d	5p	hsa-mir-1273d	MI0014254	AACCCA	25	GAACCCAUGAGGUUGAGGCUGCAGU	MIMAT0015090	GAACCCATGAGGTTGAGGCTGCAGT	Yes					4						4		1				4	2	10.3333	12	0.861111	0.237796	0.510998
hsa-miR-1273g-3p	3p	hsa-mir-1273g	MI0018003	CCACUG	21	ACCACUGCACUCCAGCCUGAG	MIMAT0022742	AGCCACTGCACTCCAGCCTGA	No															1				10.3333	10	1.03333	0.373901	0.510998
hsa-miR-1275	5p	hsa-mir-1275	MI0006415	UGGGGG	17	GUGGGGGAGAGGCUGUC	MIMAT0005929	GTGGGGGAGAGGCTGT	No	6	5	5			4	24	29	18	39	18	17	58	60	46	62	46	43	64.6667	60.3333	1.07182	0.586726	0.702358
hsa-miR-1276	5p	hsa-mir-1276	MI0006416	AAAGAG	20	UAAAGAGCCCUGUGGAGACA	MIMAT0005930	TAAAGAGCCCTGTGGAGACA	Yes	21	10	25	22	5	20	21	10	25	22	5	20	46	27	46	28	10	37	49.6667	35	1.41905	0.222136	0.510998
hsa-miR-128-1-5p	5p	hsa-mir-128-1	MI0000447	GGGGCC	23	CGGGGCCGUAGCACUGUCUGAGA	MIMAT0026477	CGGGGCCGTAGCACTGTCTGAGA	Yes	12	8	6			8	12	8	6			8	19	17	15	6	6	13	27	18.3333	1.47273	0.0291339	0.334981
hsa-miR-128-3p	3p	hsa-mir-128-1	MI0000447	CACAGU	21	UCACAGUGAACCGGUCUCUUU	MIMAT0000424	TCACAGTGAACCGGTCTCTTT	Yes	233	194	217	158	136	154	233	194	217	158	136	154	778	729	819	571	484	541	785.333	542	1.44895	0.00261401	0.134987
hsa-miR-128-3p	3p	hsa-mir-128-2	MI0000727	CACAGU	21	UCACAGUGAACCGGUCUCUUU	MIMAT0000424	TCACAGTGAACCGGTCTCTTT	Yes	233	194	217	158	136	154	233	194	217	158	136	154	415	385	458	359	284	329	429.333	334	1.28543	0.0349616	0.343042
hsa-miR-1285-3p	3p	hsa-mir-1285-1	MI0006346	CUGGGC	22	UCUGGGCAACAAAGUGAGACCU	MIMAT0005876	TCTGGGCAACAAAGTGAGAC	No								1						1					10.3333	10	1.03333	0.373901	0.510998
hsa-miR-1285-3p	3p	hsa-mir-1285-2	MI0006347	CUGGGC	22	UCUGGGCAACAAAGUGAGACCU	MIMAT0005876	TCTGGGCAACAAAGTGAGAC	No								1						1					10.3333	10	1.03333	0.373901	0.510998
hsa-miR-1285-5p	5p	hsa-mir-1285-1	MI0006346	AUCUCA	21	GAUCUCACUUUGUUGCCCAGG	MIMAT0022719	GATCTCACTTTGTTGCCCAGG	Yes													1	3					11.3333	10	1.13333	0.205106	0.510998
hsa-miR-1286	3p	hsa-mir-1286	MI0006348	GCAGGA	21	UGCAGGACCAAGAUGAGCCCU	MIMAT0005877	TGCAGGACCAAGATGAGC	No													1						10.3333	10	1.03333	0.373901	0.510998
hsa-miR-1287-5p	5p	hsa-mir-1287	MI0006349	GCUGGA	22	UGCUGGAUCAGUGGUUCGAGUC	MIMAT0005878	TGCTGGATCAGTGGTTCGAGTC	Yes	2	3				2	2	3				2	6	8	6		4	11	16.6667	15	1.11111	0.638396	0.742964
hsa-miR-1288-3p	3p	hsa-mir-1288	MI0006432	GGACUG	21	UGGACUGCCCUGAUCUGGAGA	MIMAT0005942	TGGACTGCCCTGATCTGGAGA	Yes		1				2		1				2		1				2	10.3333	10.6667	0.96875	0.677869	0.767449
hsa-miR-1289	3p	hsa-mir-1289-1	MI0006350	GGAGUC	23	UGGAGUCCAGGAAUCUGCAUUUU	MIMAT0005879	TGGAGTCCAGGAATCTGCATTT	No	1												1						10.3333	10	1.03333	0.373901	0.510998
hsa-miR-1289	3p	hsa-mir-1289-2	MI0006351	GGAGUC	23	UGGAGUCCAGGAAUCUGCAUUUU	MIMAT0005879	TGGAGTCCAGGAATCTGCATTT	No	1												1						10.3333	10	1.03333	0.373901	0.510998
hsa-miR-129-1-3p	3p	hsa-mir-129-1	MI0000252	AGCCCU	22	AAGCCCUUACCCCAAAAAGUAU	MIMAT0004548	AAGCCCTTACCCCAAAAAGTAT	Yes			2			2			2			2	1	4	3		3	2	12.6667	11.6667	1.08571	0.467605	0.602317
hsa-miR-129-2-3p	3p	hsa-mir-129-2	MI0000473	AGCCCU	22	AAGCCCUUACCCCAAAAAGCAU	MIMAT0004605	AAGCCCTTACCCCAAAAAGCAT	Yes	5	8	13	6	3	4	5	8	13	6	3	4	8	12	14	6	3	4	21.3333	14.3333	1.48837	0.0238061	0.310562
hsa-miR-129-5p	5p	hsa-mir-129-1	MI0000252	UUUUUG	21	CUUUUUGCGGUCUGGGCUUGC	MIMAT0000242	CTTTTTGCGGTCTGGGCTTGC	Yes	50	42	48	50	20	36	50	42	48	50	20	36	86	80	97	83	42	68	97.6667	74.3333	1.3139	0.146406	0.510481
hsa-miR-129-5p	5p	hsa-mir-129-2	MI0000473	UUUUUG	21	CUUUUUGCGGUCUGGGCUUGC	MIMAT0000242	CTTTTTGCGGTCTGGGCTTGC	Yes	50	42	48	50	20	36	50	42	48	50	20	36	86	80	96	83	42	68	97.3333	74.3333	1.30942	0.148064	0.510481
hsa-miR-1290	3p	hsa-mir-1290	MI0006352	GGAUUU	19	UGGAUUUUUGGAUCAGGGA	MIMAT0005880	TGGATTTTTGGAGCAGGGA	No							203	133	168	11	4	9	257	166	217	11	7	18	223.333	22	10.1515	0.00161693	0.124554
hsa-miR-1291	5p	hsa-mir-1291	MI0006353	GGCCCU	24	UGGCCCUGACUGAAGACCAGCAGU	MIMAT0005881	GTGGCCCTGACTGAAGACCAGC	No							2	2					3	4	2		3		13	11	1.18182	0.158302	0.510481
hsa-miR-1292-5p	5p	hsa-mir-1292	MI0006433	GGGAAC	25	UGGGAACGGGUUCCGGCAGACGCUG	MIMAT0005943	TGGGAACGGGTTCCGGCAGACGCTG	Yes	12	2	10	6	4	5	12	2	10	6	4	5	26	30	21	29	25	24	35.6667	36	0.990741	0.917386	0.945385
hsa-miR-1293	5p	hsa-mir-1293	MI0006355	GGGUGG	22	UGGGUGGUCUGGAGAUUUGUGC	MIMAT0005883	TCTGGGTGGTCTGGAGATTTGT	No								2	1	6		2	2	4	1	6	3	2	12.3333	13.6667	0.902439	0.421648	0.559057
hsa-miR-1294	5p	hsa-mir-1294	MI0006356	GUGAGG	22	UGUGAGGUUGGCAUUGUUGUCU	MIMAT0005884	TGTGAGGTTGGCATTGTTGTCT	Yes	5	3	11		4	5	5	3	11		4	5	5	6	13	6	7	7	18	16.6667	1.08	0.627193	0.736214
hsa-miR-1295a	3p	hsa-mir-1295a	MI0006357	UAGGCC	21	UUAGGCCGCAGAUCUGGGUGA	MIMAT0005885	TTAGGCCGCAGATCTGGGTGA	Yes	1						1						1						10.3333	10	1.03333	0.373901	0.510998
hsa-miR-1296-5p	5p	hsa-mir-1296	MI0003780	UAGGGC	22	UUAGGGCCCUGGCUCCAUCUCC	MIMAT0005794	TTAGGGCCCTGGCTCCATCTCC	Yes	39	67	40	14	35	40	39	67	40	14	35	40	86	126	73	39	73	90	105	77.3333	1.35776	0.274879	0.510998
hsa-miR-1298-5p	5p	hsa-mir-1298	MI0003938	UCAUUC	22	UUCAUUCGGCUGUCCAGAUGUA	MIMAT0005800	TTCATTCGGCTGTCCAGATGTA	Yes	32	51	20	6	17	18	32	51	20	6	17	18	55	102	32	20	34	31	73	38.3333	1.90435	0.174678	0.510998
hsa-miR-1299	3p	hsa-mir-1299	MI0006359	UCUGGA	22	UUCUGGAAUUCUGUGUGAGGGA	MIMAT0005887	TTCTGGAATTCTGTGTGAGGGA	Yes	1	1	2	11		2	1	1	2	11		2	1	1	6	11		2	12.6667	14.3333	0.883721	0.681374	0.769899
hsa-miR-1301-3p	3p	hsa-mir-1301	MI0003815	UGCAGC	24	UUGCAGCUGCCUGGGAGUGACUUC	MIMAT0005797	TTGCAGCTGCCTGGGAGTGACT	No	41	37	79	42	42	64	168	125	175	94	96	165	475	386	691	329	362	564	527.333	428.333	1.23113	0.443677	0.582104
hsa-miR-1303	3p	hsa-mir-1303	MI0006370	UUAGAG	22	UUUAGAGACGGGGUCUUGCUCU	MIMAT0005891	TTTTAGAGACGGGGTCTTGCTCT	No	19	25	19	11	29	13	18	21	22	22	33	16	65	84	66	51	88	60	81.6667	76.3333	1.06987	0.696914	0.782834
hsa-miR-1304-3p	3p	hsa-mir-1304	MI0006371	CUCACU	22	UCUCACUGUAGCCUCGAACCCC	MIMAT0022720	TCTCACTGTAGCATCGAACCC	No							2	4	4				6	11	7			7	18	12.3333	1.45946	0.111972	0.491888
hsa-miR-1304-5p	5p	hsa-mir-1304	MI0006371	UUGAGG	22	UUUGAGGCUACAGUGAGAUGUG	MIMAT0005892	CGGTTTGAGGCTACAGTGAGAT	No	1	2					9	5	7	6	3	9	11	14	9	6	7	12	21.3333	18.3333	1.16364	0.272039	0.510998
hsa-miR-1306-3p	3p	hsa-mir-1306	MI0006443	CGUUGG	18	ACGUUGGCUCUGGUGGUG	MIMAT0005950	GACGTTGGCTCTGGTGGTGAT	No							2	2	2	6	5		19	16	12	17	5		25.6667	17.3333	1.48077	0.200085	0.510998
hsa-miR-1306-5p	5p	hsa-mir-1306	MI0006443	CACCUC	22	CCACCUCCCCUGCAAACGUCCA	MIMAT0022726	CCACCTCCCCTGCAAACGTCCA	Yes	26	24	22	11	14	21	26	24	22	11	14	21	55	59	82	31	50	51	75.3333	54	1.39506	0.115339	0.491888
hsa-miR-1307-3p	3p	hsa-mir-1307	MI0006444	CUCGGC	22	ACUCGGCGUGGCGUCGGUCGUG	MIMAT0005951	ACTCGGCGTGGCGTCGGTCGTGG	No	205	210	231	216	175	162	1482	1427	2147	1302	1184	1181	4912	4563	6583	5242	4493	4545	5362.67	4770	1.12425	0.425399	0.561977
hsa-miR-1307-5p	5p	hsa-mir-1307	MI0006444	CGACCG	21	UCGACCGGACCUCGACCGGCU	MIMAT0022727	TCGACCGGACCTCGACCG	No		4					14	9	8	8	8	12	28	34	24	25	14	25	38.6667	31.3333	1.23404	0.192083	0.510998
hsa-miR-130a-3p	3p	hsa-mir-130a	MI0000448	AGUGCA	22	CAGUGCAAUGUUAAAAGGGCAU	MIMAT0000425	CAGTGCAATGTTAAAAGGGCATT	No	2	1					3	2	4	6			8	7	4	6	3	2	16.3333	13.6667	1.19512	0.191744	0.510998
hsa-miR-130b-3p	3p	hsa-mir-130b	MI0000748	AGUGCA	22	CAGUGCAAUGAUGAAAGGGCAU	MIMAT0000691	CAGTGCAATGATGAAAGGGC	No	1	7			3	3	11	10	10		9	8	30	35	22		23	27	39	26.6667	1.4625	0.252234	0.510998
hsa-miR-130b-5p	5p	hsa-mir-130b	MI0000748	CUCUUU	21	ACUCUUUCCCUGUUGCACUAC	MIMAT0004680	ACTCTTTCCCTGTTGCACTACT	No	18	14	28	8	10	14	199	203	252	122	122	213	303	312	411	205	203	330	352	256	1.375	0.152482	0.510481
hsa-miR-132-3p	3p	hsa-mir-132	MI0000449	AACAGU	22	UAACAGUCUACAGCCAUGGUCG	MIMAT0000426	TAACAGTCTACAGCCATGGTCG	Yes	36	28	26	28	15	36	36	28	26	28	15	36	78	79	68	61	39	69	85	66.3333	1.28141	0.124669	0.510481
hsa-miR-132-5p	5p	hsa-mir-132	MI0000449	CCGUGG	22	ACCGUGGCUUUCGAUUGUUACU	MIMAT0004594	ACCGTGGCTTTCGATTGTTACT	Yes	4	9	7		3	6	4	9	7		3	6	14	19	16		7	6	26.3333	14.3333	1.83721	0.0102452	0.24689
hsa-miR-1323	5p	hsa-mir-1323	MI0003786	CAAAAC	22	UCAAAACUGAGGGGCAUUUUCU	MIMAT0005795	TCAAAACTGAGGGGCATTTTC	No														1					10.3333	10	1.03333	0.373901	0.510998
hsa-miR-133a-3p	3p	hsa-mir-133a-1	MI0000450	UUGGUC	22	UUUGGUCCCCUUCAACCAGCUG	MIMAT0000427	TTGGTCCCCTTCAACCAGCTGT	No	24	37	33	22	23	22	532	707	414	399	542	486	1534	2102	1257	1131	1526	1394	1641	1360.33	1.20632	0.364315	0.510998
hsa-miR-133a-3p	3p	hsa-mir-133a-2	MI0000451	UUGGUC	22	UUUGGUCCCCUUCAACCAGCUG	MIMAT0000427	TTGGTCCCCTTCAACCAGCTGT	No	24	37	33	22	23	22	532	707	414	399	542	486	1534	2102	1257	1131	1526	1394	1641	1360.33	1.20632	0.364315	0.510998
hsa-miR-133a-5p	5p	hsa-mir-133a-1	MI0000450	GCUGGU	22	AGCUGGUAAAAUGGAACCAAAU	MIMAT0026478	AGCTGGTAAAATGGAACCAAAT	Yes	5	4	7	11	5	10	5	4	7	11	5	10	8	8	8	11	5	15	18	20.3333	0.885246	0.467	0.602317
hsa-miR-133a-5p	5p	hsa-mir-133a-2	MI0000451	GCUGGU	22	AGCUGGUAAAAUGGAACCAAAU	MIMAT0026478	AGCTGGTAAAATGGAACCAAAT	Yes	5	4	7	11	5	10	5	4	7	11	5	10	8	8	8	11	5	15	18	20.3333	0.885246	0.467	0.602317
hsa-miR-133b	3p	hsa-mir-133b	MI0000822	UUGGUC	22	UUUGGUCCCCUUCAACCAGCUA	MIMAT0000770	TTGGTCCCCTTCAACCAGCTGC	No	4	8	3	8	12	9	38	65	33	61	59	47	105	174	81	130	143	116	130	139.667	0.930788	0.755175	0.828023
hsa-miR-134-5p	5p	hsa-mir-134	MI0000474	GUGACU	22	UGUGACUGGUUGACCAGAGGGG	MIMAT0000447	TGTGACTGGTTGACCAGAGGGG	Yes	6	9	15	19	13	4	6	9	15	19	13	4	49	45	47	56	46	40	57	57.3333	0.994186	0.948049	0.969154
hsa-miR-1343-3p	3p	hsa-mir-1343	MI0017320	UCCUGG	22	CUCCUGGGGCCCGCACUCUCGC	MIMAT0019776	CTCCTGGGGCCCGCACTCTCG	No	2	3	2	6			2	5	6	6		2	7	15	12	12	6	6	21.3333	18	1.18518	0.339077	0.510998
hsa-miR-1343-5p	5p	hsa-mir-1343	MI0017320	GGGGAG	22	UGGGGAGCGGCCCCCGGGUGGG	MIMAT0027038	TGGGGAGCGGCCCCCGGGTGG	No							1						1						10.3333	10	1.03333	0.373901	0.510998
hsa-miR-135a-5p	5p	hsa-mir-135a-1	MI0000452	AUGGCU	23	UAUGGCUUUUUAUUCCUAUGUGA	MIMAT0000428	TATGGCTTTTTATTCCTATGTGA	Yes			4	6					4	6					4	6			11.3333	12	0.944444	0.795255	0.851635
hsa-miR-135a-5p	5p	hsa-mir-135a-2	MI0000453	AUGGCU	23	UAUGGCUUUUUAUUCCUAUGUGA	MIMAT0000428	TATGGCTTTTTATTCCTATGTGA	Yes			4	6					4	6					4	6			11.3333	12	0.944444	0.795255	0.851635
hsa-miR-135b-3p	3p	hsa-mir-135b	MI0000810	UGUAGG	22	AUGUAGGGCUAAAAGCCAUGGG	MIMAT0004698	TGTAGGGCTAAAAGCCATGGGC	No	1	1	1				2	2				2	10	9	5	8		6	18	14.6667	1.22727	0.306809	0.510998
hsa-miR-135b-5p	5p	hsa-mir-135b	MI0000810	AUGGCU	23	UAUGGCUUUUCAUUCCUAUGUGA	MIMAT0000758	TATGGCTTTTCATTCCTATGTGA	Yes	4	3	1		3	2	4	3	1		3	2	7	8	1		3	4	15.3333	12.3333	1.24324	0.295422	0.510998
hsa-miR-136-3p	3p	hsa-mir-136	MI0000475	AUCAUC	22	CAUCAUCGUCUCAAAUGAGUCU	MIMAT0004606	CATCATCGTCTCAAATGAGTCT	Yes		10	7	75	13	3		10	7	75	13	3	3	18	13	98	16	3	21.3333	49	0.435374	0.409498	0.548546
hsa-miR-136-5p	5p	hsa-mir-136	MI0000475	CUCCAU	23	ACUCCAUUUGUUUUGAUGAUGGA	MIMAT0000448	ACTCCATTTGTTTTGATGATGG	No							3	1	4	36			3	1	5	42			13	24	0.541667	0.47736	0.61061
hsa-miR-138-2-3p	3p	hsa-mir-138-2	MI0000455	CUAUUU	22	GCUAUUUCACGACACCAGGGUU	MIMAT0004596	GCTATTTCACGACACCAGGGTTT	No								2						2					10.6667	10	1.06667	0.373901	0.510998
hsa-miR-138-5p	5p	hsa-mir-138-1	MI0000476	GCUGGU	23	AGCUGGUGUUGUGAAUCAGGCCG	MIMAT0000430	AGCTGGTGTTGTGAATCAGGCCGT	No			1				1	1	4	6	5	2	1	1	5	6	5	2	12.3333	14.3333	0.860465	0.327635	0.510998
hsa-miR-138-5p	5p	hsa-mir-138-2	MI0000455	GCUGGU	23	AGCUGGUGUUGUGAAUCAGGCCG	MIMAT0000430	AGCTGGTGTTGTGAATCAGGCCG	Yes			1						1					1	1				10.6667	10	1.06667	0.116117	0.491888
hsa-miR-139-3p	3p	hsa-mir-139	MI0000261	GGAGAC	23	UGGAGACGCGGCCCUGUUGGAGU	MIMAT0004552	TGGAGACGCGGCCCTGTTGGAGT	Yes	32	18	20	8	8	17	32	18	20	8	8	17	43	22	40	8	8	29	45	25	1.8	0.105408	0.491888
hsa-miR-139-5p	5p	hsa-mir-139	MI0000261	CUACAG	23	UCUACAGUGCACGUGUCUCCAGU	MIMAT0000250	TCTACAGTGCACGTGTCTCCAGT	Yes	527	495	349	216	156	238	527	495	349	216	156	238	702	684	507	320	230	344	641	308	2.08117	0.00948715	0.24689
hsa-miR-140-3p	3p	hsa-mir-140	MI0000456	ACCACA	21	UACCACAGGGUAGAACCACGG	MIMAT0004597	ACCACAGGGTAGAACCACGGACA	No	38	40	64	28	19	26	232	183	257	186	210	221	1435	1513	1813	1275	1196	1344	1597	1281.67	1.24603	0.0622549	0.452333
hsa-miR-140-5p	5p	hsa-mir-140	MI0000456	AGUGGU	22	CAGUGGUUUUACCCUAUGGUAG	MIMAT0000431	CAGTGGTTTTACCCTATGGTAG	Yes	4	6	8	6	5	5	4	6	8	6	5	5	6	15	18	12	8	10	23	20	1.15	0.47247	0.605352
hsa-miR-141-3p	3p	hsa-mir-141	MI0000457	AACACU	22	UAACACUGUCUGGUAAAGAUGG	MIMAT0000432	TAACACTGTCTGGTAAAGATG	No							4	8	10	28	3	10	8	15	17	42	14	22	23.3333	36	0.648148	0.221817	0.510998
hsa-miR-141-5p	5p	hsa-mir-141	MI0000457	AUCUUC	22	CAUCUUCCAGUACAGUGUUGGA	MIMAT0004598	CATCTTCCAGTACAGTGTTGGA	Yes						2						2						2	10	10.6667	0.9375	0.373901	0.510998
hsa-miR-142-3p	3p	hsa-mir-142	MI0000458	GUAGUG	23	UGUAGUGUUUCCUACUUUAUGGA	MIMAT0000434	GTAGTGTTTCCTACTTTATGGA	No	1		15			3	3	2	34			3	4	8	130		3	6	57.3333	13	4.41026	0.344401	0.510998
hsa-miR-142-5p	5p	hsa-mir-142	MI0000458	AUAAAG	21	CAUAAAGUAGAAAGCACUACU	MIMAT0000433	CCCATAAAGTAGAAAGCACT	No		2	38	8			41	49	121	30	42	41	60	79	318	55	53	51	162.333	63	2.57672	0.297585	0.510998
hsa-miR-143-3p	3p	hsa-mir-143	MI0000459	GAGAUG	21	UGAGAUGAAGCACUGUAGCUC	MIMAT0000435	TGAGATGAAGCACTGTAGCTCT	No	3953	4544	3645	4357	3686	3920	8723	11045	10190	14211	10885	10450	20233	26335	25193	34673	25979	25513	23930.3	28731.7	0.832891	0.244115	0.510998
hsa-miR-143-5p	5p	hsa-mir-143	MI0000459	GUGCAG	22	GGUGCAGUGCUGCAUCUCUGGU	MIMAT0004599	GGTGCAGTGCTGCATCTCTGGT	Yes	11	8	19	8	3	14	11	8	19	8	3	14	28	29	56	38	18	62	47.6667	49.3333	0.966216	0.920472	0.947715
hsa-miR-144-3p	3p	hsa-mir-144	MI0000460	ACAGUA	20	UACAGUAUAGAUGAUGUACU	MIMAT0000436	TACAGTATAGATGATGTACT	Yes	6	4			6	4	6	4			6	4	8	15	1		6	4	18	13.3333	1.35	0.349595	0.510998
hsa-miR-144-5p	5p	hsa-mir-144	MI0000460	GAUAUC	22	GGAUAUCAUCAUAUACUGUAAG	MIMAT0004600	GGATATCATCATATACTGTAAGT	No	1	3	1				2	1	1			2	3	6	5	6		2	14.6667	12.6667	1.15789	0.367854	0.510998
hsa-miR-145-3p	3p	hsa-mir-145	MI0000461	GAUUCC	22	GGAUUCCUGGAAAUACUGUUCU	MIMAT0004601	ATTCCTGGAAATACTGTTCTT	No	16	20	31	22	15	20	40	38	42	47	37	42	122	131	158	170	119	136	147	151.667	0.969231	0.813152	0.865954
hsa-miR-145-5p	5p	hsa-mir-145	MI0000461	UCCAGU	23	GUCCAGUUUUCCCAGGAAUCCCU	MIMAT0000437	GTCCAGTTTTCCCAGGAATCCCT	Yes	269	327	283	175	258	270	269	327	283	175	258	270	417	546	484	326	423	444	492.333	407.667	1.20769	0.179079	0.510998
hsa-miR-1468-5p	5p	hsa-mir-1468	MI0003782	UCCGUU	21	CUCCGUUUGCCUGUUUCGCUG	MIMAT0006789	CTCCGTTTGCCTGTTTCGCTGA	No	1							1	4				2	1	4				12.3333	10	1.23333	0.0572352	0.444872
hsa-miR-1469	5p	hsa-mir-1469	MI0007074	UCGGCG	22	CUCGGCGCGGGGCGCGGGCUCC	MIMAT0007347	CGCGCGGCGCGGGCTCC	No								2	4				2	11	10	6		2	17.6667	12.6667	1.39474	0.209838	0.510998
hsa-miR-146a-5p	5p	hsa-mir-146a	MI0000477	GAGAAC	22	UGAGAACUGAAUUCCAUGGGUU	MIMAT0000449	TGAGAACTGAATTCCATGGGTT	Yes	1304	1392	1209	742	682	693	1304	1392	1209	742	682	693	2656	2831	2801	1706	1581	1701	2772.67	1672.67	1.65763	8.41578e-05	0.0241533
hsa-miR-146b-3p	3p	hsa-mir-146b	MI0003129	GCCCUG	22	UGCCCUGUGGACUCAGUUCUGG	MIMAT0004766	GCCCTGTGGACTCAGTTCTGGT	No							28	28	28	14	5	26	47	50	58	20	16	58	61.6667	41.3333	1.49194	0.214094	0.510998
hsa-miR-146b-5p	5p	hsa-mir-146b	MI0003129	GAGAAC	22	UGAGAACUGAAUUCCAUAGGCU	MIMAT0002809	TGAGAACTGAATTCCATAGGCTGT	No	185	216	359	197	206	219	762	777	1032	662	774	821	1798	1986	2919	1834	1841	2067	2244.33	1924	1.16649	0.417844	0.556479
hsa-miR-147b	3p	hsa-mir-147b	MI0005544	UGUGCG	22	GUGUGCGGAAAUGCUUCUGCUA	MIMAT0004928	GTGTGCGGAAATGCTTCTG	No	1						7	5	4	8	4	5	13	11	4	14	4	16	19.3333	21.3333	0.90625	0.686575	0.774251
hsa-miR-148a-3p	3p	hsa-mir-148a	MI0000253	CAGUGC	22	UCAGUGCACUACAGAACUUUGU	MIMAT0000243	TCAGTGCACTACAGAACTTTGT	Yes	19674	26689	15142	18698	11150	11352	19674	26689	15142	18698	11150	11352	24111	34071	20112	25161	14838	15181	26108	18403.3	1.41866	0.223669	0.510998
hsa-miR-148a-5p	5p	hsa-mir-148a	MI0000253	AAGUUC	22	AAAGUUCUGAGACACUCCGACU	MIMAT0004549	AAAGTTCTGAGACACTCTGACT	No	13	11	8	8	4	6	22	11	11	8	10	19	39	28	23	16	17	27	40	30	1.33333	0.16466	0.510998
hsa-miR-148b-3p	3p	hsa-mir-148b	MI0000811	CAGUGC	22	UCAGUGCAUCACAGAACUUUGU	MIMAT0000759	TCAGTGCATCACAGAACTTTGT	Yes	4543	5762	3271	1202	1853	3671	4543	5762	3271	1202	1853	3671	8041	10497	6290	2296	3664	6744	8286	4244.67	1.9521	0.0873981	0.491888
hsa-miR-148b-5p	5p	hsa-mir-148b	MI0000811	AGUUCU	22	AAGUUCUGUUAUACACUCAGGC	MIMAT0004699	GAAGTTCTGTTATACACTCAGGC	No							6	5	1		3	4	10	8	3		3	6	17	13	1.30769	0.213706	0.510998
hsa-miR-149-3p	3p	hsa-mir-149	MI0000478	GGGAGG	21	AGGGAGGGACGGGGGCUGUGC	MIMAT0004609	GAGGGAGGGACGGGGGCTGTGT	No			1												1				10.3333	10	1.03333	0.373901	0.510998
hsa-miR-149-5p	5p	hsa-mir-149	MI0000478	CUGGCU	23	UCUGGCUCCGUGUCUUCACUCCC	MIMAT0000450	TCTGGCTCCGTGTCTTCACT	No	69	58	49	36	43	54	182	206	138	47	93	156	477	516	392	178	292	428	471.667	309.333	1.52478	0.11559	0.491888
hsa-miR-150-3p	3p	hsa-mir-150	MI0000479	UGGUAC	22	CUGGUACAGGCCUGGGGGACAG	MIMAT0004610	CTGGTACAGGCCTGGGGGACA	No											3		2	5	4		3	2	13.6667	11.6667	1.17143	0.184074	0.510998
hsa-miR-150-5p	5p	hsa-mir-150	MI0000479	CUCCCA	22	UCUCCCAACCCUUGUACCAGUG	MIMAT0000451	TCTCCCAACCCTTGTACCAGTG	Yes	85	69	203	105	90	87	85	69	203	105	90	87	209	192	455	308	226	193	295.333	252.333	1.17041	0.663188	0.763631
hsa-miR-151a-3p	3p	hsa-mir-151a	MI0000809	UAGACU	21	CUAGACUGAAGCUCCUUGAGG	MIMAT0000757	CTAGACTGAAGCTCCTTGAGG	Yes	17906	15084	8452	4382	4924	6162	17906	15084	8452	4382	4924	6162	33286	27738	17113	10508	12044	14266	26055.7	12282.7	2.12134	0.0473953	0.408413
hsa-miR-151a-5p	5p	hsa-mir-151a	MI0000809	CGAGGA	21	UCGAGGAGCUCACAGUCUAGU	MIMAT0004697	TCGAGGAGCTCACAGTCTAGT	Yes	87	63	51	44	60	71	87	63	51	44	60	71	117	90	78	75	74	103	105	94	1.11702	0.502524	0.633954
hsa-miR-151b	3p	hsa-mir-151b	MI0003772	CGAGGA	18	UCGAGGAGCUCACAGUCU	MIMAT0010214	TCGAGGAGCTCACAGTCTAGC	No	1	2	2			2	2	3		6	5	6	4	11	6	6	5	11	17	17.3333	0.980769	0.910624	0.94095
hsa-miR-152-3p	3p	hsa-mir-152	MI0000462	CAGUGC	21	UCAGUGCAUGACAGAACUUGG	MIMAT0000438	TCAGTGCATGACAGAACTTGGT	No	160	161	191	407	139	156	232	332	280	349	224	263	1129	1365	1419	1462	908	1210	1314.33	1203.33	1.09224	0.577349	0.696031
hsa-miR-152-5p	5p	hsa-mir-152	MI0000462	GGUUCU	23	AGGUUCUGUGAUACACUCCGACU	MIMAT0026479	AGGTTCTGTGATACACTCCGACT	Yes	2	1		6		2	2	1		6		2	3	2	2	14		2	12.3333	15.3333	0.804348	0.531399	0.658797
hsa-miR-1538	3p	hsa-mir-1538	MI0007259	GGCCCG	23	CGGCCCGGGCUGCUGCUGUUCCU	MIMAT0007400	CGGCCCGGGCTGCTGCTGTT	No	1	2	1				3		4				8	2	11			3	17	11	1.54546	0.101192	0.491888
hsa-miR-154-3p	3p	hsa-mir-154	MI0000480	AUCAUA	22	AAUCAUACACGGUUGACCUAUU	MIMAT0000453	AATCATACACGGTTGACCTATT	Yes		1	1					1	1					1	1				10.6667	10	1.06667	0.116117	0.491888
hsa-miR-154-5p	5p	hsa-mir-154	MI0000480	AGGUUA	22	UAGGUUAUCCGUGUUGCCUUCG	MIMAT0000452	TAGGTTATCCGTGTTGCCTTCG	Yes		1						1						1					10.3333	10	1.03333	0.373901	0.510998
hsa-miR-155-5p	5p	hsa-mir-155	MI0000681	UAAUGC	23	UUAAUGCUAAUCGUGAUAGGGGU	MIMAT0000646	TTAATGCTAATCGTGATAGGGGT	Yes	1014	724	1033	784	1078	1115	1014	724	1033	784	1078	1115	1872	1386	1949	1605	2085	2029	1745.67	1916.33	0.910941	0.5035	0.634046
hsa-miR-15a-5p	5p	hsa-mir-15a	MI0000069	AGCAGC	22	UAGCAGCACAUAAUGGUUUGUG	MIMAT0000068	TAGCAGCACATAATGGTTTGT	No			1					4	6	19		2		9	11	25	6	2	16.6667	21	0.793651	0.61076	0.723265
hsa-miR-15b-3p	3p	hsa-mir-15b	MI0000438	GAAUCA	22	CGAAUCAUUAUUUGCUGCUCUA	MIMAT0004586	CGAATCATTATTTGCTGCTCT	No	14	11	4	6	14	9	34	14	6	6	20	15	82	53	11	18	66	43	58.6667	52.3333	1.12102	0.811302	0.864786
hsa-miR-15b-5p	5p	hsa-mir-15b	MI0000438	AGCAGC	22	UAGCAGCACAUCAUGGUUUACA	MIMAT0000417	TAGCAGCACATCATGGTTTACA	Yes	347	336	353	537	490	479	347	336	353	537	490	479	710	727	765	970	945	1046	744	997	0.746239	0.00183008	0.124554
hsa-miR-16-1-3p	3p	hsa-mir-16-1	MI0000070	CAGUAU	22	CCAGUAUUAACUGUGCUGCUGA	MIMAT0004489	CCAGTATTGACTGTGCTGCTGAA	No								1	1	6	6	3	1	1	1	6	6	5	11	15.6667	0.702128	0.000151011	0.0346722
hsa-miR-16-2-3p	3p	hsa-mir-16-2	MI0000115	CAAUAU	22	CCAAUAUUACUGUGCUGCUUUA	MIMAT0004518	ACCAATATTACTGTGCTGCTTT	No	4	2	2				16	8	16	11	14	23	42	24	23	17	37	45	39.6667	43	0.922481	0.763875	0.83517
hsa-miR-16-5p	5p	hsa-mir-16-1	MI0000070	AGCAGC	22	UAGCAGCACGUAAAUAUUGGCG	MIMAT0000069	TAGCAGCACGTAAATATTGGCG	Yes	49	47	37	69	31	37	49	47	37	69	31	37	143	176	165	245	125	142	171.333	180.667	0.948339	0.821389	0.869884
hsa-miR-16-5p	5p	hsa-mir-16-2	MI0000115	AGCAGC	22	UAGCAGCACGUAAAUAUUGGCG	MIMAT0000069	TAGCAGCACGTAAATATTGGCG	Yes	49	47	37	69	31	37	49	47	37	69	31	37	138	172	162	239	125	142	167.333	178.667	0.936567	0.774141	0.841555
hsa-miR-17-5p	5p	hsa-mir-17	MI0000071	AAAGUG	23	CAAAGUGCUUACAGUGCAGGUAG	MIMAT0000070	CAAAGTGCTTACAGTGCAGGTAGA	No	33	30	68	44	43	55	61	56	60	66	81	69	125	136	190	158	184	172	160.333	181.333	0.884191	0.382903	0.521438
hsa-miR-181a-2-3p	3p	hsa-mir-181a-2	MI0000269	CCACUG	22	ACCACUGACCGUUGACUGUACC	MIMAT0004558	ACCACTGACCGTTGACTGTACC	Yes	177	155	150	58	83	117	177	155	150	58	83	117	320	273	298	147	206	257	307	213.333	1.43906	0.053526	0.435728
hsa-miR-181a-3p	3p	hsa-mir-181a-1	MI0000289	CCAUCG	22	ACCAUCGACCGUUGAUUGUACC	MIMAT0000270	ACCATCGACCGTTGATTGTACC	Yes	35	40	35	14	31	19	35	40	35	14	31	19	59	75	63	39	65	62	75.6667	65.3333	1.15816	0.338593	0.510998
hsa-miR-181a-5p	5p	hsa-mir-181a-1	MI0000289	ACAUUC	23	AACAUUCAACGCUGUCGGUGAGU	MIMAT0000256	AACATTCAACGCTGTCGGTGAGA	No	3163	3964	2415	1795	2653	3132	2993	2774	2699	1878	1906	2942	11937	13667	10716	7996	9673	12169	12116.7	9956	1.21702	0.219147	0.510998
hsa-miR-181a-5p	5p	hsa-mir-181a-2	MI0000269	ACAUUC	23	AACAUUCAACGCUGUCGGUGAGU	MIMAT0000256	AACATTCAACGCTGTCGGTGAGA	No	3163	3964	2415	1795	2653	3132	2993	2774	2699	1878	1906	2942	11937	13667	10716	7996	9673	12169	12116.7	9956	1.21702	0.219147	0.510998
hsa-miR-181b-3p	3p	hsa-mir-181b-1	MI0000270	UCACUG	21	CUCACUGAACAAUGAAUGCAA	MIMAT0022692	CTCACTGAACAATGAATGCAA	Yes	2	1					2	1					2	2				2	11.3333	10.6667	1.0625	0.518519	0.647021
hsa-miR-181b-5p	5p	hsa-mir-181b-1	MI0000270	ACAUUC	23	AACAUUCAUUGCUGUCGGUGGGU	MIMAT0000257	AACATTCATTGCTGTCGGTGGGT	Yes	1200	1105	1216	1285	1439	1365	1200	1105	1216	1285	1439	1365	3455	3182	3909	3888	4072	4110	3525.33	4033.33	0.87405	0.0848086	0.491888
hsa-miR-181b-5p	5p	hsa-mir-181b-2	MI0000683	ACAUUC	23	AACAUUCAUUGCUGUCGGUGGGU	MIMAT0000257	AACATTCATTGCTGTCGGTGGGT	Yes	1200	1105	1216	1285	1439	1365	1200	1105	1216	1285	1439	1365	3683	3416	4086	4085	4372	4287	3738.33	4258	0.877955	0.0708093	0.489694
hsa-miR-181c-3p	3p	hsa-mir-181c	MI0000271	ACCAUC	22	AACCAUCGACCGUUGAGUGGAC	MIMAT0004559	ACCATCGACCGTTGAGTGGACC	No		1	1			2		2	4	11	3	4	10	14	13	11	9	15	22.3333	21.6667	1.03077	0.770382	0.838292
hsa-miR-181c-5p	5p	hsa-mir-181c	MI0000271	ACAUUC	22	AACAUUCAACCUGUCGGUGAGU	MIMAT0000258	AACATTCAACCTGTCGGTGAGT	Yes	1		2	6	4		1		2	6	4		3	3	4	6	4		13.3333	13.3333	1	1	1
hsa-miR-181d-3p	3p	hsa-mir-181d	MI0003139	CACCGG	21	CCACCGGGGGAUGAAUGUCAC	MIMAT0026608	CCCACCGGGGGATGAATGTCA	No								1					1	1					10.6667	10	1.06667	0.116117	0.491888
hsa-miR-181d-5p	5p	hsa-mir-181d	MI0003139	ACAUUC	23	AACAUUCAUUGUUGUCGGUGGGU	MIMAT0002821	AACATTCATTGTTGTCGGTGGGT	Yes	207	185	198	199	219	237	207	185	198	199	219	237	417	391	424	412	461	455	420.667	452.667	0.929308	0.157153	0.510481
hsa-miR-182-3p	3p	hsa-mir-182	MI0000272	GGUUCU	21	UGGUUCUAGACUUGCCAACUA	MIMAT0000260	TGGTTCTAGACTTGCCAACTA	Yes		2						2						2					10.6667	10	1.06667	0.373901	0.510998
hsa-miR-182-5p	5p	hsa-mir-182	MI0000272	UUGGCA	24	UUUGGCAAUGGUAGAACUCACACU	MIMAT0000259	TTTGGCAATGGTAGAACTCACACT	Yes	3909	2990	2326	1573	2659	3297	3909	2990	2326	1573	2659	3297	8841	6907	5848	4268	6256	7453	7208.67	6002.33	1.20098	0.398291	0.535408
hsa-miR-1827	3p	hsa-mir-1827	MI0008195	GAGGCA	18	UGAGGCAGUAGAUUGAAU	MIMAT0006767	TGAGGCAGTAGATTGTATAGTC	No							6	7	2	6	18	6	8	13	3	12	27	17	18	28.6667	0.627907	0.113	0.491888
hsa-miR-183-3p	3p	hsa-mir-183	MI0000273	UGAAUU	22	GUGAAUUACCGAAGGGCCAUAA	MIMAT0004560	TGAATTACCGAAGGGCCATAAA	No	1	1					8	6	2			6	20	12	4		9	10	22	16.3333	1.34694	0.369398	0.510998
hsa-miR-183-5p	5p	hsa-mir-183	MI0000273	AUGGCA	22	UAUGGCACUGGUAGAAUUCACU	MIMAT0000261	TATGGCACTGGTAGAATTCACT	Yes	4712	3456	3081	1934	3229	3756	4712	3456	3081	1934	3229	3756	12630	9440	9437	5952	9166	11020	10512.3	8722.67	1.20517	0.381834	0.520601
hsa-miR-184	3p	hsa-mir-184	MI0000481	GGACGG	22	UGGACGGAGAACUGAUAAGGGU	MIMAT0000454	TGGACGGAGAACTGATAAGGGT	Yes	32	32	34	22	15	20	32	32	34	22	15	20	73	56	67	40	36	37	75.3333	47.6667	1.58042	0.00568146	0.239364
hsa-miR-185-3p	3p	hsa-mir-185	MI0000482	GGGGCU	22	AGGGGCUGGCUUUCCUCUGGUC	MIMAT0004611	AGGGGCTGGCTTTCCTCTGGT	No	5	3	10		3	2	142	178	162	78	64	118	237	287	292	135	109	203	282	159	1.77358	0.0204868	0.293986
hsa-miR-185-5p	5p	hsa-mir-185	MI0000482	GGAGAG	22	UGGAGAGAAAGGCAGUUCCUGA	MIMAT0000455	TGGAGAGAAAGGCAGTTCCTGA	Yes	470	454	410	285	279	377	470	454	410	285	279	377	1177	1157	1114	680	781	1036	1159.33	842.333	1.37634	0.0420675	0.374369
hsa-miR-186-5p	5p	hsa-mir-186	MI0000483	AAAGAA	22	CAAAGAAUUCUCCUUUUGGGCU	MIMAT0000456	CAAAGAATTCTCCTTTTGGGCT	Yes	173	150	144	86	115	179	173	150	144	86	115	179	319	356	349	244	284	377	351.333	311.667	1.12727	0.388077	0.52661
hsa-miR-187-3p	3p	hsa-mir-187	MI0000274	CGUGUC	22	UCGUGUCUUGUGUUGCAGCCGG	MIMAT0000262	TCGTGTCTTGTGTTGCAGCCGT	No							1	1			4		4	6	1		4	3	13.6667	12.3333	1.10811	0.518519	0.647021
hsa-miR-188-5p	5p	hsa-mir-188	MI0000484	AUCCCU	21	CAUCCCUUGCAUGGUGGAGGG	MIMAT0000457	CATCCCTTGCATGGTGGAGGG	Yes			3						3						3				11	10	1.1	0.373901	0.510998
hsa-miR-18a-3p	3p	hsa-mir-18a	MI0000072	CUGCCC	23	ACUGCCCUAAGUGCUCCUUCUGG	MIMAT0002891	ACTGCCCTAAGTGCTCCTTCTGT	No	4	7	7		3	4	8	8	6		6	8	36	49	30		17	21	48.3333	22.6667	2.13235	0.039693	0.365217
hsa-miR-18a-5p	5p	hsa-mir-18a	MI0000072	AAGGUG	23	UAAGGUGCAUCUAGUGCAGAUAG	MIMAT0000072	TAAGGTGCATCTAGTGCAGATAG	Yes		1				2		1				2		1				2	10.3333	10.6667	0.96875	0.677869	0.767449
hsa-miR-18b-3p	3p	hsa-mir-18b	MI0001518	GCCCUA	22	UGCCCUAAAUGCCCCUUCUGGC	MIMAT0004751	TACTGCCCTAAATGCCCCTTTT	No															1				10.3333	10	1.03333	0.373901	0.510998
hsa-miR-1908-5p	5p	hsa-mir-1908	MI0008329	GGCGGG	21	CGGCGGGGACGGCGAUUGGUC	MIMAT0007881	CGGCGGGGACGGCGATTGGT	No	6	6	5	19	6	6	18	22	26	47	18	13	37	42	45	106	41	32	51.3333	69.6667	0.736842	0.477638	0.61061
hsa-miR-1909-3p	3p	hsa-mir-1909	MI0008330	GCAGGG	22	CGCAGGGGCCGGGUGCUCACCG	MIMAT0007883	GCAGGGGCCGGGTGCTCA	No							1						1	1					10.6667	10	1.06667	0.116117	0.491888
hsa-miR-1909-5p	5p	hsa-mir-1909	MI0008330	GAGUGC	21	UGAGUGCCGGUGCCUGCCCUG	MIMAT0007882	GTGAGTGCCGGTGCCTGCCCTGA	No													2						10.6667	10	1.06667	0.373901	0.510998
hsa-miR-190a-5p	5p	hsa-mir-190a	MI0000486	GAUAUG	22	UGAUAUGUUUGAUAUAUUAGGU	MIMAT0000458	TGATATGTTTGATATATTAGGTTG	No			1						4						5				11.6667	10	1.16667	0.373901	0.510998
hsa-miR-190b	5p	hsa-mir-190b	MI0005545	GAUAUG	21	UGAUAUGUUUGAUAUUGGGUU	MIMAT0004929	TGATATGTTTGATATTGGGTTG	No							3		2		5		3	2	4		8	4	13	14	0.928571	0.696008	0.782583
hsa-miR-191-3p	3p	hsa-mir-191	MI0000465	CUGCGC	22	GCUGCGCUUGGAUUUCGUCCCC	MIMAT0001618	CTGCGCTTGGATTTCGTCCCC	No													2		2				11.3333	10	1.13333	0.116117	0.491888
hsa-miR-191-5p	5p	hsa-mir-191	MI0000465	AACGGA	23	CAACGGAAUCCCAAAAGCAGCUG	MIMAT0000440	CAACGGAATCCCAAAAGCAGCTG	Yes	2128	1738	2089	1089	1440	1860	2128	1738	2089	1089	1440	1860	5696	5042	5802	3767	4513	5373	5523.33	4561	1.21099	0.138637	0.510481
hsa-miR-1910-5p	5p	hsa-mir-1910	MI0008331	CAGUCC	21	CCAGUCCUGUGCCUGCCGCCU	MIMAT0007884	CCAGTCCTGTGCCTGCCGCCT	Yes	8	5	7	8	4	4	8	5	7	8	4	4	20	21	16	8	13	7	29	19.3333	1.5	0.0158437	0.280566
hsa-miR-1913	3p	hsa-mir-1913	MI0008334	CUGCCC	22	UCUGCCCCCUCCGCUGCUGCCA	MIMAT0007888	TCTGCCCCCTCCGCTGCTGCCA	Yes	2						2						2	1					11	10	1.1	0.158302	0.510481
hsa-miR-1914-3p	3p	hsa-mir-1914	MI0008335	GAGGGG	22	GGAGGGGUCCCGCACUGGGAGG	MIMAT0007890	AGGAGGGGTCCCGCACTGGGAGT	No							2	6					5	6					13.6667	10	1.36667	0.119393	0.503101
hsa-miR-1914-5p	5p	hsa-mir-1914	MI0008335	CCUGUG	22	CCCUGUGCCCGGCCCACUUCUG	MIMAT0007889	CCCTGTGCCCGGCCCACTTCTGT	No							2					2	2	1				2	11	10.6667	1.03125	0.724659	0.801523
hsa-miR-192-3p	3p	hsa-mir-192	MI0000234	UGCCAA	22	CUGCCAAUUCCAUAGGUCACAG	MIMAT0004543	CTGCCAATTCCATAGGTCACA	No			1					3						3	1				11.3333	10	1.13333	0.205106	0.510998
hsa-miR-192-5p	5p	hsa-mir-192	MI0000234	UGACCU	21	CUGACCUAUGAAUUGACAGCC	MIMAT0000222	CTGACCTATGAATTGACAGCCAT	No	242	247	240	161	192	191	498	598	386	241	278	274	2188	2170	1967	1667	1750	1721	2118.33	1722.67	1.22968	0.00616363	0.239364
hsa-miR-193a-5p	5p	hsa-mir-193a	MI0000487	GGGUCU	22	UGGGUCUUUGCGGGCGAGAUGA	MIMAT0004614	TGGGTCTTTGCGGGCGAGATG	No	45	41	53	50	19	19	65	51	86	42	33	37	210	196	254	170	133	150	230	161	1.42857	0.0280907	0.332455
hsa-miR-193b-3p	3p	hsa-mir-193b	MI0003137	ACUGGC	22	AACUGGCCCUCAAAGUCCCGCU	MIMAT0002819	AACTGGCCCTCAAAGTCCCGCT	Yes	204	268	86	53	95	66	204	268	86	53	95	66	355	459	179	121	176	163	341	163.333	2.08776	0.100127	0.491888
hsa-miR-193b-5p	5p	hsa-mir-193b	MI0003137	GGGGUU	22	CGGGGUUUUGAGGGCGAGAUGA	MIMAT0004767	CGGGGTTTTGAGGGCGAGATG	No	2					4	4	2	3		4	10	10	3	11		4	16	18	16.6667	1.08	0.817993	0.868692
hsa-miR-194-3p	3p	hsa-mir-194-2	MI0000732	CAGUGG	22	CCAGUGGGGCUGCUGUUAUCUG	MIMAT0004671	CCAGTGGGGCTGCTGTTATCTG	Yes	63	44	135	53	40	63	63	44	135	53	40	63	136	99	241	93	117	128	168.667	122.667	1.375	0.352552	0.510998
hsa-miR-194-5p	5p	hsa-mir-194-1	MI0000488	GUAACA	22	UGUAACAGCAACUCCAUGUGGA	MIMAT0000460	TGTAACAGCAACTCCATGTGGA	Yes	28	30	22	39	37	32	28	30	22	39	37	32	57	72	72	70	65	86	77	83.6667	0.920319	0.455125	0.59448
hsa-miR-194-5p	5p	hsa-mir-194-2	MI0000732	GUAACA	22	UGUAACAGCAACUCCAUGUGGA	MIMAT0000460	TGTAACAGCAACTCCATGTGGA	Yes	28	30	22	39	37	32	28	30	22	39	37	32	83	97	73	101	106	98	94.3333	111.667	0.844776	0.0775615	0.491888
hsa-miR-195-3p	3p	hsa-mir-195	MI0000489	CAAUAU	22	CCAAUAUUGGCUGUGCUGCUCC	MIMAT0004615	CCAATATTGGCTGTGCTGCTCCA	No	15	10	17	8	6	2	9	16	24	8	8	14	44	46	68	22	41	28	62.6667	40.3333	1.55372	0.0787811	0.491888
hsa-miR-195-5p	5p	hsa-mir-195	MI0000489	AGCAGC	21	UAGCAGCACAGAAAUAUUGGC	MIMAT0000461	TAGCAGCACAGAAATATTGGCA	No	16	22	16	39	8	13	26	32	16	69	20	22	68	75	45	172	46	54	72.6667	100.667	0.721854	0.538969	0.665444
hsa-miR-196a-5p	5p	hsa-mir-196a-1	MI0000238	AGGUAG	22	UAGGUAGUUUCAUGUUGUUGGG	MIMAT0000226	TAGGTAGTTTCATGTTGTTGGG	Yes	61	47	78	105	92	86	61	47	78	105	92	86	115	89	148	275	209	193	127.333	235.667	0.540311	0.0233909	0.308653
hsa-miR-196a-5p	5p	hsa-mir-196a-2	MI0000279	AGGUAG	22	UAGGUAGUUUCAUGUUGUUGGG	MIMAT0000226	TAGGTAGTTTCATGTTGTTGGGA	No	61	47	78	105	92	86	52	56	77	163	116	109	173	146	225	432	344	294	191.333	366.667	0.521818	0.0196282	0.293986
hsa-miR-196b-5p	5p	hsa-mir-196b	MI0001150	AGGUAG	22	UAGGUAGUUUCCUGUUGUUGGG	MIMAT0001080	TAGGTAGTTTCCTGTTGTTGGG	Yes	44	45	58	191	88	74	44	45	58	191	88	74	97	100	128	432	254	232	118.333	316	0.374473	0.0367708	0.351774
hsa-miR-197-3p	3p	hsa-mir-197	MI0000239	UCACCA	22	UUCACCACCUUCUCCACCCAGC	MIMAT0000227	TTCACCACCTTCTCCACCCAGC	Yes	3747	3656	1993	906	1890	1651	3747	3656	1993	906	1890	1651	6131	6218	3703	1878	3966	3304	5360.67	3059.33	1.75223	0.0889709	0.491888
hsa-miR-197-5p	5p	hsa-mir-197	MI0000239	GGGUAG	23	CGGGUAGAGAGGGCAGUGGGAGG	MIMAT0022691	CGGGTAGAGAGGGCAGTGGGAGG	Yes	6	6	7	6	6	3	6	6	7	6	6	3	7	11	11	12	6	3	19.6667	17	1.15686	0.418972	0.557335
hsa-miR-1976	3p	hsa-mir-1976	MI0009986	CUCCUG	20	CCUCCUGCCCUCCUUGCUGU	MIMAT0009451	CCTCCTGCCCTCCTTGCTGTAGT	No					3		5	7	5	11	10	12	24	30	17	17	31	23	33.6667	33.6667	1	1	1
hsa-miR-199a-3p	3p	hsa-mir-199a-1	MI0000242	CAGUAG	22	ACAGUAGUCUGCACAUUGGUUA	MIMAT0000232	ACAGTAGTCTGCACATTGGTT	No	58	65	89	161	64	74	196	256	286	446	220	247	465	675	745	1176	619	657	638.333	827.333	0.771555	0.394705	0.53256
hsa-miR-199a-3p	3p	hsa-mir-199a-2	MI0000281	CAGUAG	22	ACAGUAGUCUGCACAUUGGUUA	MIMAT0000232	ACAGTAGTCTGCACATTGGTT	No	58	65	89	161	64	74	196	256	286	446	220	247	470	677	751	1198	624	661	642.667	837.667	0.767211	0.39252	0.531383
hsa-miR-199a-5p	5p	hsa-mir-199a-1	MI0000242	CCAGUG	23	CCCAGUGUUCAGACUACCUGUUC	MIMAT0000231	CCCAGTGTTCAGACTACCTGTTC	Yes	97	106	130	188	74	72	97	106	130	188	74	72	180	222	267	476	184	183	233	291	0.800687	0.595436	0.709088
hsa-miR-199a-5p	5p	hsa-mir-199a-2	MI0000281	CCAGUG	23	CCCAGUGUUCAGACUACCUGUUC	MIMAT0000231	CCCAGTGTTCAGACTACCTGTTC	Yes	97	106	130	188	74	72	97	106	130	188	74	72	180	222	267	476	184	183	233	291	0.800687	0.595436	0.709088
hsa-miR-199b-3p	3p	hsa-mir-199b	MI0000282	CAGUAG	22	ACAGUAGUCUGCACAUUGGUUA	MIMAT0004563	ACAGTAGTCTGCACATTGGTT	No	58	65	89	161	64	74	196	256	286	446	220	247	465	675	745	1176	619	657	638.333	827.333	0.771555	0.394705	0.53256
hsa-miR-199b-5p	5p	hsa-mir-199b	MI0000282	CCAGUG	23	CCCAGUGUUUAGACUAUCUGUUC	MIMAT0000263	CCCAGTGTTTAGACTACCTGTTC	No	14	25	28	28	18	17	39	52	56	83	42	59	62	107	98	111	68	81	99	96.6667	1.02414	0.906907	0.9388
hsa-miR-19a-3p	3p	hsa-mir-19a	MI0000073	GUGCAA	23	UGUGCAAAUCUAUGCAAAACUGA	MIMAT0000073	TGTGCAAATCTATGCAAAACTGA	Yes													1	1					10.6667	10	1.06667	0.116117	0.491888
hsa-miR-19b-3p	3p	hsa-mir-19b-1	MI0000074	GUGCAA	23	UGUGCAAAUCCAUGCAAAACUGA	MIMAT0000074	TGTGCAAATCCATGCAAAACTGA	Yes	2	2	1			3	2	2	1			3	4	3	1		3	6	12.6667	13	0.974359	0.872158	0.912705
hsa-miR-19b-3p	3p	hsa-mir-19b-2	MI0000075	GUGCAA	23	UGUGCAAAUCCAUGCAAAACUGA	MIMAT0000074	TGTGCAAATCCATGCAAAACTGA	Yes	2	2	1			3	2	2	1			3	4	3	1		3	6	12.6667	13	0.974359	0.872158	0.912705
hsa-miR-200a-3p	3p	hsa-mir-200a	MI0000737	AACACU	22	UAACACUGUCUGGUAACGAUGU	MIMAT0000682	TAACACTGTCTGGTAACGATG	No	226	208	133	391	276	276	1055	825	819	715	663	904	1799	1523	1317	1717	1500	1810	1556.33	1685.67	0.923275	0.482209	0.614402
hsa-miR-200a-5p	5p	hsa-mir-200a	MI0000737	AUCUUA	22	CAUCUUACCGGACAGUGCUGGA	MIMAT0001620	CATCTTACCGGACAGTGCTGGA	Yes	354	337	162	199	159	177	354	337	162	199	159	177	641	603	325	381	339	361	533	370.333	1.43924	0.180307	0.510998
hsa-miR-200b-3p	3p	hsa-mir-200b	MI0000342	AAUACU	22	UAAUACUGCCUGGUAAUGAUGA	MIMAT0000318	TAATACTGCCTGGTAATGATGAC	No	2837	2905	2265	2310	2508	3195	10175	8995	6831	3740	6972	8344	23690	21706	18761	13508	20399	24483	21395.7	19473.3	1.09872	0.612855	0.723265
hsa-miR-200b-5p	5p	hsa-mir-200b	MI0000342	AUCUUA	22	CAUCUUACUGGGCAGCAUUGGA	MIMAT0004571	CATCTTACTGGGCAGCATTGGA	Yes	244	189	184	102	127	146	244	189	184	102	127	146	497	429	448	208	290	384	468	304	1.53947	0.0400848	0.365217
hsa-miR-200c-3p	3p	hsa-mir-200c	MI0000650	AAUACU	23	UAAUACUGCCGGGUAAUGAUGGA	MIMAT0000617	TAATACTGCCGGGTAATGATGGA	Yes	7224	5562	5502	5920	6440	5958	7224	5562	5502	5920	6440	5958	16704	12899	14464	12533	14378	14374	14699	13771.7	1.06734	0.503702	0.634046
hsa-miR-200c-5p	5p	hsa-mir-200c	MI0000650	GUCUUA	22	CGUCUUACCCAGCAGUGUUUGG	MIMAT0004657	CGTCTTACCCAGCAGTGTTTG	No									1						1				10.3333	10	1.03333	0.373901	0.510998
hsa-miR-203a-3p	3p	hsa-mir-203a	MI0000283	UGAAAU	22	GUGAAAUGUUUAGGACCACUAG	MIMAT0000264	TGAAATGTTTAGGACCACTAG	No	27	42	41	701	19	26	37	53	42	670	29	27	228	295	257	4152	189	202	270	1524.33	0.177127	0.395463	0.532853
hsa-miR-203b-3p	3p	hsa-mir-203b	MI0017343	UGAACU	23	UUGAACUGUUAAGAACCACUGGA	MIMAT0019814	TTGAACTGTTAAGAACCACTGG	No							1	3	4				1	4	4			2	13	10.6667	1.21875	0.12417	0.510481
hsa-miR-204-3p	3p	hsa-mir-204	MI0000284	CUGGGA	21	GCUGGGAAGGCAAAGGGACGU	MIMAT0022693	GCTGGGAAGGCAAAGGGACGT	Yes			1						1						1				10.3333	10	1.03333	0.373901	0.510998
hsa-miR-204-5p	5p	hsa-mir-204	MI0000284	UCCCUU	22	UUCCCUUUGUCAUCCUAUGCCU	MIMAT0000265	TTCCCTTTGTCATCCTATGCCT	Yes	12	11	12	14	6	7	12	11	12	14	6	7	24	31	12	20	15	16	32.3333	27	1.19753	0.406463	0.545753
hsa-miR-205-5p	5p	hsa-mir-205	MI0000285	CCUUCA	22	UCCUUCAUUCCACCGGAGUCUG	MIMAT0000266	TCCTTCATTCCACCGGAGTCTGT	No	6	14	11	42		3	20	20	20	285	18	24	49	63	48	563	36	42	63.3333	223.667	0.283159	0.410777	0.549617
hsa-miR-206	3p	hsa-mir-206	MI0000490	GGAAUG	22	UGGAAUGUAAGGAAGUGUGUGG	MIMAT0000462	TGGAATGTAAAGAAGTGTGT	No	21	32	19	144	19	10	636	677	587	579	716	539	791	846	748	1031	862	681	805	868	0.927419	0.580704	0.697331
hsa-miR-208a-3p	3p	hsa-mir-208a	MI0000251	UAAGAC	22	AUAAGACGAGCAAAAAGCUUGU	MIMAT0000241	ATAAGACGAGCAAAAAGCTTGT	Yes			1		4				1		4		4		2		7	2	12	13	0.923077	0.696008	0.782583
hsa-miR-208a-5p	5p	hsa-mir-208a	MI0000251	AGCUUU	22	GAGCUUUUGGCCCGGGUUAUAC	MIMAT0026474	GAGCTTTTGGCCCGGGTTATAC	Yes		2						2						3	1				11.3333	10	1.13333	0.205106	0.510998
hsa-miR-20a-5p	5p	hsa-mir-20a	MI0000076	AAAGUG	23	UAAAGUGCUUAUAGUGCAGGUAG	MIMAT0000075	TAAAGTGCTTATAGTGCAGGTAG	Yes	49	64	104	69	64	82	49	64	104	69	64	82	116	128	207	142	133	167	160.333	157.333	1.01907	0.925899	0.950744
hsa-miR-20b-5p	5p	hsa-mir-20b	MI0001519	AAAGUG	23	CAAAGUGCUCAUAGUGCAGGUAG	MIMAT0001413	CAAAGTGCTCATAGTGCAGGTAG	Yes	5	7	1	11	8	5	5	7	1	11	8	5	14	13	4	19	14	8	20.3333	23.6667	0.859155	0.4997	0.631084
hsa-miR-21-3p	3p	hsa-mir-21	MI0000077	AACACC	21	CAACACCAGUCGAUGGGCUGU	MIMAT0004494	CAACACCAGTCGATGGGCTGT	Yes	15	30	13	33	36	24	15	30	13	33	36	24	46	90	36	60	94	48	67.3333	77.3333	0.87069	0.66691	0.767048
hsa-miR-21-5p	5p	hsa-mir-21	MI0000077	AGCUUA	22	UAGCUUAUCAGACUGAUGUUGA	MIMAT0000076	TAGCTTATCAGACTGATGTTGAC	No	911	1253	1850	3094	1342	1252	5335	6055	7059	6698	5556	5272	10353	12722	16176	16790	12504	11351	13093.7	13558.3	0.965728	0.853854	0.898702
hsa-miR-210-3p	3p	hsa-mir-210	MI0000286	UGUGCG	22	CUGUGCGUGUGACAGCGGCUGA	MIMAT0000267	CTGTGCGTGTGACAGCGGCTGAAT	No	8	7	9	14	15	5	44	57	30	53	33	37	94	127	69	202	105	88	106.667	141.667	0.752941	0.423258	0.560438
hsa-miR-210-5p	5p	hsa-mir-210	MI0000286	GCCCCU	22	AGCCCCUGCCCACCGCACACUG	MIMAT0026475	AGCCCCTGCCCACCGCACACTG	Yes	4	9	6		8		4	9	6		8		19	29	15		11	8	31	16.3333	1.89796	0.0505244	0.423373
hsa-miR-2110	5p	hsa-mir-2110	MI0010629	UGGGGA	22	UUGGGGAAACGGCCGCUGAGUG	MIMAT0010133	TTGGGGAAACGGCCGCTGAGT	No	17	12	11	36	10	13	63	65	77	64	37	51	120	127	149	218	109	111	142	156	0.910256	0.724722	0.801523
hsa-miR-2116-3p	3p	hsa-mir-2116	MI0010635	CUCCCA	21	CCUCCCAUGCCAAGAACUCCC	MIMAT0011161	TCCTCCCATGCCAAGAACTCC	No	2						7	7	4		5	8	34	34	26		8	33	41.3333	23.6667	1.74648	0.161145	0.510998
hsa-miR-2116-5p	5p	hsa-mir-2116	MI0010635	GUUCUU	21	GGUUCUUAGCAUAGGAGGUCU	MIMAT0011160	GGTTCTTAGCATAGGAGGTCTT	No															1				10.3333	10	1.03333	0.373901	0.510998
hsa-miR-2117	3p	hsa-mir-2117	MI0010636	GUUCUC	21	UGUUCUCUUUGCCAAGGACAG	MIMAT0011162	TTTCTCTTTGCCAAGG	No							1	4					2	7					13	10	1.3	0.222983	0.510998
hsa-miR-212-3p	3p	hsa-mir-212	MI0000288	AACAGU	21	UAACAGUCUCCAGUCACGGCC	MIMAT0000269	TAACAGTCTCCAGTCACGGC	No							2						2						10.6667	10	1.06667	0.373901	0.510998
hsa-miR-212-5p	5p	hsa-mir-212	MI0000288	CCUUGG	23	ACCUUGGCUCUAGACUGCUUACU	MIMAT0022695	ACCTTGGCTCTAGACTGCTTACT	Yes	15	10	13	8	4	4	15	10	13	8	4	4	15	18	19	14	7	8	27.3333	19.6667	1.38983	0.0371659	0.352615
hsa-miR-214-3p	3p	hsa-mir-214	MI0000290	CAGCAG	22	ACAGCAGGCACAGACAGGCAGU	MIMAT0000271	ACAGCAGGCACAGACAGGCAGT	Yes	21	22	14	33	19	18	21	22	14	33	19	18	52	83	58	56	37	32	74.3333	51.6667	1.43871	0.131475	0.510481
hsa-miR-214-5p	5p	hsa-mir-214	MI0000290	GCCUGU	22	UGCCUGUCUACACUUGCUGUGC	MIMAT0004564	TGCCTGTCTACACTTGCTGTGC	Yes	3	4	2		3	7	3	4	2		3	7	4	9	3	6	6	7	15.3333	16.3333	0.938776	0.623958	0.733918
hsa-miR-215-5p	5p	hsa-mir-215	MI0000291	UGACCU	21	AUGACCUAUGAAUUGACAGAC	MIMAT0000272	ATGACCTATGAATTGACAGACA	No	4	13	16		4	4	31	46	94	33	19	29	55	90	151	41	42	57	108.667	56.6667	1.91765	0.142364	0.510481
hsa-miR-216a-3p	3p	hsa-mir-216a	MI0000292	CACAGU	22	UCACAGUGGUCUCUGGGAUUAU	MIMAT0022844	CACAGTGGTCTCTGGGATTATT	No								1						1					10.3333	10	1.03333	0.373901	0.510998
hsa-miR-216a-5p	5p	hsa-mir-216a	MI0000292	AAUCUC	22	UAAUCUCAGCUGGCAACUGUGA	MIMAT0000273	TAATCTCAGCTGGCAACTGTGA	Yes		1						1						1					10.3333	10	1.03333	0.373901	0.510998
hsa-miR-217	5p	hsa-mir-217	MI0000293	ACUGCA	23	UACUGCAUCAGGAACUGAUUGGA	MIMAT0000274	TACTGCATCAGGAACTGACTGGA	No			2				5	2	4	8	3	9	10	7	11	8	3	13	19.3333	18	1.07407	0.691761	0.779335
hsa-miR-218-1-3p	3p	hsa-mir-218-1	MI0000294	UGGUUC	22	AUGGUUCCGUCAAGCACCAUGG	MIMAT0004565	AAACATGGTTCCGTCAAGCACC	No							2						2	1					11	10	1.1	0.158302	0.510481
hsa-miR-218-5p	5p	hsa-mir-218-1	MI0000294	UGUGCU	21	UUGUGCUUGAUCUAACCAUGU	MIMAT0000275	TTGTGCTTGATCTAACCATGT	Yes	41	68	30	119	27	31	41	68	30	119	27	31	77	137	67	178	56	57	103.667	107	0.968847	0.945739	0.968517
hsa-miR-218-5p	5p	hsa-mir-218-2	MI0000295	UGUGCU	21	UUGUGCUUGAUCUAACCAUGU	MIMAT0000275	TTGTGCTTGATCTAACCATGT	Yes	41	68	30	119	27	31	41	68	30	119	27	31	76	137	67	172	56	57	103.333	105	0.984127	0.971815	0.989924
hsa-miR-219a-1-3p	3p	hsa-mir-219a-1	MI0000296	GAGUUG	22	AGAGUUGAGUCUGGACGUCCCG	MIMAT0004567	AGAGTTGAGTCTGGACGTCCCG	Yes	4	2	4		3	5	4	2	4		3	5	13	5	8		3	9	18.6667	14	1.33333	0.256435	0.510998
hsa-miR-219a-2-3p	3p	hsa-mir-219a-2	MI0000740	GAAUUG	22	AGAAUUGUGGCUGGACAUCUGU	MIMAT0004675	AGAATTGTGGCTGGACATCTGT	Yes	32	54	65	30	27	39	32	54	65	30	27	39	43	93	118	49	40	66	94.6667	61.6667	1.53513	0.230101	0.510998
hsa-miR-22-3p	3p	hsa-mir-22	MI0000078	AGCUGC	22	AAGCUGCCAGUUGAAGAACUGU	MIMAT0000077	AAGCTGCCAGTTGAAGAACTGT	Yes	178	175	231	197	161	141	178	175	231	197	161	141	559	505	599	472	457	514	564.333	491	1.14935	0.0846084	0.491888
hsa-miR-22-5p	5p	hsa-mir-22	MI0000078	GUUCUU	22	AGUUCUUCAGUGGCAAGCUUUA	MIMAT0004495	AGTTCTTCAGTGGCAAGCTTT	No	6	2	3	6	4	3	17	18	9	6	14	17	25	27	14	12	18	20	32	26.6667	1.2	0.32007	0.510998
hsa-miR-221-3p	3p	hsa-mir-221	MI0000298	GCUACA	23	AGCUACAUUGUCUGCUGGGUUUC	MIMAT0000278	AGCTACATTGTCTGCTGGGTTT	No	1235	1162	1015	842	963	1082	2948	3127	2389	1895	2641	3005	7663	7757	6852	5591	7234	8182	7434	7012.33	1.06013	0.62997	0.738138
hsa-miR-221-5p	5p	hsa-mir-221	MI0000298	CCUGGC	22	ACCUGGCAUACAAUGUAGAUUU	MIMAT0004568	ACCTGGCATACAATGTAGATTTCTGT	No	17	26	16	17	18	31	144	111	99	66	59	70	550	465	398	175	247	471	481	307.667	1.56338	0.156097	0.510481
hsa-miR-222-3p	3p	hsa-mir-222	MI0000299	GCUACA	21	AGCUACAUCUGGCUACUGGGU	MIMAT0000279	AGCTACATCTGGCTACTGGGTCTCT	No	641	543	483	330	451	656	1445	1204	1068	737	1036	793	6785	6190	4660	3886	5526	4962	5888.33	4801.33	1.22639	0.24332	0.510998
hsa-miR-222-5p	5p	hsa-mir-222	MI0000299	UCAGUA	22	CUCAGUAGCCAGUGUAGAUCCU	MIMAT0004569	TCAGTAGCCAGTGTAGATCCTGT	No								2	1					3	1				11.3333	10	1.13333	0.205106	0.510998
hsa-miR-223-3p	3p	hsa-mir-223	MI0000300	GUCAGU	22	UGUCAGUUUGUCAAAUACCCCA	MIMAT0000280	TGTCAGTTTGTCAAATACCCCA	Yes	14	14	62	25	12	11	14	14	62	25	12	11	56	46	186	56	41	31	106	52.6667	2.01266	0.307785	0.510998
hsa-miR-223-5p	5p	hsa-mir-223	MI0000300	GUGUAU	22	CGUGUAUUUGACAAGCUGAGUU	MIMAT0004570	CGTGTATTTGACAAGCTGAGTTG	No			4			3		4	6				2	5	17			3	18	11	1.63636	0.209875	0.510998
hsa-miR-224-3p	3p	hsa-mir-224	MI0000301	AAAUGG	23	AAAAUGGUGCCCUAGUGACUACA	MIMAT0009198	AAATGGTGCCCTAGTGACTACA	No								1					2	3	2				12.3333	10	1.23333	0.00219213	0.124554
hsa-miR-224-5p	5p	hsa-mir-224	MI0000301	AAGUCA	21	CAAGUCACUAGUGGUUCCGUU	MIMAT0000281	CAAGTCACTAGTGGTTCCGTTT	No	444	348	407	133	344	434	1054	990	1080	418	921	1246	2109	1977	2140	886	1987	2471	2085.33	1791.33	1.16412	0.566816	0.687192
hsa-miR-2276-3p	3p	hsa-mir-2276	MI0011282	CUGCAA	22	UCUGCAAGUGUCAGAGGCGAGG	MIMAT0011775	TCTGCAAGTGTCAGAGGCGAGG	Yes	4	6	3				4	6	3				7	19	5		3		20.3333	11	1.84848	0.105876	0.491888
hsa-miR-2277-3p	3p	hsa-mir-2277	MI0011284	GACAGC	21	UGACAGCGCCCUGCCUGGCUC	MIMAT0011777	TGACAGCGCCCTGCCTGGCTCG	No								2						2					10.6667	10	1.06667	0.373901	0.510998
hsa-miR-2277-5p	5p	hsa-mir-2277	MI0011284	GCGCGG	24	AGCGCGGGCUGAGCGCUGCCAGUC	MIMAT0017352	AGCGCGGGCTGAGCGCTGCCAGT	No	25	22	18	6	14	29	21	18	19	30	31	31	59	56	47	56	56	87	64	76.3333	0.838428	0.322804	0.510998
hsa-miR-2278	5p	hsa-mir-2278	MI0011285	AGAGCA	22	GAGAGCAGUGUGUGUUGCCUGG	MIMAT0011778	GAGAGCAGTGTGTGTTGCCTGGG	No							1						1	1			3	2	10.6667	11.6667	0.914286	0.348641	0.510998
hsa-miR-2355-3p	3p	hsa-mir-2355	MI0015873	UUGUCC	22	AUUGUCCUUGCUGUUUGGAGAU	MIMAT0017950	CATTGTCCTTGCTGTTTGGAGA	No															2		3		10.6667	11	0.969697	0.795255	0.851635
hsa-miR-23a-3p	3p	hsa-mir-23a	MI0000079	UCACAU	21	AUCACAUUGCCAGGGAUUUCC	MIMAT0000078	ATCACATTGCCAGGGATTTCC	Yes	439	460	370	258	263	345	439	460	370	258	263	345	1796	1775	1463	1168	1386	1686	1688	1423.33	1.18595	0.2253	0.510998
hsa-miR-23a-5p	5p	hsa-mir-23a	MI0000079	GGGUUC	22	GGGGUUCCUGGGGAUGGGAUUU	MIMAT0004496	GGGGTTCCTGGGGATGGGATTT	Yes	15	3	14		4	4	15	3	14		4	4	30	6	22	6	7	8	29.3333	17	1.72549	0.156424	0.510481
hsa-miR-23b-3p	3p	hsa-mir-23b	MI0000439	UCACAU	21	AUCACAUUGCCAGGGAUUACC	MIMAT0000418	ATCACATTGCCAGGGATTACCACT	No	636	488	306	249	261	394	1273	1042	992	662	801	794	3066	2565	2314	1753	2124	2227	2658.33	2044.67	1.30013	0.0805658	0.491888
hsa-miR-23b-5p	5p	hsa-mir-23b	MI0000439	GGGUUC	22	UGGGUUCCUGGCAUGCUGAUUU	MIMAT0004587	TGGGTTCCTGGCATGCTGATT	No	16	14	13	11	9	16	30	17	24	19	10	17	71	66	70	41	36	54	79	53.6667	1.47205	0.0104822	0.24689
hsa-miR-23c	3p	hsa-mir-23c	MI0016010	UCACAU	22	AUCACAUUGCCAGUGAUUACCC	MIMAT0018000	ATCACATTGCCAGGGATTACCC	No							1		1				3		1				11.3333	10	1.13333	0.205106	0.510998
hsa-miR-24-1-5p	5p	hsa-mir-24-1	MI0000080	GCCUAC	22	UGCCUACUGAGCUGAUAUCAGU	MIMAT0000079	GGTGCCTACTGAGCTGATATC	No	2							1	2				8	4	4	6	3		15.3333	13	1.17949	0.345894	0.510998
hsa-miR-24-2-5p	5p	hsa-mir-24-2	MI0000081	GCCUAC	22	UGCCUACUGAGCUGAAACACAG	MIMAT0004497	GTGCCTACTGAGCTGAAAC	No							13	22	7	17	4	10	40	63	23	61	14	31	52	45.3333	1.14706	0.729534	0.806068
hsa-miR-24-3p	3p	hsa-mir-24-1	MI0000080	GGCUCA	22	UGGCUCAGUUCAGCAGGAACAG	MIMAT0000080	TGGCTCAGTTCAGCAGGAAC	No	226	205	164	175	151	156	484	498	303	360	345	370	1147	1173	767	1040	901	959	1039	976.667	1.06382	0.673303	0.767449
hsa-miR-24-3p	3p	hsa-mir-24-2	MI0000081	GGCUCA	22	UGGCUCAGUUCAGCAGGAACAG	MIMAT0000080	TGGCTCAGTTCAGCAGGAAC	No	226	205	164	175	151	156	484	498	303	360	345	370	1135	1165	759	1026	892	954	1029.67	967.333	1.06444	0.671038	0.767449
hsa-miR-2467-5p	5p	hsa-mir-2467	MI0017432	GAGGCU	23	UGAGGCUCUGUUAGCCUUGGCUC	MIMAT0019952	TAGCCTTGGCTCTGGA	No								1						1					10.3333	10	1.03333	0.373901	0.510998
hsa-miR-25-3p	3p	hsa-mir-25	MI0000082	AUUGCA	22	CAUUGCACUUGUCUCGGUCUGA	MIMAT0000081	CATTGCACTTGTCTCGGTCTGA	Yes	4157	3086	2901	1889	2210	3496	4157	3086	2901	1889	2210	3496	6987	5354	5778	3554	4320	6492	6049.67	4798.67	1.2607	0.281885	0.510998
hsa-miR-25-5p	5p	hsa-mir-25	MI0000082	GGCGGA	21	AGGCGGAGACUUGGGCAAUUG	MIMAT0004498	AGGCGGAGACTTGGGCAATTGCT	No	5	2	8		3	5	58	39	65	30	38	44	93	65	116	71	73	73	101.333	82.3333	1.23077	0.267468	0.510998
hsa-miR-2682-5p	5p	hsa-mir-2682	MI0012063	AGGCAG	23	CAGGCAGUGACUGUUCAGACGUC	MIMAT0013517	CAGGCAGTGACTGTTCAGACGT	No	3					2	8	3	4	6		2	15	5	9	6		6	19.6667	14	1.40476	0.183472	0.510998
hsa-miR-26a-2-3p	3p	hsa-mir-26a-2	MI0000750	CUAUUC	22	CCUAUUCUUGAUUACUUGUUUC	MIMAT0004681	CCTATTCTTGATTACTTGTTTC	Yes	1	2	1			2	1	2	1			2	1	2	1			4	11.3333	11.3333	1	1	1
hsa-miR-26a-5p	5p	hsa-mir-26a-1	MI0000083	UCAAGU	22	UUCAAGUAAUCCAGGAUAGGCU	MIMAT0000082	TTCAAGTAATCCAGGATAGGCT	Yes	6188	5707	7234	6302	6167	6052	6188	5707	7234	6302	6167	6052	8865	8765	12128	14225	10092	9829	9929.33	11392	0.871606	0.462482	0.59957
hsa-miR-26a-5p	5p	hsa-mir-26a-2	MI0000750	UCAAGU	22	UUCAAGUAAUCCAGGAUAGGCU	MIMAT0000082	TTCAAGTAATCCAGGATAGGCT	Yes	6188	5707	7234	6302	6167	6052	6188	5707	7234	6302	6167	6052	8884	8781	12151	14244	10115	9845	9948.67	11411.3	0.871823	0.462735	0.59957
hsa-miR-26b-3p	3p	hsa-mir-26b	MI0000084	CUGUUC	22	CCUGUUCUCCAUUACUUGGCUC	MIMAT0004500	CCTGTTCTCCATTACTTGGCT	No								1	1				3	1	1			2	11.6667	10.6667	1.09375	0.348641	0.510998
hsa-miR-26b-5p	5p	hsa-mir-26b	MI0000084	UCAAGU	21	UUCAAGUAAUUCAGGAUAGGU	MIMAT0000083	TTCAAGTAATTCAGGATAGGTT	No	130	198	353	327	252	227	781	724	1276	1366	1376	1229	1358	1422	2579	3071	2528	2252	1796.33	2627	0.683796	0.147913	0.510481
hsa-miR-27a-3p	3p	hsa-mir-27a	MI0000085	UCACAG	21	UUCACAGUGGCUAAGUUCCGC	MIMAT0000084	TTCACAGTGGCTAAGTTCCG	No	30	32	40	72	41	22	158	165	303	244	146	172	550	619	826	1120	632	588	675	790	0.85443	0.576846	0.696031
hsa-miR-27a-5p	5p	hsa-mir-27a	MI0000085	GGGCUU	22	AGGGCUUAGCUGCUUGUGAGCA	MIMAT0004501	AGGGCTTAGCTGCTTGTGAGCA	Yes	89	86	77	42	51	32	89	86	77	42	51	32	110	118	115	70	63	49	124.333	70.6667	1.75943	0.0012441	0.117808
hsa-miR-27b-3p	3p	hsa-mir-27b	MI0000440	UCACAG	21	UUCACAGUGGCUAAGUUCUGC	MIMAT0000419	TTCACAGTGGCTAAGTTCTGC	Yes	3824	4802	3261	4560	3412	3384	3824	4802	3261	4560	3412	3384	7954	9496	7649	10674	8782	8617	8376.33	9367.67	0.894175	0.319601	0.510998
hsa-miR-27b-5p	5p	hsa-mir-27b	MI0000440	GAGCUU	22	AGAGCUUAGCUGAUUGGUGAAC	MIMAT0004588	AGAGCTTAGCTGATTGGTGAAC	Yes	32	34	22	17	26	25	32	34	22	17	26	25	74	80	47	39	55	61	77	61.6667	1.24865	0.273414	0.510998
hsa-miR-28-3p	3p	hsa-mir-28	MI0000086	ACUAGA	22	CACUAGAUUGUGAGCUCCUGGA	MIMAT0004502	CACTAGATTGTGAGCTCCTGGA	Yes	2972	2457	2336	1222	1734	2513	2972	2457	2336	1222	1734	2513	8049	7043	7494	3553	4804	7287	7538.67	5224.67	1.4429	0.111146	0.491888
hsa-miR-28-5p	5p	hsa-mir-28	MI0000086	AGGAGC	22	AAGGAGCUCACAGUCUAUUGAG	MIMAT0000085	AAGGAGCTCACAGTCTATTGAG	Yes	18	8	13	14	4	10	18	8	13	14	4	10	58	32	58	58	19	24	59.3333	43.6667	1.35878	0.355453	0.510998
hsa-miR-296-3p	3p	hsa-mir-296	MI0000747	AGGGUU	22	GAGGGUUGGGUGGAGGCUCUCC	MIMAT0004679	AGGGTTGGGTGGAGGCTCTCC	No							1						2	1					11	10	1.1	0.158302	0.510481
hsa-miR-296-5p	5p	hsa-mir-296	MI0000747	GGGCCC	21	AGGGCCCCCCCUCAAUCCUGU	MIMAT0000690	AGGGCCCCCCCTCAATCCTGT	Yes	1	2	2				1	2	2				1	2	2				11.6667	10	1.16667	0.00749043	0.239364
hsa-miR-299-5p	5p	hsa-mir-299	MI0000744	GGUUUA	22	UGGUUUACCGUCCCACAUACAU	MIMAT0002890	TGGTTTACCGTCCCACATACAT	Yes		2						2						3					11	10	1.1	0.373901	0.510998
hsa-miR-29a-3p	3p	hsa-mir-29a	MI0000087	AGCACC	22	UAGCACCAUCUGAAAUCGGUUA	MIMAT0000086	TAGCACCATCTGAAATCGGTT	No	151	154	88	152	105	114	277	328	315	341	288	279	1008	1026	1023	999	952	901	1029	960.667	1.07113	0.0768755	0.491888
hsa-miR-29a-5p	5p	hsa-mir-29a	MI0000087	CUGAUU	22	ACUGAUUUCUUUUGGUGUUCAG	MIMAT0004503	ACTGATTTCTTTTGGTGTTCA	No													2						10.6667	10	1.06667	0.373901	0.510998
hsa-miR-29b-1-5p	5p	hsa-mir-29b-1	MI0000105	CUGGUU	24	GCUGGUUUCAUAUGGUGGUUUAGA	MIMAT0004514	GCTGGTTTCATATGGTGGTTTAGA	Yes		1	1	6	8	3		1	1	6	8	3	7	6	3	6	14	3	15.3333	17.6667	0.867925	0.541034	0.667139
hsa-miR-29b-2-5p	5p	hsa-mir-29b-2	MI0000107	UGGUUU	22	CUGGUUUCACAUGGUGGCUUAG	MIMAT0004515	CTGGTTTCACATGGTGGCTTAGA	No							1	2	1				4	6	2		6	2	14	12.6667	1.10526	0.561438	0.683486
hsa-miR-29b-3p	3p	hsa-mir-29b-1	MI0000105	AGCACC	23	UAGCACCAUUUGAAAUCAGUGUU	MIMAT0000100	TAGCACCATTTGAAATCAGT	No	2		4	11		2	2	4	8	6		2	6	9	18	17	3	4	21	18	1.16667	0.630761	0.738138
hsa-miR-29b-3p	3p	hsa-mir-29b-2	MI0000107	AGCACC	23	UAGCACCAUUUGAAAUCAGUGUU	MIMAT0000100	TAGCACCATTTGAAATCAGT	No	2		4	11		2	2	4	8	6		2	6	9	18	17	3	4	21	18	1.16667	0.630761	0.738138
hsa-miR-29c-3p	3p	hsa-mir-29c	MI0000735	AGCACC	22	UAGCACCAUUUGAAAUCGGUUA	MIMAT0000681	TAGCACCATTTGAAATCGGTT	No	1		1			2	4	3	3	11			5	8	6	11		2	16.3333	14.3333	1.13953	0.597885	0.711006
hsa-miR-29c-5p	5p	hsa-mir-29c	MI0000735	GACCGA	22	UGACCGAUUUCUCCUGGUGUUC	MIMAT0004673	ACCGATTTCTCCTGGTGTTCAGA	No		1					12	13	3				23	34	14		10	6	33.6667	15.3333	2.19565	0.0472183	0.408413
hsa-miR-301a-5p	5p	hsa-mir-301a	MI0000745	CUCUGA	22	GCUCUGACUUUAUUGCACUACU	MIMAT0022696	GCTCTGACTTTATTGCACTACT	Yes		2			3			2			3			2			3		10.6667	11	0.969697	0.795255	0.851635
hsa-miR-302a-5p	5p	hsa-mir-302a	MI0000738	CUUAAA	23	ACUUAAACGUGGAUGUACUUGCU	MIMAT0000683	TAAACGTGGATGTACTTGCTTT	No								1						1					10.3333	10	1.03333	0.373901	0.510998
hsa-miR-3064-5p	5p	hsa-mir-3064	MI0017375	CUGGCU	21	UCUGGCUGUUGUGGUGUGCAA	MIMAT0019864	TCTGGCTGTTGTGGTGTGCAA	Yes		2						2					4	5				3	13	11	1.18182	0.334852	0.510998
hsa-miR-3065-5p	5p	hsa-mir-3065	MI0014228	CAACAA	23	UCAACAAAAUCACUGAUGCUGGA	MIMAT0015066	TCAACAAAATCACTGATGCTGGAGT	No	1					2	15	7	5		4	17	19	8	5	6	4	26	20.6667	22	0.939394	0.878898	0.916417
hsa-miR-3074-5p	5p	hsa-mir-3074	MI0014181	UUCCUG	21	GUUCCUGCUGAACUGAGCCAG	MIMAT0019208	GTTCCTGCTGAACTGAGCCAGT	No							2	4	3				2	7	3			2	14	10.6667	1.3125	0.116117	0.491888
hsa-miR-30a-3p	3p	hsa-mir-30a	MI0000088	UUUCAG	22	CUUUCAGUCGGAUGUUUGCAGC	MIMAT0000088	CTTTCAGTCGGATGTTTGCAGT	No	1123	945	781	612	684	744	1177	1036	995	789	1060	1108	4903	4178	3961	3436	4117	4215	4357.33	3932.67	1.10798	0.321485	0.510998
hsa-miR-30a-5p	5p	hsa-mir-30a	MI0000088	GUAAAC	22	UGUAAACAUCCUCGACUGGAAG	MIMAT0000087	TGTAAACATCCTCGACTGGAAGCT	No	4373	3801	2070	1427	1512	3486	15596	14065	7928	7754	12519	13024	34616	32825	19221	21392	27059	32300	28897.3	26927	1.07317	0.750833	0.824839
hsa-miR-30b-3p	3p	hsa-mir-30b	MI0000441	UGGGAG	22	CUGGGAGGUGGAUGUUUACUUC	MIMAT0004589	CTGGGAGGTGGATGTTTACTT	No	4	8	8	17	6	6	10	12	9	11	9	11	34	33	40	28	21	23	45.6667	34	1.34314	0.0180686	0.292151
hsa-miR-30b-5p	5p	hsa-mir-30b	MI0000441	GUAAAC	22	UGUAAACAUCCUACACUCAGCU	MIMAT0000420	TGTAAACATCCTACACTCAGCT	Yes	328	316	286	446	361	340	328	316	286	446	361	340	450	455	463	727	544	576	466	625.667	0.744806	0.0476719	0.408413
hsa-miR-30c-1-3p	3p	hsa-mir-30c-1	MI0000736	UGGGAG	22	CUGGGAGAGGGUUGUUUACUCC	MIMAT0004674	CTGGGAGAGGGTTGTTTACT	No	4	4	5	6			11	12	10	8	4	7	20	29	32	22	4	13	37	23	1.6087	0.0912602	0.491888
hsa-miR-30c-2-3p	3p	hsa-mir-30c-2	MI0000254	UGGGAG	22	CUGGGAGAAGGCUGUUUACUCU	MIMAT0004550	CTGGGAGAAGGCTGTTTACTCT	Yes	1290	1111	1093	850	914	836	1290	1111	1093	850	914	836	2030	1808	1962	1608	1632	1508	1943.33	1592.67	1.22018	0.00986065	0.24689
hsa-miR-30c-5p	5p	hsa-mir-30c-1	MI0000736	GUAAAC	23	UGUAAACAUCCUACACUCUCAGC	MIMAT0000244	TGTAAACATCCTACACTCTCAGC	Yes	1231	1127	1326	922	840	1162	1231	1127	1326	922	840	1162	2770	2755	2906	2300	2430	2852	2820.33	2537.33	1.11153	0.178	0.510998
hsa-miR-30c-5p	5p	hsa-mir-30c-2	MI0000254	GUAAAC	23	UGUAAACAUCCUACACUCUCAGC	MIMAT0000244	TGTAAACATCCTACACTCTCAGC	Yes	1231	1127	1326	922	840	1162	1231	1127	1326	922	840	1162	2772	2756	2909	2300	2430	2854	2822.33	2538	1.11203	0.177908	0.510998
hsa-miR-30d-3p	3p	hsa-mir-30d	MI0000255	UUUCAG	22	CUUUCAGUCAGAUGUUUGCUGC	MIMAT0004551	CTTTCAGTCAGATGTTTGCTGC	Yes		4	2			2		4	2			2	5	10	8		6	12	17.6667	16	1.10417	0.680218	0.76935
hsa-miR-30d-5p	5p	hsa-mir-30d	MI0000255	GUAAAC	22	UGUAAACAUCCCCGACUGGAAG	MIMAT0000245	TGTAAACATCCCCGACTGGAAGCT	No	2433	2233	2446	1116	1328	2718	25625	25754	22942	12515	20950	24128	45125	46603	44542	27780	40433	48403	45433.3	38882	1.16849	0.33876	0.510998
hsa-miR-30e-3p	3p	hsa-mir-30e	MI0000749	UUUCAG	22	CUUUCAGUCGGAUGUUUACAGC	MIMAT0000693	CTTTCAGTCGGATGTTTACAGT	No	423	523	483	258	302	342	620	678	726	424	564	552	1412	1636	1781	969	1258	1251	1619.67	1169.33	1.38512	0.0348787	0.343042
hsa-miR-30e-5p	5p	hsa-mir-30e	MI0000749	GUAAAC	22	UGUAAACAUCCUUGACUGGAAG	MIMAT0000692	TGTAAACATCCTTGACTGGAAGCT	No	79	60	68	47	32	49	173	209	211	230	185	217	490	551	533	495	463	517	534.667	501.667	1.06578	0.240175	0.510998
hsa-miR-31-3p	3p	hsa-mir-31	MI0000089	GCUAUG	22	UGCUAUGCCAACAUAUUGCCAU	MIMAT0004504	TGCTATGCCAACATATTGCCATC	No	2						1	7	1		5	2	3	7	1		5	5	13.6667	13.3333	1.025	0.897383	0.930619
hsa-miR-31-5p	5p	hsa-mir-31	MI0000089	GGCAAG	21	AGGCAAGAUGCUGGCAUAGCU	MIMAT0000089	AGGCAAGATGCTGGCATAGCTGT	No	48	29	37	22	38	45	155	207	135	86	156	176	519	622	441	386	479	631	537.333	508.667	1.05636	0.762433	0.834388
hsa-miR-3115	5p	hsa-mir-3115	MI0014127	UAUGGG	20	AUAUGGGUUUACUAGUUGGU	MIMAT0014977	ATATGGGTTTACTAGTTGGT	Yes		1				2		1				2		1				2	10.3333	10.6667	0.96875	0.677869	0.767449
hsa-miR-3116	3p	hsa-mir-3116-1	MI0014128	GCCUGG	22	UGCCUGGAACAUAGUAGGGACU	MIMAT0014978	TGCCTGGAACATAGTAGGGACT	Yes		1						1						1					10.3333	10	1.03333	0.373901	0.510998
hsa-miR-3116	3p	hsa-mir-3116-2	MI0014129	GCCUGG	22	UGCCUGGAACAUAGUAGGGACU	MIMAT0014978	TGCCTGGAACATAGTAGGGACT	Yes								1						1					10.3333	10	1.03333	0.373901	0.510998
hsa-miR-3120-3p	3p	hsa-mir-3120	MI0014136	ACAGCA	21	CACAGCAAGUGUAGACAGGCA	MIMAT0014982	CACAGCAAGTGTAGACAGGCA	Yes														1					10.3333	10	1.03333	0.373901	0.510998
hsa-miR-3122	5p	hsa-mir-3122	MI0014138	UUGGGA	22	GUUGGGACAAGAGGACGGUCUU	MIMAT0014984	GGGACAAGAGGACTGT	No								1						1					10.3333	10	1.03333	0.373901	0.510998
hsa-miR-3124-5p	5p	hsa-mir-3124	MI0014140	UCGCGG	21	UUCGCGGGCGAAGGCAAAGUC	MIMAT0014986	TTCGCGGGCGAAGGCAAAGT	No								1						1					10.3333	10	1.03333	0.373901	0.510998
hsa-miR-3127-3p	3p	hsa-mir-3127	MI0014144	CCCCUU	22	UCCCCUUCUGCAGGCCUGCUGG	MIMAT0019201	TCCCCTTCTGCAGGCCTGCTGG	Yes	2	2	2		3		2	2	2		3		4	6	2		3		14	11	1.27273	0.121004	0.503101
hsa-miR-3127-5p	5p	hsa-mir-3127	MI0014144	UCAGGG	23	AUCAGGGCUUGUGGAAUGGGAAG	MIMAT0014990	ATCAGGGCTTGTGGAATGGGAAGT	No	3	4	4			3	2	6	1	8		3	9	13	11	8	4	8	21	16.6667	1.26	0.069934	0.489538
hsa-miR-3128	5p	hsa-mir-3128	MI0014145	CUGGCA	23	UCUGGCAAGUAAAAAACUCUCAU	MIMAT0014991	TGGCAAGTAAAAAACTCTCATT	No							2						2						10.6667	10	1.06667	0.373901	0.510998
hsa-miR-3130-5p	5p	hsa-mir-3130-1	MI0014147	ACCCAG	21	UACCCAGUCUCCGGUGCAGCC	MIMAT0014995	TACCCAGTCTCCGGTGCAGCCT	No									1					1	2				11	10	1.1	0.158302	0.510481
hsa-miR-3130-5p	5p	hsa-mir-3130-2	MI0014148	ACCCAG	21	UACCCAGUCUCCGGUGCAGCC	MIMAT0014995	TACCCAGTCTCCGGTGCAGCCT	No									1					3	2				11.6667	10	1.16667	0.131778	0.510481
hsa-miR-3131	5p	hsa-mir-3131	MI0014151	CGAGGA	23	UCGAGGACUGGUGGAAGGGCCUU	MIMAT0014996	TCGAGGACTGGTGGAAGGGCCT	No		2					2	1				3	2	6				3	12.6667	11	1.15152	0.457253	0.59448
hsa-miR-3132	5p	hsa-mir-3132	MI0014152	GGGUAG	24	UGGGUAGAGAAGGAGCUCAGAGGA	MIMAT0014997	TGGGTAGAGAAGGAGCTCAGAG	No							2						2	2					11.3333	10	1.13333	0.116117	0.491888
hsa-miR-3133	5p	hsa-mir-3133	MI0014153	AAAGAA	22	UAAAGAACUCUUAAAACCCAAU	MIMAT0014998	TAAAGAACTCTTAAAACCCAAT	Yes	2	2	1		4	2	2	2	1		4	2	2	2	1		7	2	11.6667	13	0.897436	0.561438	0.683486
hsa-miR-3137	5p	hsa-mir-3137	MI0014160	CUGUAG	24	UCUGUAGCCUGGGAGCAAUGGGGU	MIMAT0015005	CTGTAGCCTGGGAGCAATGGGG	No															3				11	10	1.1	0.373901	0.510998
hsa-miR-3138	3p	hsa-mir-3138	MI0014161	GUGGAC	24	UGUGGACAGUGAGGUAGAGGGAGU	MIMAT0015006	TGGACAGTGAGGTAGAGGGA	No							2						2	2					11.3333	10	1.13333	0.116117	0.491888
hsa-miR-3140-3p	3p	hsa-mir-3140	MI0014163	GCUUUU	22	AGCUUUUGGGAAUUCAGGUAGU	MIMAT0015008	AGCTTTTGGGAATTCAGGT	No							2						3	1					11.3333	10	1.13333	0.205106	0.510998
hsa-miR-3144-3p	3p	hsa-mir-3144	MI0014169	UAUACC	22	AUAUACCUGUUCGGUCUCUUUA	MIMAT0015015	ATATACCTGTTCGGTCTCTTTA	Yes													1						10.3333	10	1.03333	0.373901	0.510998
hsa-miR-3146	3p	hsa-mir-3146	MI0014172	AUGCUA	22	CAUGCUAGGAUAGAAAGAAUGG	MIMAT0015018	CATGCTAGGATAGAAAGAATGGG	No		1						1					4	2				2	12	10.6667	1.125	0.373901	0.510998
hsa-miR-3148	5p	hsa-mir-3148	MI0014175	GGAAAA	22	UGGAAAAAACUGGUGUGUGCUU	MIMAT0015021	TGGAAAAAACTGGTGTGTGCTT	Yes	1		4			4	1		4			4	1		5			10	12	13.3333	0.9	0.734534	0.810813
hsa-miR-3149	3p	hsa-mir-3149	MI0014176	UUGUAU	23	UUUGUAUGGAUAUGUGUGUGUAU	MIMAT0015022	TTTGTATGGATATGTGTGTGTAT	Yes	2						2						2						10.6667	10	1.06667	0.373901	0.510998
hsa-miR-3150b-3p	3p	hsa-mir-3150b	MI0016426	GAGGAG	21	UGAGGAGAUCGUCGAGGUUGG	MIMAT0018194	TGAGGAGATCGTCGAGGTTG	No	2	1					2						6	2	1				13	10	1.3	0.121004	0.503101
hsa-miR-3158-3p	3p	hsa-mir-3158-1	MI0014186	AGGGCU	22	AAGGGCUUCCUCUCUGCAGGAC	MIMAT0015032	AAGGGCTTCCTCTCTGCAGGA	No	2	2	1				21	30	12	11	8	9	32	39	15	11	8	11	38.6667	20	1.93333	0.0604191	0.449678
hsa-miR-3158-3p	3p	hsa-mir-3158-2	MI0014187	AGGGCU	22	AAGGGCUUCCUCUCUGCAGGAC	MIMAT0015032	AAGGGCTTCCTCTCTGCAGGA	No	2	2	1				21	30	12	11	8	9	32	39	15	11	8	11	38.6667	20	1.93333	0.0604191	0.449678
hsa-miR-3159	5p	hsa-mir-3159	MI0014188	AGGAUU	22	UAGGAUUACAAGUGUCGGCCAC	MIMAT0015033	TAGGATTACAAGTGTCGGCCAC	Yes														1					10.3333	10	1.03333	0.373901	0.510998
hsa-miR-3163	5p	hsa-mir-3163	MI0014193	AUAAAA	22	UAUAAAAUGAGGGCAGUAAGAC	MIMAT0015037	TATAAAATGAGGGCAGTAAGAC	Yes		2						2						3					11	10	1.1	0.373901	0.510998
hsa-miR-3164	5p	hsa-mir-3164	MI0014194	GUGACU	22	UGUGACUUUAAGGGAAAUGGCG	MIMAT0015038	TGTGACTTTAAGGGAAATGGCG	Yes		2						2						2					10.6667	10	1.06667	0.373901	0.510998
hsa-miR-3168	5p	hsa-mir-3168	MI0014199	AGUUCU	17	GAGUUCUACAGUCAGAC	MIMAT0015043	GAGTTCTACAGTCCGA	No							2	1					3	1					11.3333	10	1.13333	0.205106	0.510998
hsa-miR-3170	5p	hsa-mir-3170	MI0014201	UGGGGU	22	CUGGGGUUCUGAGACAGACAGU	MIMAT0015045	CTGGGGTTCTGAGACAGACAGT	Yes		1						1						2					10.6667	10	1.06667	0.373901	0.510998
hsa-miR-3173-3p	3p	hsa-mir-3173	MI0014204	AAGGAG	22	AAAGGAGGAAAUAGGCAGGCCA	MIMAT0015048	AAAGGAGGAAATAGGCAGGCCAA	No								1						1					10.3333	10	1.03333	0.373901	0.510998
hsa-miR-3173-5p	5p	hsa-mir-3173	MI0014204	GCCCUG	22	UGCCCUGCCUGUUUUCUCCUUU	MIMAT0019214	TGCCCTGCCTGTTTTCTCCTTT	Yes	5	7	9			5	5	7	9			5	9	12	10		3	7	20.3333	13.3333	1.525	0.0339921	0.342307
hsa-miR-3174	5p	hsa-mir-3174	MI0014208	AGUGAG	23	UAGUGAGUUAGAGAUGCAGAGCC	MIMAT0015051	TAGTGAGTTAGAGATGCAGAGC	No								1					2	1	1			2	11.3333	10.6667	1.0625	0.421648	0.559057
hsa-miR-3175	5p	hsa-mir-3175	MI0014209	GGGGAG	22	CGGGGAGAGAACGCAGUGACGU	MIMAT0015052	CGGGGAGAGAACGCAGTGACGT	Yes	2	5	2	6		2	2	5	2	6		2	2	6	2	6		2	13.3333	12.6667	1.05263	0.77805	0.842642
hsa-miR-3176	3p	hsa-mir-3176	MI0014210	CUGGCC	19	ACUGGCCUGGGACUACCGG	MIMAT0015053	ACTGGCCTGGGACTACCGG	Yes	6	4					6	4					10	7	1	6		4	16	13.3333	1.2	0.44887	0.587574
hsa-miR-3177-3p	3p	hsa-mir-3177	MI0014211	GCACGG	21	UGCACGGCACUGGGGACACGU	MIMAT0015054	TGCACGGCACTGGGGACACGT	Yes	114	120	78	55	54	56	114	120	78	55	54	56	168	193	131	88	90	94	174	100.667	1.72848	0.0154427	0.280566
hsa-miR-3178	5p	hsa-mir-3178	MI0014212	GGGCGC	17	GGGGCGCGGCCGGAUCG	MIMAT0015055	ACGGGGCGCGGCCGGA	No							1					3	1					3	10.3333	11	0.939394	0.561438	0.683486
hsa-miR-3179	3p	hsa-mir-3179-1	MI0014213	GAAGGG	22	AGAAGGGGUGAAAUUUAAACGU	MIMAT0015056	AGAAGGGGTGAAATTTAAACGT	Yes		1						1						1					10.3333	10	1.03333	0.373901	0.510998
hsa-miR-3179	3p	hsa-mir-3179-2	MI0014216	GAAGGG	22	AGAAGGGGUGAAAUUUAAACGU	MIMAT0015056	AGAAGGGGTGAAATTTAAACGT	Yes								1						1					10.3333	10	1.03333	0.373901	0.510998
hsa-miR-3179	3p	hsa-mir-3179-3	MI0014221	GAAGGG	22	AGAAGGGGUGAAAUUUAAACGU	MIMAT0015056	AGAAGGGGTGAAATTTAAACGT	Yes								1						1					10.3333	10	1.03333	0.373901	0.510998
hsa-miR-3179	3p	hsa-mir-3179-4	MI0031510	GAAGGG	22	AGAAGGGGUGAAAUUUAAACGU	MIMAT0015056	AGAAGGGGTGAAATTTAAACGT	Yes								1						1					10.3333	10	1.03333	0.373901	0.510998
hsa-miR-3180-5p	5p	hsa-mir-3180-1	MI0014214	UUCCAG	25	CUUCCAGACGCUCCGCCCCACGUCG	MIMAT0015057	CTTCCAGACGCTCCGCCCCACG	No							1						1						10.3333	10	1.03333	0.373901	0.510998
hsa-miR-3180-5p	5p	hsa-mir-3180-2	MI0014215	UUCCAG	25	CUUCCAGACGCUCCGCCCCACGUCG	MIMAT0015057	CTTCCAGACGCTCCGCCCCACG	No							1						1						10.3333	10	1.03333	0.373901	0.510998
hsa-miR-3180-5p	5p	hsa-mir-3180-3	MI0014217	UUCCAG	25	CUUCCAGACGCUCCGCCCCACGUCG	MIMAT0015057	CTTCCAGACGCTCCGCCCCACG	No							1						1						10.3333	10	1.03333	0.373901	0.510998
hsa-miR-3182	5p	hsa-mir-3182	MI0014224	CUUCUG	17	GCUUCUGUAGUGUAGUC	MIMAT0015062	GCTTCTGTAGTGTAGTG	No								1				4		1				4	10.3333	11.3333	0.911765	0.507158	0.637152
hsa-miR-3183	5p	hsa-mir-3183	MI0014225	CCUCUC	22	GCCUCUCUCGGAGUCGCUCGGA	MIMAT0015063	GCCTCTCTCGGAGTCGCTCGGA	Yes	2						2						2						10.6667	10	1.06667	0.373901	0.510998
hsa-miR-3184-5p	5p	hsa-mir-3184	MI0014226	GAGGGG	24	UGAGGGGCCUCAGACCGAGCUUUU	MIMAT0015064	TGAGGGGCCTCAGACCGAGCTTT	No												2						2	10	10.6667	0.9375	0.373901	0.510998
hsa-miR-3187-3p	3p	hsa-mir-3187	MI0014231	UGGCCA	20	UUGGCCAUGGGGCUGCGCGG	MIMAT0015069	TTGGCCATGGGGCTGCGCGG	Yes	1	2	7			6	1	2	7			6	28	16	18		4	8	30.6667	14	2.19048	0.0189001	0.293986
hsa-miR-3187-5p	5p	hsa-mir-3187	MI0014231	CUGGGC	23	CCUGGGCAGCGUGUGGCUGAAGG	MIMAT0019216	CCTGGGCAGCGTGTGGCTGAA	No													1		1				10.6667	10	1.06667	0.116117	0.491888
hsa-miR-3189-3p	3p	hsa-mir-3189	MI0014233	CCUUGG	21	CCCUUGGGUCUGAUGGGGUAG	MIMAT0015071	CCCTTGGGTCTGATGGGGTAG	Yes													1					3	10.3333	11	0.939394	0.561438	0.683486
hsa-miR-3190-3p	3p	hsa-mir-3190	MI0014235	GUGGAA	23	UGUGGAAGGUAGACGGCCAGAGA	MIMAT0022839	TGGAAGGTAGACGGCCAGAGAGT	No								1						1	4				11.6667	10	1.16667	0.237796	0.510998
hsa-miR-3191-5p	5p	hsa-mir-3191	MI0014236	UCUCUG	22	CUCUCUGGCCGUCUACCUUCCA	MIMAT0022732	TCTCTGGCCGTCTACCTTCCA	No							2						2						10.6667	10	1.06667	0.373901	0.510998
hsa-miR-3192-5p	5p	hsa-mir-3192	MI0014237	CUGGGA	23	UCUGGGAGGUUGUAGCAGUGGAA	MIMAT0015076	TCTGGGAGGTTGTAGCAGTGG	No													1						10.3333	10	1.03333	0.373901	0.510998
hsa-miR-3193	5p	hsa-mir-3193	MI0014238	CCUGCG	22	UCCUGCGUAGGAUCUGAGGAGU	MIMAT0015077	CTCCTGCGTAGGATCTGAGGA	No								2						4	2				12	10	1.2	0.158302	0.510481
hsa-miR-3195	5p	hsa-mir-3195	MI0014240	GCGCCG	17	CGCGCCGGGCCCGGGUU	MIMAT0015079	CGCGCCGGGCCCGGGTC	No							2	1	2				11	8	3				17.3333	10	1.73333	0.034752	0.343042
hsa-miR-3196	5p	hsa-mir-3196	MI0014241	GGGGCG	18	CGGGGCGGCAGGGGCCUC	MIMAT0015080	GGGTCGGGGCGGCAGGG	No							1						1						10.3333	10	1.03333	0.373901	0.510998
hsa-miR-3198	3p	hsa-mir-3198-1	MI0014246	UGGAGU	22	GUGGAGUCCUGGGGAAUGGAGA	MIMAT0015083	GTGGAGTCCTGGGGAATGGAGA	Yes	2	2					2	2					2	2					11.3333	10	1.13333	0.116117	0.491888
hsa-miR-3198	3p	hsa-mir-3198-2	MI0017335	UGGAGU	22	GUGGAGUCCUGGGGAAUGGAGA	MIMAT0015083	GTGGAGTCCTGGGGAATGGAGA	Yes	2	2					2	2					2	2					11.3333	10	1.13333	0.116117	0.491888
hsa-miR-32-3p	3p	hsa-mir-32	MI0000090	AAUUUA	22	CAAUUUAGUGUGUGUGAUAUUU	MIMAT0004505	CAATTTAGTGTGTGTGATATT	No								5	4					5	4				13	10	1.3	0.121004	0.503101
hsa-miR-32-5p	5p	hsa-mir-32	MI0000090	AUUGCA	22	UAUUGCACAUUACUAAGUUGCA	MIMAT0000090	TATTGCACATTACTAAGTTGCA	Yes		2	7	8				2	7	8				5	10	8			15	12.6667	1.18421	0.584639	0.701322
hsa-miR-3200-3p	3p	hsa-mir-3200	MI0014249	ACCUUG	22	CACCUUGCGCUACUCAGGUCUG	MIMAT0015085	CACCTTGCGCTACTCAGGTCTGC	No	6	9	3		3	4	42	45	16	28	17	13	109	117	48	64	56	63	101.333	71	1.42723	0.238875	0.510998
hsa-miR-320a	3p	hsa-mir-320a	MI0000542	AAAGCU	22	AAAAGCUGGGUUGAGAGGGCGA	MIMAT0000510	AAAAGCTGGGTTGAGAGGGCGAAT	No	1960	1539	1929	1432	1320	1301	2713	1915	2883	1670	1477	1863	12869	9367	14625	9648	8447	9940	12297	9355	1.31448	0.141966	0.510481
hsa-miR-320b	3p	hsa-mir-320b-1	MI0003776	AAAGCU	22	AAAAGCUGGGUUGAGAGGGCAA	MIMAT0005792	AAAAGCTGGGTTGAGAGGGCGAAC	No	4	5	4	11	5	6	91	86	125	125	98	103	327	279	505	454	324	357	380.333	388.333	0.979399	0.924254	0.949905
hsa-miR-320b	3p	hsa-mir-320b-2	MI0003839	AAAGCU	22	AAAAGCUGGGUUGAGAGGGCAA	MIMAT0005792	AAAAGCTGGGTTGAGAGGGC	No	4	5	4	11	5	6	72	42	89	78	51	56	236	185	378	315	225	257	276.333	275.667	1.00242	0.992122	1
hsa-miR-320c	3p	hsa-mir-320c-1	MI0003778	AAAGCU	20	AAAAGCUGGGUUGAGAGGGU	MIMAT0005793	AAAAGCTGGGTTGAGAGGGT	Yes	31	21	43	55	45	42	31	21	43	55	45	42	61	50	104	103	70	89	81.6667	97.3333	0.839041	0.457041	0.59448
hsa-miR-320c	3p	hsa-mir-320c-2	MI0008191	AAAGCU	20	AAAAGCUGGGUUGAGAGGGU	MIMAT0005793	AAAAGCTGGGTTGAGAGGGCGATT	No	31	21	43	55	45	42	329	252	429	177	224	290	976	718	1405	922	897	1035	1043	961.333	1.08495	0.710445	0.794149
hsa-miR-320d	3p	hsa-mir-320d-1	MI0008190	AAAGCU	19	AAAAGCUGGGUUGAGAGGA	MIMAT0006764	AAAAGCTGGGTTGAGAGGACG	No	7	6	10	17	5	11	1	1	18		4		41	34	72	34	20	37	59	40.3333	1.46281	0.218428	0.510998
hsa-miR-320d	3p	hsa-mir-320d-2	MI0008192	AAAGCU	19	AAAAGCUGGGUUGAGAGGA	MIMAT0006764	AAAAGCTGGGTTGAGAGGACG	No	7	6	10	17	5	11	1	1	18		4		41	34	72	34	20	37	59	40.3333	1.46281	0.218428	0.510998
hsa-miR-320e	3p	hsa-mir-320e	MI0014234	AAGCUG	18	AAAGCUGGGUUGAGAAGG	MIMAT0015072	AAAAGCTGGGTTGAGAAGGCGAT	No							1	1	1		3		1	3	6		3	5	13.3333	12.6667	1.05263	0.761861	0.834388
hsa-miR-323a-3p	3p	hsa-mir-323a	MI0000807	ACAUUA	21	CACAUUACACGGUCGACCUCU	MIMAT0000755	CACATTACACGGTCGACCTCT	Yes	25	29	44	17	19	30	25	29	44	17	19	30	40	56	75	34	31	64	67	53	1.26415	0.392083	0.531383
hsa-miR-323b-3p	3p	hsa-mir-323b	MI0014206	CCAAUA	22	CCCAAUACACGGUCGACCUCUU	MIMAT0015050	CCCAATACACGGTCGACCTCT	No							11	6	22	6	8	6	11	7	29	6	13	11	25.6667	20	1.28333	0.468269	0.602317
hsa-miR-324-3p	3p	hsa-mir-324	MI0000813	CUGCCC	20	ACUGCCCCAGGUGCUGCUGG	MIMAT0000762	ACTGCCCCAGGTGCTGCTGGT	No						2	25	21	18	42	17	23	69	73	45	48	40	76	72.3333	64.6667	1.11856	0.612687	0.723265
hsa-miR-324-5p	5p	hsa-mir-324	MI0000813	GCAUCC	23	CGCAUCCCCUAGGGCAUUGGUGU	MIMAT0000761	CGCATCCCCTAGGGCATTGGTGT	Yes	6	2	1	8			6	2	1	8			14	11	6	8	3	5	20.3333	15.3333	1.32609	0.14304	0.510481
hsa-miR-326	3p	hsa-mir-326	MI0000808	CUCUGG	20	CCUCUGGGCCCUUCCUCCAG	MIMAT0000756	CCTCTGGGCCCTTCCTCCAGT	No	8	4	4		4	3	12	30	5	8	15	10	30	48	12	14	28	15	40	29	1.37931	0.386529	0.52565
hsa-miR-328-3p	3p	hsa-mir-328	MI0000804	UGGCCC	22	CUGGCCCUCUCUGCCCUUCCGU	MIMAT0000752	CTGGCCCTCTCTGCCCTTCCGT	Yes	505	508	335	252	322	305	505	508	335	252	322	305	867	877	647	508	559	573	807	556.667	1.4497	0.0321125	0.340049
hsa-miR-329-3p	3p	hsa-mir-329-1	MI0001725	ACACAC	22	AACACACCUGGUUAACCUCUUU	MIMAT0001629	AACACACCTGGTTAACCTCTTT	Yes	1	2	2		3		1	2	2		3		2	5	4		3	2	13.6667	11.6667	1.17143	0.184074	0.510998
hsa-miR-329-3p	3p	hsa-mir-329-2	MI0001726	ACACAC	22	AACACACCUGGUUAACCUCUUU	MIMAT0001629	AACACACCTGGTTAACCTCTTT	Yes	1	2	2		3		1	2	2		3		2	5	4		3	2	13.6667	11.6667	1.17143	0.184074	0.510998
hsa-miR-329-5p	5p	hsa-mir-329-1	MI0001725	AGGUUU	23	GAGGUUUUCUGGGUUUCUGUUUC	MIMAT0026555	AGAGGTTTTCTGGGTCTCTGTTT	No								4	1	6				5	1	6			12	12	1	1	1
hsa-miR-329-5p	5p	hsa-mir-329-2	MI0001726	AGGUUU	23	GAGGUUUUCUGGGUUUCUGUUUC	MIMAT0026555	AGAGGTTTTCTGGGTCTCTGTTT	No								4	1	6				5	1	6			12	12	1	1	1
hsa-miR-330-3p	3p	hsa-mir-330	MI0000803	CAAAGC	23	GCAAAGCACACGGCCUGCAGAGA	MIMAT0000751	CAAAGCACACGGCCTGCAGAGAGT	No	38	43	39	47	20	44	127	78	80	61	73	86	675	510	629	364	407	470	614.667	423.667	1.45083	0.0301307	0.335826
hsa-miR-330-5p	5p	hsa-mir-330	MI0000803	CUCUGG	22	UCUCUGGGCCUGUGUCUUAGGC	MIMAT0004693	TCTCTGGGCCTGTGTCTTAGG	No	6	5	10		8	9	39	29	34	22	12	18	90	86	108	74	51	67	104.667	74	1.41441	0.0330489	0.340049
hsa-miR-331-3p	3p	hsa-mir-331	MI0000812	CCCCUG	21	GCCCCUGGGCCUAUCCUAGAA	MIMAT0000760	GCCCCTGGGCCTATCCTAGAAT	No	25	29	16	11	13	19	116	128	68	42	58	60	263	312	181	141	186	177	262	178	1.47191	0.10743	0.491888
hsa-miR-331-5p	5p	hsa-mir-331	MI0000812	UAGGUA	22	CUAGGUAUGGUCCCAGGGAUCC	MIMAT0004700	CTAGGTATGGTCCCAGGGATC	No		1					13	17	10	11	5	9	33	49	34	17	35	31	48.6667	37.6667	1.29204	0.217375	0.510998
hsa-miR-335-3p	3p	hsa-mir-335	MI0000816	UUUUCA	22	UUUUUCAUUAUUGCUCCUGACC	MIMAT0004703	TTTTTCATTATTGCTCCTGACC	Yes	28	26	28	11	18	19	28	26	28	11	18	19	51	51	51	25	47	40	61	47.3333	1.28873	0.102951	0.491888
hsa-miR-335-5p	5p	hsa-mir-335	MI0000816	CAAGAG	23	UCAAGAGCAAUAACGAAAAAUGU	MIMAT0000765	TCAAGAGCAATAACGAAAAATG	No		3	3			3	3	3	7				3	6	15		3	7	18	13.3333	1.35	0.32234	0.510998
hsa-miR-337-3p	3p	hsa-mir-337	MI0000806	UCCUAU	22	CUCCUAUAUGAUGCCUUUCUUC	MIMAT0000754	TCCTATATGATGCCTTTCTTC	No								2						2					10.6667	10	1.06667	0.373901	0.510998
hsa-miR-338-3p	3p	hsa-mir-338	MI0000814	CCAGCA	22	UCCAGCAUCAGUGAUUUUGUUG	MIMAT0000763	TCCAGCATCAGTGATTTTGTT	No								2	6			3		2	6			3	12.6667	11	1.15152	0.457253	0.59448
hsa-miR-338-5p	5p	hsa-mir-338	MI0000814	ACAAUA	22	AACAAUAUCCUGGUGCUGAGUG	MIMAT0004701	AACAATATCCTGGTGCTGAGT	No							2	5	24	6	8	6	3	5	29	6	8	11	22.3333	18.3333	1.21818	0.661675	0.76342
hsa-miR-339-3p	3p	hsa-mir-339	MI0000815	GAGCGC	23	UGAGCGCCUCGACGACAGAGCCG	MIMAT0004702	TGAGCGCCTCGACGACAGAGC	No	6	8	7		6	5	48	26	26	25	24	16	84	68	57	45	50	51	79.6667	58.6667	1.35796	0.0596102	0.449678
hsa-miR-339-5p	5p	hsa-mir-339	MI0000815	CCCUGU	23	UCCCUGUCCUCCAGGAGCUCACG	MIMAT0000764	TCCCTGTCCTCCAGGAGCTCACG	Yes	56	74	48	28	36	43	56	74	48	28	36	43	136	167	122	107	112	111	151.667	120	1.26389	0.0771444	0.491888
hsa-miR-33b-3p	3p	hsa-mir-33b	MI0003646	AGUGCC	22	CAGUGCCUCGGCAGUGCAGCCC	MIMAT0004811	CAGTGCCTCGGCAGTGCAGCC	No								2						3					11	10	1.1	0.373901	0.510998
hsa-miR-340-3p	3p	hsa-mir-340	MI0000802	CCGUCU	22	UCCGUCUCAGUUACUUUAUAGC	MIMAT0000750	TCCGTCTCAGTTACTTTATAGC	Yes	4	1	1	6		3	4	1	1	6		3	9	5	9	6		8	17.6667	14.6667	1.20454	0.336426	0.510998
hsa-miR-340-5p	5p	hsa-mir-340	MI0000802	UAUAAA	22	UUAUAAAGCAAUGAGACUGAUU	MIMAT0004692	TTATAAAGCAATGAGACTGATT	Yes	44	45	213	108	52	47	44	45	213	108	52	47	56	78	334	156	68	65	166	106.333	1.56113	0.560423	0.683486
hsa-miR-342-3p	3p	hsa-mir-342	MI0000805	CUCACA	23	UCUCACACAGAAAUCGCACCCGU	MIMAT0000753	TCTCACACAGAAATCGCACCCGTC	No	91	73	78	6	35	48	187	175	100	69	78	71	367	358	313	114	185	179	356	169.333	2.10236	0.00270444	0.134987
hsa-miR-342-5p	5p	hsa-mir-342	MI0000805	GGGGUG	21	AGGGGUGCUAUCUGUGAUUGA	MIMAT0004694	AGGGGTGCTATCTGTGATTGAGG	No							1	1	4	8		2	2	5	8	8		2	15	13.3333	1.125	0.603778	0.71605
hsa-miR-345-3p	3p	hsa-mir-345	MI0000825	CCCUGA	22	GCCCUGAACGAGGGGUCUGGAG	MIMAT0022698	CCCTGAACTAGGGGTCTGGAG	No							3		1				3	2	1				12	10	1.2	0.0257214	0.317507
hsa-miR-345-5p	5p	hsa-mir-345	MI0000825	CUGACU	22	GCUGACUCCUAGUCCAGGGCUC	MIMAT0000772	GCTGACTCCTAGTCCAGGGCTCT	No	11	20	4		6		9	7	13	6	9	9	34	45	26	26	27	33	45	38.6667	1.16379	0.345356	0.510998
hsa-miR-346	5p	hsa-mir-346	MI0000826	GUCUGC	23	UGUCUGCCCGCAUGCCUGCCUCU	MIMAT0000773	TGTCTGCCCGCATGCCTGCCTCT	Yes														1					10.3333	10	1.03333	0.373901	0.510998
hsa-miR-34a-3p	3p	hsa-mir-34a	MI0000268	AAUCAG	22	CAAUCAGCAAGUAUACUGCCCU	MIMAT0004557	CAATCAGCAAGTATACTGCCCT	Yes						2						2	2					2	10.6667	10.6667	1	1	1
hsa-miR-34a-5p	5p	hsa-mir-34a	MI0000268	GGCAGU	22	UGGCAGUGUCUUAGCUGGUUGU	MIMAT0000255	TGGCAGTGTCTTAGCTGGTTGTT	No	18	37	23	47	31	32	21	35	22	55	32	34	59	104	56	128	89	106	83	117.667	0.705382	0.145215	0.510481
hsa-miR-34b-3p	3p	hsa-mir-34b	MI0000742	AAUCAC	22	CAAUCACUAACUCCACUGCCAU	MIMAT0004676	AATCACTAACTCCACTGCCATC	No							12	20	27	14	8	7	20	35	33	14	11	13	39.3333	22.6667	1.73529	0.0252677	0.317507
hsa-miR-34c-3p	3p	hsa-mir-34c	MI0000743	AUCACU	22	AAUCACUAACCACACGGCCAGG	MIMAT0004677	AATCACTAACCACACAGCCAGG	No		2				2	6	3	7		4		7	9	7		4	4	17.6667	12.6667	1.39474	0.0284602	0.333391
hsa-miR-34c-5p	5p	hsa-mir-34c	MI0000743	GGCAGU	23	AGGCAGUGUAGUUAGCUGAUUGC	MIMAT0000686	AGGCAGTGTAGTTAGCTGATTGC	Yes	105	135	108	186	124	137	105	135	108	186	124	137	211	296	213	337	303	300	250	323.333	0.773196	0.073472	0.491888
hsa-miR-3529-5p	5p	hsa-mir-3529	MI0017351	GGUAGA	22	AGGUAGACUGGGAUUUGUUGUU	MIMAT0019828	AGGTAGACTGGGATTTGTTGTT	Yes	3	1				2	3	1				2	3	1				2	11.3333	10.6667	1.0625	0.579015	0.696031
hsa-miR-3605-3p	3p	hsa-mir-3605	MI0015995	CUCCGU	23	CCUCCGUGUUACCUGUCCUCUAG	MIMAT0017982	CCTCCGTGTTACCTGTCCTCT	No	1	1					6	4	4		13	5	12	10	8	14	13	7	20	21.3333	0.9375	0.61826	0.727961
hsa-miR-3605-5p	5p	hsa-mir-3605	MI0015995	GAGGAU	23	UGAGGAUGGAUAGCAAGGAAGCC	MIMAT0017981	GATGAGGATGGATAGCAAGGAAG	No	1						1		1				8	3	5				15.3333	10	1.53333	0.0213789	0.295698
hsa-miR-3607-3p	3p	hsa-mir-3607	MI0015997	CUGUAA	20	ACUGUAAACGCUUUCUGAUG	MIMAT0017985	TACTGTAAACGCTTTCTGATG	No							7	5	4		4	2	14	10	7		15	6	20.3333	17	1.19608	0.526232	0.654511
hsa-miR-3609	3p	hsa-mir-3609	MI0015999	AAAGUG	24	CAAAGUGAUGAGUAAUACUGGCUG	MIMAT0017986	CAAAGTGATGAGTAATACTGGCTGGAGC	No									2						2				10.6667	10	1.06667	0.373901	0.510998
hsa-miR-361-3p	3p	hsa-mir-361	MI0000760	CCCCCA	23	UCCCCCAGGUGUGAUUCUGAUUU	MIMAT0004682	TCCCCCAGGTGTGATTCTGATT	No	452	442	559	191	274	419	534	496	516	241	271	358	1691	1642	1829	842	1032	1313	1730.67	1072.33	1.61393	0.0112155	0.24689
hsa-miR-361-5p	5p	hsa-mir-361	MI0000760	UAUCAG	22	UUAUCAGAAUCUCCAGGGGUAC	MIMAT0000703	TTATCAGAATCTCCAGGGGTAC	Yes	32	36	39	14	37	30	32	36	39	14	37	30	79	79	95	33	86	79	94.3333	76	1.24123	0.352908	0.510998
hsa-miR-3613-5p	5p	hsa-mir-3613	MI0016003	GUUGUA	22	UGUUGUACUUUUUUUUUUGUUC	MIMAT0017990	TGTTGTACTTTTTTTTTTGTTC	Yes			4						4						7				12.3333	10	1.23333	0.373901	0.510998
hsa-miR-3614-5p	5p	hsa-mir-3614	MI0016004	CACUUG	23	CCACUUGGAUCUGAAGGCUGCCC	MIMAT0017992	CCACTTGGATCTGAAGGCTGCC	No														1	1				10.6667	10	1.06667	0.116117	0.491888
hsa-miR-3615	3p	hsa-mir-3615	MI0016005	CUCUCG	21	UCUCUCGGCUCCUCGCGGCUC	MIMAT0017994	TCTCTCGGCTCCTCGCGGCTCG	No	14	8	13	11	10	13	326	206	179	119	116	127	672	523	472	386	356	406	565.667	392.667	1.44058	0.0486975	0.414109
hsa-miR-3617-3p	3p	hsa-mir-3617	MI0016007	AUCAGC	23	CAUCAGCACCCUAUGUCCUUUCU	MIMAT0022966	TCATCAGCACCCTATGTCCTT	No													1						10.3333	10	1.03333	0.373901	0.510998
hsa-miR-3617-5p	5p	hsa-mir-3617	MI0016007	AAGACA	22	AAAGACAUAGUUGCAAGAUGGG	MIMAT0017997	AAAGACATAGTTGCAAGATGGGA	No	2	1					2	1	1		4	2	5	3	1		4	2	13	12	1.08333	0.573392	0.693629
hsa-miR-3619-3p	3p	hsa-mir-3619	MI0016009	GGACCA	22	GGGACCAUCCUGCCUGCUGUGG	MIMAT0019219	GGGACCATCCTGCCTGCTGTGGG	No							1	1			3		1	1			3		10.6667	11	0.969697	0.767644	0.836106
hsa-miR-3619-5p	5p	hsa-mir-3619	MI0016009	CAGCAG	22	UCAGCAGGCAGGCUGGUGCAGC	MIMAT0017999	TCAGCAGGCAGGCTGGTGCAGC	Yes		1		6				1		6			2	1		6			11	12	0.916667	0.656045	0.759979
hsa-miR-362-3p	3p	hsa-mir-362	MI0000762	ACACAC	22	AACACACCUAUUCAAGGAUUCA	MIMAT0004683	AACACACCTGTTCAAGGATTCA	No										6						6			10	12	0.833333	0.373901	0.510998
hsa-miR-362-5p	5p	hsa-mir-362	MI0000762	AUCCUU	24	AAUCCUUGGAACCUAGGUGUGAGU	MIMAT0000705	AATCCTTGGAACCTAGGTGTGAGT	Yes	25	50	39	22	22	39	25	50	39	22	22	39	42	81	64	52	46	63	72.3333	63.6667	1.13613	0.521127	0.64957
hsa-miR-3620-3p	3p	hsa-mir-3620	MI0016011	CACCCU	22	UCACCCUGCAUCCCGCACCCAG	MIMAT0018001	TCACCCTGCATCCCGCACCCAGT	No	2	6	2		3	2	66	63	38	11	28	19	138	163	102	47	79	51	144.333	69	2.09179	0.0208544	0.295567
hsa-miR-3620-5p	5p	hsa-mir-3620	MI0016011	UGGGCU	22	GUGGGCUGGGCUGGGCUGGGCC	MIMAT0022967	GTGGGCTGGGCTGGGCTGGGCC	Yes	4	2			3		4	2			3		7	3	2		6	2	14	12.6667	1.10526	0.598285	0.711006
hsa-miR-3622a-5p	5p	hsa-mir-3622a	MI0016013	AGGCAC	22	CAGGCACGGGAGCUCAGGUGAG	MIMAT0018003	CAGGCACGGGAGCTCAGGTG	No											3						3		10	11	0.909091	0.373901	0.510998
hsa-miR-363-3p	3p	hsa-mir-363	MI0000764	AUUGCA	22	AAUUGCACGGUAUCCAUCUGUA	MIMAT0000707	AATTGCACGGTATCCATCTGTA	Yes	55	55	36	30	32	31	55	55	36	30	32	31	103	90	80	58	61	61	101	70	1.44286	0.00999931	0.24689
hsa-miR-363-5p	5p	hsa-mir-363	MI0000764	GGGUGG	22	CGGGUGGAUCACGAUGCAAUUU	MIMAT0003385	CGGGTGGATCACGATGCAATTTT	No							2						3	1					11.3333	10	1.13333	0.205106	0.510998
hsa-miR-3651	3p	hsa-mir-3651	MI0016051	AUAGCC	24	CAUAGCCCGGUCGCUGGUACAUGA	MIMAT0018071	CGGTCGCTGGTACATGA	No														1					10.3333	10	1.03333	0.373901	0.510998
hsa-miR-3653-3p	3p	hsa-mir-3653	MI0016053	UAAGAA	18	CUAAGAAGUUGACUGAAG	MIMAT0018073	GCCTCTAAGAAGTTGACTGAAG	No	1	1					2		1				3	4	1			2	12.6667	10.6667	1.1875	0.144704	0.510481
hsa-miR-3653-5p	5p	hsa-mir-3653	MI0016053	CUCCUG	20	CCUCCUGAUGAUUCUUCUUC	MIMAT0032110	CCCTCCTGATGATTCTTCTTCC	No							2						2						10.6667	10	1.06667	0.373901	0.510998
hsa-miR-3656	3p	hsa-mir-3656	MI0016056	GCGGGU	17	GGCGGGUGCGGGGGUGG	MIMAT0018076	GGCGGGTGCGGGGGTG	No													1	1					10.6667	10	1.06667	0.116117	0.491888
hsa-miR-365a-3p	3p	hsa-mir-365a	MI0000767	AAUGCC	22	UAAUGCCCCUAAAAAUCCUUAU	MIMAT0000710	TAATGCCCCTAAAAATCCTTAT	Yes	27	22	10	8	22	18	27	22	10	8	22	18	68	75	30	22	47	38	67.6667	45.6667	1.48175	0.235626	0.510998
hsa-miR-365a-5p	5p	hsa-mir-365a	MI0000767	GGGACU	23	AGGGACUUUUGGGGGCAGAUGUG	MIMAT0009199	AGGGACTTTTGGGGGCAGATGTG	Yes	6	13	7	17	6		6	13	7	17	6		50	42	33	35	32	15	51.6667	37.3333	1.38393	0.144981	0.510481
hsa-miR-365b-3p	3p	hsa-mir-365b	MI0000769	AAUGCC	22	UAAUGCCCCUAAAAAUCCUUAU	MIMAT0022834	TAATGCCCCTAAAAATCCTTAT	Yes	27	22	10	8	22	18	27	22	10	8	22	18	68	75	30	22	47	38	67.6667	45.6667	1.48175	0.235626	0.510998
hsa-miR-365b-5p	5p	hsa-mir-365b	MI0000769	GGGACU	22	AGGGACUUUCAGGGGCAGCUGU	MIMAT0022833	AGGGACTTTCAGGGGCAGCTGTG	No	1		3	6	5		7	8	9	14	4	2	22	21	25	28	12	15	32.6667	28.3333	1.15294	0.439658	0.578153
hsa-miR-3661	5p	hsa-mir-3661	MI0016062	GACCUG	22	UGACCUGGGACUCGGACAGCUG	MIMAT0018082	TGACCTGGGACTCGGACAGCT	No	5	2	4				4	4	1			8	12	12	6			10	20	13.3333	1.5	0.161495	0.510998
hsa-miR-3662	3p	hsa-mir-3662	MI0016063	AAAAUG	24	GAAAAUGAUGAGUAGUGACUGAUG	MIMAT0018083	GAAAATGATGAGTAGTGACTGATG	Yes	2	1	3		4	3	2	1	3		4	3	2	2	4		4	3	12.6667	12.3333	1.02703	0.820294	0.869526
hsa-miR-3664-3p	3p	hsa-mir-3664	MI0016065	CUCAGG	22	UCUCAGGAGUAAAGACAGAGUU	MIMAT0019220	TCAGGAGTAAAGACAGAGTTC	No														3					11	10	1.1	0.373901	0.510998
hsa-miR-3677-3p	3p	hsa-mir-3677	MI0016078	UCGUGG	22	CUCGUGGGCUCUGGCCACGGCC	MIMAT0018101	TTCTCGTGGGCTCTGGCCA	No								2						4					11.3333	10	1.13333	0.373901	0.510998
hsa-miR-3679-5p	5p	hsa-mir-3679	MI0016080	GAGGAU	23	UGAGGAUAUGGCAGGGAAGGGGA	MIMAT0018104	TGAGGATATGGCAGGGAAG	No	1	2	4		3	6	9	4	19	14	4	7	37	33	47	33	34	30	49	42.3333	1.15748	0.198763	0.510998
hsa-miR-3681-5p	5p	hsa-mir-3681	MI0016082	AGUGGA	22	UAGUGGAUGAUGCACUCUGUGC	MIMAT0018108	TAGTGGATGATGCACTCTGTGA	No		1						1						2					10.6667	10	1.06667	0.373901	0.510998
hsa-miR-3682-3p	3p	hsa-mir-3682	MI0016083	GAUGAU	21	UGAUGAUACAGGUGGAGGUAG	MIMAT0018110	TGATGATACAGGTGGAGGTAG	Yes	3						3						3						11	10	1.1	0.373901	0.510998
hsa-miR-3685	5p	hsa-mir-3685	MI0016086	UUCCUA	22	UUUCCUACCCUACCUGAAGACU	MIMAT0018113	TTTCCTACCCTACCTGAAGACT	Yes	1						1						1						10.3333	10	1.03333	0.373901	0.510998
hsa-miR-3687	3p	hsa-mir-3687-1	MI0016088	CCGGAC	24	CCCGGACAGGCGUUCGUGCGACGU	MIMAT0018115	CCTCCCGGACAGGCGTTCGT	No													1	3					11.3333	10	1.13333	0.205106	0.510998
hsa-miR-3687	3p	hsa-mir-3687-2	MI0031515	CCGGAC	24	CCCGGACAGGCGUUCGUGCGACGU	MIMAT0018115	CCTCCCGGACAGGCGTTCGT	No													1	3					11.3333	10	1.13333	0.205106	0.510998
hsa-miR-3688-3p	3p	hsa-mir-3688-1	MI0016089	AUGGAA	22	UAUGGAAAGACUUUGCCACUCU	MIMAT0018116	TATGGAAAGACTTTGCCACTCT	Yes	1						1						1						10.3333	10	1.03333	0.373901	0.510998
hsa-miR-3688-3p	3p	hsa-mir-3688-2	MI0017447	AUGGAA	22	UAUGGAAAGACUUUGCCACUCU	MIMAT0018116	TATGGAAAGACTTTGCCACTCT	Yes							1						1						10.3333	10	1.03333	0.373901	0.510998
hsa-miR-3689f	5p	hsa-mir-3689f	MI0016837	GUGAUA	22	UGUGAUAUCGUGCUUCCUGGGA	MIMAT0019010	TGTGATATCGTGCTTCCTGGGA	Yes		2						2						2	1				11	10	1.1	0.158302	0.510481
hsa-miR-369-3p	3p	hsa-mir-369	MI0000777	AUAAUA	21	AAUAAUACAUGGUUGAUCUUU	MIMAT0000721	AATAATACATGGTTGATCTTT	Yes	1	2	5		3		1	2	5		3		1	2	7		3		13.3333	11	1.21212	0.33046	0.510998
hsa-miR-3690	5p	hsa-mir-3690-1	MI0016091	CCUGGA	23	ACCUGGACCCAGCGUAGACAAAG	MIMAT0018119	ACCTGGACCCAGCGTAGACAAAG	Yes			1						1						1				10.3333	10	1.03333	0.373901	0.510998
hsa-miR-3690	5p	hsa-mir-3690-2	MI0023561	CCUGGA	23	ACCUGGACCCAGCGUAGACAAAG	MIMAT0018119	ACCTGGACCCAGCGTAGACAAAG	Yes			1						1						1				10.3333	10	1.03333	0.373901	0.510998
hsa-miR-3691-5p	5p	hsa-mir-3691	MI0016092	GUGGAU	23	AGUGGAUGAUGGAGACUCGGUAC	MIMAT0018120	TAGTGGATGATGGAGACTCGGT	No					3		6	6	5		3	7	22	11	19		9	12	27.3333	17	1.60784	0.101443	0.491888
hsa-miR-370-3p	3p	hsa-mir-370	MI0000778	CCUGCU	22	GCCUGCUGGGGUGGAACCUGGU	MIMAT0000722	GCCTGCTGGGGTGGAACCTGGT	Yes	18	24	21	28	10	7	18	24	21	28	10	7	26	31	37	36	13	10	41.3333	29.6667	1.39326	0.255862	0.510998
hsa-miR-372-3p	3p	hsa-mir-372	MI0000780	AAGUGC	23	AAAGUGCUGCGACAUUUGAGCGU	MIMAT0000724	AAAGTGCTGCGACATTTGAGCGT	Yes		5	4					5	4				3	5	4				14	10	1.4	0.00227843	0.124554
hsa-miR-374a-3p	3p	hsa-mir-374a	MI0000782	UUAUCA	22	CUUAUCAGAUUGUAUUGUAAUU	MIMAT0004688	CTTATCAGATTGTATTGTAATT	Yes	2	4	24	6			2	4	24	6			3	5	30	6			22.6667	12	1.88889	0.29749	0.510998
hsa-miR-374a-5p	5p	hsa-mir-374a	MI0000782	UAUAAU	22	UUAUAAUACAACCUGAUAAGUG	MIMAT0000727	TTATAATACAACCTGATAAGTG	Yes	4	2	5			3	4	2	5			3	6	5	25			3	22	11	2	0.170037	0.510998
hsa-miR-374b-3p	3p	hsa-mir-374b	MI0005566	UUAGCA	22	CUUAGCAGGUUGUAUUAUCAUU	MIMAT0004956	CTTAGCAGGTTGTATTATCATT	Yes			2						2						2				10.6667	10	1.06667	0.373901	0.510998
hsa-miR-374b-5p	5p	hsa-mir-374b	MI0005566	UAUAAU	22	AUAUAAUACAACCUGCUAAGUG	MIMAT0004955	ATATAATACAACCTGCTAAGT	No	10	12	19	6	19	21	26	37	64	80	42	42	46	62	110	104	101	91	82.6667	108.667	0.760736	0.255883	0.510998
hsa-miR-375	3p	hsa-mir-375	MI0000783	UUGUUC	22	UUUGUUCGUUCGGCUCGCGUGA	MIMAT0000728	TTTGTTCGTTCGGCTCGCGTGA	Yes	437	317	444	330	285	421	437	317	444	330	285	421	1021	844	1241	769	688	992	1045.33	826.333	1.26503	0.20913	0.510998
hsa-miR-376b-5p	5p	hsa-mir-376b	MI0002466	GUGGAU	22	CGUGGAUAUUCCUUCUAUGUUU	MIMAT0022923	GTGGATATTCCTTCTATGGTT	No										8						8			10	12.6667	0.789474	0.373901	0.510998
hsa-miR-376c-3p	3p	hsa-mir-376c	MI0000776	ACAUAG	21	AACAUAGAGGAAAUUCCACGU	MIMAT0000720	AACATAGAGGAAATTTCACGT	No			2					2		6				2	2	6			11.3333	12	0.944444	0.767644	0.836106
hsa-miR-376c-5p	5p	hsa-mir-376c	MI0000776	GUGGAU	21	GGUGGAUAUUCCUUCUAUGUU	MIMAT0022861	GTGGATATTCCTTCTATGGTT	No										8						8			10	12.6667	0.789474	0.373901	0.510998
hsa-miR-377-5p	5p	hsa-mir-377	MI0000785	GAGGUU	22	AGAGGUUGCCCUUGGUGAAUUC	MIMAT0004689	AGAGGTTGCCCTTGGTGAATTC	Yes					3						3						3		10	11	0.909091	0.373901	0.510998
hsa-miR-378a-3p	3p	hsa-mir-378a	MI0000786	CUGGAC	22	ACUGGACUUGGAGUCAGAAGGC	MIMAT0000732	ACTGGACTTGGAGTCAGAAGGC	Yes	4694	6006	3340	1421	1408	2737	4694	6006	3340	1421	1408	2737	13415	16657	11490	5606	5083	9211	13864	6643.33	2.0869	0.0221609	0.299303
hsa-miR-378a-5p	5p	hsa-mir-378a	MI0000786	UCCUGA	22	CUCCUGACUCCAGGUCCUGUGU	MIMAT0000731	CTCCTGACTCCAGGTCCTGTGT	Yes	39	54	45	8	19	34	39	54	45	8	19	34	59	85	63	14	34	44	79	40.6667	1.94262	0.0327647	0.340049
hsa-miR-378b	3p	hsa-mir-378b	MI0014154	CUGGAC	19	ACUGGACUUGGAGGCAGAA	MIMAT0014999	ACTGGACTTGGAGTCAGAAAG	No							1						1	2					11	10	1.1	0.158302	0.510481
hsa-miR-378c	5p	hsa-mir-378c	MI0015825	CUGGAC	25	ACUGGACUUGGAGUCAGAAGAGUGG	MIMAT0016847	ACTGGACTTGGAGTCAGAAGA	No							218	344	185	227	136	265	543	723	601	475	305	574	632.333	461.333	1.37067	0.14554	0.510481
hsa-miR-378d	3p	hsa-mir-378d-1	MI0016749	CUGGAC	20	ACUGGACUUGGAGUCAGAAA	MIMAT0018926	ACTGGACTTGGAGTCAGAA	No	6	7	4	19	9	11	52	45	44	14	15	34	87	93	79	82	37	76	96.3333	75	1.28444	0.219773	0.510998
hsa-miR-378d	5p	hsa-mir-378d-2	MI0003840	CUGGAC	20	ACUGGACUUGGAGUCAGAAA	MIMAT0018926	ACTGGACTTGGAGTCAGAA	No	6	7	4	19	9	11	52	45	44	14	15	34	88	97	78	67	40	69	97.6667	68.6667	1.42233	0.0555333	0.442724
hsa-miR-378e	3p	hsa-mir-378e	MI0016750	CUGGAC	19	ACUGGACUUGGAGUCAGGA	MIMAT0018927	ACTGGACTTGGAGTCAGG	No	2	1				2		2	2			2	2	5	3		3	4	13.3333	12.3333	1.08108	0.53908	0.665444
hsa-miR-378f	3p	hsa-mir-378f	MI0016756	CUGGAC	20	ACUGGACUUGGAGCCAGAAG	MIMAT0018932	ACTGGACTTGGAGTCAGAAGT	No		2	1				18	26	19	25	19	24	50	74	44	25	23	49	66	42.3333	1.55906	0.12897	0.510481
hsa-miR-378g	5p	hsa-mir-378g	MI0016761	CUGGGC	20	ACUGGGCUUGGAGUCAGAAG	MIMAT0018937	ACTGGGCTTGGAGTCAGAAGGC	No	2	2	4			2	13	18	9		4	9	35	49	36	12	17	25	50	28	1.78571	0.0201821	0.293986
hsa-miR-378h	5p	hsa-mir-378h	MI0016808	CUGGAC	21	ACUGGACUUGGUGUCAGAUGG	MIMAT0018984	ACTGGACTTGGTGTCAGAAGG	No									1				1	1	1				11	10	1.1	0	0
hsa-miR-378i	5p	hsa-mir-378i	MI0016902	CUGGAC	21	ACUGGACUAGGAGUCAGAAGG	MIMAT0019074	ACTGGACTTGGAGTCAGAAGGT	No	8	6	9		3		492	757	501	338	370	587	606	941	616	374	443	694	731	513.667	1.4231	0.212955	0.510998
hsa-miR-378j	5p	hsa-mir-378j	MI0021273	CUGGAU	19	ACUGGAUUUGGAGCCAGAA	MIMAT0024612	AACTGGATTTGGAGAC	No								1						1					10.3333	10	1.03333	0.373901	0.510998
hsa-miR-379-3p	3p	hsa-mir-379	MI0000787	AUGUAA	22	UAUGUAACAUGGUCCACUAACU	MIMAT0004690	TATGTAACATGGTCCACTAAC	No								2	3					3	3				12	10	1.2	0.116117	0.491888
hsa-miR-379-5p	5p	hsa-mir-379	MI0000787	GGUAGA	21	UGGUAGACUAUGGAACGUAGG	MIMAT0000733	TGGTAGACTATGGAACGTAGG	Yes	36	58	65	197	40	43	36	58	65	197	40	43	88	118	124	368	70	94	120	187.333	0.640569	0.522667	0.650782
hsa-miR-380-5p	5p	hsa-mir-380	MI0000788	GGUUGA	22	UGGUUGACCAUAGAACAUGCGC	MIMAT0000734	ATGGTTGACCATAGAACATGC	No								1						2					10.6667	10	1.06667	0.373901	0.510998
hsa-miR-381-3p	3p	hsa-mir-381	MI0000789	AUACAA	22	UAUACAAGGGCAAGCUCUCUGU	MIMAT0000736	TATACAAGGGCAAGCTCTCTGT	Yes	84	147	80	341	27	39	84	147	80	341	27	39	107	187	111	416	51	56	145	184.333	0.786618	0.766255	0.836106
hsa-miR-382-3p	3p	hsa-mir-382	MI0000790	AUCAUU	21	AAUCAUUCACGGACAACACUU	MIMAT0022697	AATCATTCACGGACAACACTTT	No	5	3	1	17			6	12	14	22	8	17	12	17	15	39	8	17	24.6667	31.3333	0.787234	0.514012	0.644903
hsa-miR-382-5p	5p	hsa-mir-382	MI0000790	AAGUUG	22	GAAGUUGUUCGUGGUGGAUUCG	MIMAT0000737	GAAGTTGTTCGTGGTGGATTCG	Yes	32	26	48	33	23	15	32	26	48	33	23	15	63	45	66	63	33	30	68	52	1.30769	0.266792	0.510998
hsa-miR-383-5p	5p	hsa-mir-383	MI0000791	GAUCAG	22	AGAUCAGAAGGUGAUUGUGGCU	MIMAT0000738	AGATCAGAAGGTGACTGTGGCT	No							8	9	7		12	4	16	19	17		18	11	27.3333	19.6667	1.38983	0.222458	0.510998
hsa-miR-3907	3p	hsa-mir-3907	MI0016410	GGUGCU	22	AGGUGCUCCAGGCUGGCUCACA	MIMAT0018179	AGGTGCTCCAGGCTGGCTCA	No														1					10.3333	10	1.03333	0.373901	0.510998
hsa-miR-3909	3p	hsa-mir-3909	MI0016413	GUCCUC	22	UGUCCUCUAGGGCCUGCAGUCU	MIMAT0018183	TGTCCTCTAGGGCCTGCAGTCT	Yes	20	14	16	6	17	9	20	14	16	6	17	9	30	27	27	6	28	15	38	26.3333	1.44304	0.145392	0.510481
hsa-miR-3911	5p	hsa-mir-3911	MI0016415	GUGUGG	22	UGUGUGGAUCCUGGAGGAGGCA	MIMAT0018185	TGTGTGGATCCTGGAGGAG	No							1	1					1	2					11	10	1.1	0.158302	0.510481
hsa-miR-3913-5p	5p	hsa-mir-3913-1	MI0016417	UUGGGA	22	UUUGGGACUGAUCUUGAUGUCU	MIMAT0018187	ATTTGGGACTGATCTTGATG	No													1						10.3333	10	1.03333	0.373901	0.510998
hsa-miR-3913-5p	5p	hsa-mir-3913-2	MI0016418	UUGGGA	22	UUUGGGACUGAUCUUGAUGUCU	MIMAT0018187	ATTTGGGACTGATCTTGATG	No													1						10.3333	10	1.03333	0.373901	0.510998
hsa-miR-3916	5p	hsa-mir-3916	MI0016422	AGAGGA	26	AAGAGGAAGAAAUGGCUGGUUCUCAG	MIMAT0018190	AAGAGGAAGAAATGGCTGGTTCTC	No		1						1						2					10.6667	10	1.06667	0.373901	0.510998
hsa-miR-3917	3p	hsa-mir-3917	MI0016423	CUCGGA	20	GCUCGGACUGAGCAGGUGGG	MIMAT0018191	TCGGACTGAGCAGGTGGG	No														1					10.3333	10	1.03333	0.373901	0.510998
hsa-miR-3918	5p	hsa-mir-3918	MI0016424	CAGGGC	21	ACAGGGCCGCAGAUGGAGACU	MIMAT0018192	ACAGGGCCGCAGATGGAGACT	Yes	5	3	7			2	5	3	7			2	7	4	7			2	16	10.6667	1.5	0.011355	0.24689
hsa-miR-3924	3p	hsa-mir-3924	MI0016432	UAUGUA	22	AUAUGUAUAUGUGACUGCUACU	MIMAT0018199	ATATGTATATGTGACTGCTACT	Yes	14	3	3		6	3	14	3	3		6	3	16	4	3		6	3	17.6667	13	1.35897	0.360342	0.510998
hsa-miR-3928-3p	3p	hsa-mir-3928	MI0016438	GAGGAA	22	GGAGGAACCUUGGAGCUUCGGC	MIMAT0018205	GGAGGAACCTTGGAGCTTCGG	No	14	14	10	14	10	5	19	15	15	6	8	12	64	66	61	31	29	38	73.6667	42.6667	1.72656	0.000555856	0.0797653
hsa-miR-3934-5p	5p	hsa-mir-3934	MI0016590	CAGGUG	22	UCAGGUGUGGAAACUGAGGCAG	MIMAT0018349	TCAGGTGTGGAAACTGAGGCAG	Yes	85	73	98	53	35	51	85	73	98	53	35	51	246	187	238	116	110	165	233.667	140.333	1.66508	0.0212915	0.295698
hsa-miR-3936	3p	hsa-mir-3936	MI0016592	AAGGGG	22	UAAGGGGUGUAUGGCAGAUGCA	MIMAT0018351	TAAGGGGTGTATGGCAGATGCA	Yes	2	2					2	2					3	2					11.6667	10	1.16667	0.131778	0.510481
hsa-miR-3939	3p	hsa-mir-3939	MI0016596	ACGCGC	22	UACGCGCAGACCACAGGAUGUC	MIMAT0018355	TACGCGCAGACCACAGGATGTC	Yes						2						2						2	10	10.6667	0.9375	0.373901	0.510998
hsa-miR-3940-3p	3p	hsa-mir-3940	MI0016597	AGCCCG	22	CAGCCCGGAUCCCAGCCCACUU	MIMAT0018356	CAGCCCGGATCCCAGCCCACT	No	2	7				6	12	21	10		6	8	16	37	15		6	16	32.6667	17.3333	1.88461	0.147623	0.510481
hsa-miR-3944-3p	3p	hsa-mir-3944	MI0016601	UCGGGC	23	UUCGGGCUGGCCUGCUGCUCCGG	MIMAT0018360	TTCGGGCTGGCCTGCTGCT	No	1						6	2	4			2	10	6	5			2	17	10.6667	1.59375	0.0191037	0.293986
hsa-miR-3944-5p	5p	hsa-mir-3944	MI0016601	GUGCAG	21	UGUGCAGCAGGCCAACCGAGA	MIMAT0019231	TGTGCAGCAGGCCAACCGAGA	Yes		1						1						1					10.3333	10	1.03333	0.373901	0.510998
hsa-miR-3976	5p	hsa-mir-3976	MI0016994	AUAGAG	24	UAUAGAGAGCAGGAAGAUUAAUGU	MIMAT0019361	GATATAGACAGCAGGA	No								1		6				1		6			10.3333	12	0.861111	0.457253	0.59448
hsa-miR-409-3p	3p	hsa-mir-409	MI0001735	AAUGUU	22	GAAUGUUGCUCGGUGAACCCCU	MIMAT0001639	GAATGTTGCTCGGTGAACCCCT	Yes	66	52	49	17	29	22	66	52	49	17	29	22	172	158	169	55	102	101	176.333	96	1.83681	0.00750618	0.239364
hsa-miR-409-5p	5p	hsa-mir-409	MI0001735	GGUUAC	23	AGGUUACCCGAGCAACUUUGCAU	MIMAT0001638	AGGTTACCCGAGCAACTTTGCAT	Yes	3	5	7	6			3	5	7	6			8	12	9	14	5		19.6667	16.3333	1.20408	0.478509	0.611044
hsa-miR-410-3p	3p	hsa-mir-410	MI0002465	AUAUAA	21	AAUAUAACACAGAUGGCCUGU	MIMAT0002171	AATATAACACAGATGGCCTGT	Yes		1	1					1	1					1	1				10.6667	10	1.06667	0.116117	0.491888
hsa-miR-411-3p	3p	hsa-mir-411	MI0003675	AUGUAA	22	UAUGUAACACGGUCCACUAACC	MIMAT0004813	TATGTAACACGGTCCACTAAC	No		1					3	2	1	6			3	4	1	6			12.6667	12	1.05556	0.77558	0.841555
hsa-miR-411-5p	5p	hsa-mir-411	MI0003675	AGUAGA	21	UAGUAGACCGUAUAGCGUACG	MIMAT0003329	TAGTAGACCGTATAGCGTACG	Yes	3	4	7	28	6		3	4	7	28	6		12	13	35	81	12	9	30	44	0.681818	0.600924	0.713403
hsa-miR-412-5p	5p	hsa-mir-412	MI0002464	GGUCGA	23	UGGUCGACCAGUUGGAAAGUAAU	MIMAT0026557	TGGTCGACCAGTTGGAAAGTAAT	Yes	2	1					2	1					2	1					11	10	1.1	0.158302	0.510481
hsa-miR-421	3p	hsa-mir-421	MI0003685	UCAACA	23	AUCAACAGACAUUAAUUGGGCGC	MIMAT0003339	ATCAACAGACATTAATTGGGCGC	Yes	11	8	3		5	5	11	8	3		5	5	33	22	19	14	14	14	34.6667	24	1.44444	0.0663093	0.473136
hsa-miR-422a	5p	hsa-mir-422a	MI0001444	CUGGAC	22	ACUGGACUUAGGGUCAGAAGGC	MIMAT0001339	ACTGGACTTGGGGTCAGAAGGC	No							12	19	7	6		10	22	36	14	6		18	34	18	1.88889	0.127046	0.510481
hsa-miR-423-3p	3p	hsa-mir-423	MI0001445	GCUCGG	23	AGCUCGGUCUGAGGCCCCUCAGU	MIMAT0001340	AGCTCGGTCTGAGGCCCCTCAGT	Yes	5145	4537	6250	3341	5326	5338	5145	4537	6250	3341	5326	5338	12439	11060	15809	9510	12608	13075	13112.7	11741	1.11683	0.488552	0.619732
hsa-miR-423-5p	5p	hsa-mir-423	MI0001445	GAGGGG	23	UGAGGGGCAGAGAGCGAGACUUU	MIMAT0004748	TGAGGGGCAGAGAGCGAGACTTT	Yes	3847	3181	4283	1787	2115	2426	3847	3181	4283	1787	2115	2426	8716	7504	9823	4586	5304	5818	8691	5246	1.65669	0.0105066	0.24689
hsa-miR-424-3p	3p	hsa-mir-424	MI0001446	AAAACG	21	CAAAACGUGAGGCGCUGCUAU	MIMAT0004749	CAAAACGTGAGGCGCTGCTATA	No	16	15	20	11	15	22	26	16	19	19	22	12	55	44	55	50	43	45	61.3333	56	1.09524	0.274577	0.510998
hsa-miR-424-5p	5p	hsa-mir-424	MI0001446	AGCAGC	22	CAGCAGCAAUUCAUGUUUUGAA	MIMAT0001341	CAGCAGCAATTCATGTTTTGGA	No							14	4	4	58	26	10	19	12	9	64	29	14	23.3333	45.6667	0.510949	0.213393	0.510998
hsa-miR-425-3p	3p	hsa-mir-425	MI0001448	UCGGGA	22	AUCGGGAAUGUCGUGUCCGCCC	MIMAT0001343	CATCGGGAATGTCGTGTCCGCC	No	2	2					46	48	30	25	37	36	95	99	63	33	94	87	95.6667	81.3333	1.17623	0.55686	0.683486
hsa-miR-425-5p	5p	hsa-mir-425	MI0001448	AUGACA	23	AAUGACACGAUCACUCCCGUUGA	MIMAT0003393	AATGACACGATCACTCCCGTTGAGT	No	12	9	15	11	8	7	190	253	112	58	90	67	370	461	237	131	163	161	366	161.667	2.26392	0.0361308	0.348556
hsa-miR-4254	3p	hsa-mir-4254	MI0015862	CCUGGA	23	GCCUGGAGCUACUCCACCAUCUC	MIMAT0016884	CCTGGAGCTACTCCACCATCT	No								1						1					10.3333	10	1.03333	0.373901	0.510998
hsa-miR-4262	3p	hsa-mir-4262	MI0015872	ACAUUC	17	GACAUUCAGACUACCUG	MIMAT0016894	ATTCGGACTACCTGCA	No								1						1					10.3333	10	1.03333	0.373901	0.510998
hsa-miR-4284	5p	hsa-mir-4284	MI0015893	GGCUCA	18	GGGCUCACAUCACCCCAU	MIMAT0016915	GACGGGCTCACATCACC	No							3	1	4			3	3	1	4			3	12.6667	11	1.15152	0.27944	0.510998
hsa-miR-4286	5p	hsa-mir-4286	MI0015894	CCCCAC	17	ACCCCACUCCUGGUACC	MIMAT0016916	ACCCCACTCCTGGTACC	Yes	12	12	4	6	4	7	12	12	4	6	4	7	34	52	23	6	12	13	46.3333	20.3333	2.27869	0.0408174	0.366081
hsa-miR-429	3p	hsa-mir-429	MI0001641	AAUACU	22	UAAUACUGUCUGGUAAAACCGU	MIMAT0001536	TAATACTGTCTGGTAAAACCGT	Yes	17	20	11	25	18	22	17	20	11	25	18	22	24	21	19	25	32	30	31.3333	39	0.803419	0.0391614	0.365217
hsa-miR-4301	5p	hsa-mir-4301	MI0015828	CCCACU	20	UCCCACUACUUCACUUGUGA	MIMAT0016850	CTCCCACTGCTTCACT	No							2		1				2		5				12.3333	10	1.23333	0.183567	0.510998
hsa-miR-431-3p	3p	hsa-mir-431	MI0001721	AGGUCG	22	CAGGUCGUCUUGCAGGGCUUCU	MIMAT0004757	TTGCAGGTCGTCTTGCAGGGCTTA	No								4					1	6	1		3		12.6667	11	1.15152	0.439512	0.578153
hsa-miR-431-5p	5p	hsa-mir-431	MI0001721	GUCUUG	21	UGUCUUGCAGGCCGUCAUGCA	MIMAT0001625	TGTCTTGCAGGCCGTCATGCA	Yes															3				11	10	1.1	0.373901	0.510998
hsa-miR-432-5p	5p	hsa-mir-432	MI0003133	CUUGGA	23	UCUUGGAGUAGGUCAUUGGGUGG	MIMAT0002814	TCTTGGAGTAGGTCATTGGGT	No			4					2						3	9				14	10	1.4	0.205106	0.510998
hsa-miR-4326	5p	hsa-mir-4326	MI0015866	GUUCCU	20	UGUUCCUCUGUCUCCCAGAC	MIMAT0016888	TGTTCCTCTGTCTCCCAGACTCTG	No							14	16	15	8	13	12	22	38	28	16	21	27	39.3333	31.3333	1.25532	0.229531	0.510998
hsa-miR-433-3p	3p	hsa-mir-433	MI0001723	UCAUGA	22	AUCAUGAUGGGCUCCUCGGUGU	MIMAT0001627	ATCATGATGGGCTCCTCGGTGT	Yes	5	8	10	14	9	7	5	8	10	14	9	7	8	13	17	20	9	7	22.6667	22	1.0303	0.896408	0.930619
hsa-miR-4421	3p	hsa-mir-4421	MI0016758	CCUGUC	22	ACCUGUCUGUGGAAAGGAGCUA	MIMAT0018934	ACCTGTCTGTGGAAAGGAGCTA	Yes													2						10.6667	10	1.06667	0.373901	0.510998
hsa-miR-4426	5p	hsa-mir-4426	MI0016765	AAGAUG	17	GAAGAUGGACGUACUUU	MIMAT0018941	TTGGAAGATGGCCGTACTTTGTC	No								1						1					10.3333	10	1.03333	0.373901	0.510998
hsa-miR-4428	3p	hsa-mir-4428	MI0016767	AAGGAG	22	CAAGGAGACGGGAACAUGGAGC	MIMAT0018943	CAAGGAGACGGGAACATGGAGC	Yes		1						1						1					10.3333	10	1.03333	0.373901	0.510998
hsa-miR-4429	5p	hsa-mir-4429	MI0016768	AAAGCU	20	AAAAGCUGGGCUGAGAGGCG	MIMAT0018944	AAAAGCTGGGTTGAGAGGCGA	No							1	1	2				1	1	4				12	10	1.2	0.116117	0.491888
hsa-miR-4433b-5p	5p	hsa-mir-4433b	MI0025511	UGUCCC	21	AUGUCCCACCCCCACUCCUGU	MIMAT0030413	ATGTCCCACCCCCACTCCTGTT	No									4					2	5				12.3333	10	1.23333	0.183567	0.510998
hsa-miR-4435	5p	hsa-mir-4435-1	MI0016775	UGGCCA	22	AUGGCCAGAGCUCACACAGAGG	MIMAT0018951	ATGGCCAGAGCTCACACAGAGG	Yes	14	10	12	6	8	9	14	10	12	6	8	9	30	20	21	12	8	14	33.6667	21.3333	1.57812	0.0274847	0.328671
hsa-miR-4435	5p	hsa-mir-4435-2	MI0016777	UGGCCA	22	AUGGCCAGAGCUCACACAGAGG	MIMAT0018951	ATGGCCAGAGCTCACACAGAGG	Yes	14	10	12	6	8	9	14	10	12	6	8	9	30	20	21	12	8	14	33.6667	21.3333	1.57812	0.0274847	0.328671
hsa-miR-4440	3p	hsa-mir-4440	MI0016783	GUCGUG	22	UGUCGUGGGGCUUGCUGGCUUG	MIMAT0018958	TGTCGTGGGGCTTGCTGGCTTG	Yes			3						3					2	5				12.3333	10	1.23333	0.183567	0.510998
hsa-miR-4443	5p	hsa-mir-4443	MI0016786	UGGAGG	17	UUGGAGGCGUGGGUUUU	MIMAT0018961	CTTGGAGGCGTGGGTT	No	2						4	2	5	6	6	2	9	6	14	12	10	6	19.6667	19.3333	1.01724	0.91476	0.944375
hsa-miR-4446-3p	3p	hsa-mir-4446	MI0016789	AGGGCU	22	CAGGGCUGGCAGUGACAUGGGU	MIMAT0018965	CAGGGCTGGCAGTGACATGG	No							1						1						10.3333	10	1.03333	0.373901	0.510998
hsa-miR-4448	3p	hsa-mir-4448	MI0016791	GCUCCU	20	GGCUCCUUGGUCUAGGGGUA	MIMAT0018967	GGCTCGTTGGTCTAGG	No								9	3		3	2	2	21	5		7	8	19.3333	15	1.28889	0.536202	0.663319
hsa-miR-4451	3p	hsa-mir-4451	MI0016797	GGUAGA	17	UGGUAGAGCUGAGGACA	MIMAT0018973	TGGTAGAGCGGAGGAC	No							2	2	3		3	3	2	10	3		3	3	15	12	1.25	0.330066	0.510998
hsa-miR-4454	5p	hsa-mir-4454	MI0016800	GAUCCG	20	GGAUCCGAGUCACGGCACCA	MIMAT0018976	CCGAGTCACGGCACCA	No							2	4			3	2	7	14	6		3	6	19	13	1.46154	0.121004	0.503101
hsa-miR-4455	5p	hsa-mir-4455	MI0016801	GGGUGU	17	AGGGUGUGUGUGUUUUU	MIMAT0018977	AGGGTGTGCGTGTTTTT	No							92	68	94	91	90	80	142	128	159	155	157	139	153	160.333	0.954262	0.527834	0.655085
hsa-miR-4458	5p	hsa-mir-4458	MI0016804	GAGGUA	19	AGAGGUAGGUGUGGAAGAA	MIMAT0018980	GACAGAGGTAGGTGTGG	No							3						5	1	2		3		12.6667	11	1.15152	0.34649	0.510998
hsa-miR-4461	3p	hsa-mir-4461	MI0016807	AUUGAG	23	GAUUGAGACUAGUAGGGCUAGGC	MIMAT0018983	GATTGAGACTAGTAGGGCTAGGCCCA	No							4		4				6	1	7	6	3		14.6667	13	1.1282	0.547333	0.674182
hsa-miR-4466	5p	hsa-mir-4466	MI0016817	GGUGCG	18	GGGUGCGGGCCGGCGGGG	MIMAT0018993	GGGTGCGGGCCGGCGGGGT	No								2						3					11	10	1.1	0.373901	0.510998
hsa-miR-4467	5p	hsa-mir-4467	MI0016818	GGCGGC	22	UGGCGGCGGUAGUUAUGGGCUU	MIMAT0018994	TGGCGGCGGTAGTTATGGGCTTCTT	No													1	1					10.6667	10	1.06667	0.116117	0.491888
hsa-miR-4470	3p	hsa-mir-4470	MI0016821	GGCAAA	21	UGGCAAACGUGGAAGCCGAGA	MIMAT0018997	TGGCAAACGTGGAAGCCGAGAGT	No							1						1						10.3333	10	1.03333	0.373901	0.510998
hsa-miR-4473	3p	hsa-mir-4473	MI0016825	UAGUGC	22	CUAGUGCUCUCCGUUACAAGUA	MIMAT0019000	CTAGTGCTCTCCGTTACAAGT	No	1	3	2		3		5	9	4			5	8	22	8		6	15	22.6667	17	1.33333	0.425004	0.561977
hsa-miR-4474-3p	3p	hsa-mir-4474	MI0016826	UGUGGC	22	UUGUGGCUGGUCAUGAGGCUAA	MIMAT0019001	TTGTGGCTGGTCATGAGG	No								2					1	5					12	10	1.2	0.260575	0.510998
hsa-miR-4479	3p	hsa-mir-4479	MI0016838	GCGCGG	22	CGCGCGGCCGUGCUCGGAGCAG	MIMAT0019011	CGCGCGGCCGTGCTCGGAGT	No		2						1	3			2	3	5	4		7	2	14	13	1.07692	0.667492	0.767048
hsa-miR-4482-3p	3p	hsa-mir-4482	MI0016843	UUCUAU	22	UUUCUAUUUCUCAGUGGGGCUC	MIMAT0020958	TTTCTATTTCTCAGTGGGGCTT	No															2				10.6667	10	1.06667	0.373901	0.510998
hsa-miR-4483	3p	hsa-mir-4483	MI0016844	GGGUGG	17	GGGGUGGUCUGUUGUUG	MIMAT0019017	GGTGTGGTCTGTTGTT	No							11	4	5	14	13	8	11	4	5	14	13	10	16.6667	22.3333	0.746269	0.0855649	0.491888
hsa-miR-4484	3p	hsa-mir-4484	MI0016845	AAAGGC	20	AAAAGGCGGGAGAAGCCCCA	MIMAT0019018	AAAAAAGGCGGGAGAAGC	No							1	1					1	1					10.6667	10	1.06667	0.116117	0.491888
hsa-miR-4485-3p	3p	hsa-mir-4485	MI0016846	AACGGC	20	UAACGGCCGCGGUACCCUAA	MIMAT0019019	AACGGCCGCGGTACCCTAACC	No												2	2	5	2			7	13	12.3333	1.05405	0.80582	0.859741
hsa-miR-4488	5p	hsa-mir-4488	MI0016849	GGGGGC	18	AGGGGGCGGGCUCCGGCG	MIMAT0019022	GAGGGGGCGGGCTCCGGC	No								1	4		3		3	5	10		3		16	11	1.45454	0.0963411	0.491888
hsa-miR-448	3p	hsa-mir-448	MI0001637	UGCAUA	22	UUGCAUAUGUAGGAUGUCCCAU	MIMAT0001532	TTGCATATGTAGGATGTCCCC	No		1						3						5					11.6667	10	1.16667	0.373901	0.510998
hsa-miR-4492	3p	hsa-mir-4492	MI0016854	GGGCUG	17	GGGGCUGGGCGCGCGCC	MIMAT0019027	CGGGGCTGGGCGCGCGCC	No	1						1	1	4				2	2	4				12.6667	10	1.26667	0.0161301	0.280566
hsa-miR-4497	5p	hsa-mir-4497	MI0016859	UCCGGG	17	CUCCGGGACGGCUGGGC	MIMAT0019032	CTCCGGGACGGCTGGGA	No							14	16	13	11	3	16	18	22	23	19	6	21	31	25.3333	1.22368	0.315642	0.510998
hsa-miR-4498	5p	hsa-mir-4498	MI0016860	GGGCUG	22	UGGGCUGGCAGGGCAAGUGCUG	MIMAT0019033	TGGGCTGGCAGGGCAAGTGCT	No	1						4	2	5				7	7	7	6			17	12	1.41667	0.0667665	0.473136
hsa-miR-449a	5p	hsa-mir-449a	MI0001648	GGCAGU	22	UGGCAGUGUAUUGUUAGCUGGU	MIMAT0001541	TGGCAGTGTATTGTTAGCTGGT	Yes	2	2					2	2					2	6			3	2	12.6667	11.6667	1.08571	0.638768	0.742964
hsa-miR-449b-3p	3p	hsa-mir-449b	MI0003673	AGCCAC	22	CAGCCACAACUACCCUGCCACU	MIMAT0009203	AGCCACAGCTACCCTGCCACT	No								1						1					10.3333	10	1.03333	0.373901	0.510998
hsa-miR-449b-5p	5p	hsa-mir-449b	MI0003673	GGCAGU	22	AGGCAGUGUAUUGUUAGCUGGC	MIMAT0003327	TGGCAGTGTATTGTTAGCTGGC	No								1						1					10.3333	10	1.03333	0.373901	0.510998
hsa-miR-449c-5p	5p	hsa-mir-449c	MI0003823	AGGCAG	25	UAGGCAGUGUAUUGCUAGCGGCUGU	MIMAT0010251	AGGCAGTGTATTGCTAGCGGCTGT	No		4			5	3	7	4	4	11	6	10	22	14	8	11	14	28	24.6667	27.6667	0.891566	0.67414	0.767449
hsa-miR-4508	5p	hsa-mir-4508	MI0016872	CGGGGC	17	GCGGGGCUGGGCGCGCG	MIMAT0019045	AAGCGGGGCTGGGCGC	No							1	2					10	13	2		3	2	18.3333	11.6667	1.57143	0.121393	0.503101
hsa-miR-450a-2-3p	3p	hsa-mir-450a-2	MI0003187	UUGGGG	22	AUUGGGGACAUUUUGCAUUCAU	MIMAT0031074	TTGGGGACATTTTGCATTCAT	No							1						1						10.3333	10	1.03333	0.373901	0.510998
hsa-miR-450a-5p	5p	hsa-mir-450a-1	MI0001652	UUUGCG	22	UUUUGCGAUGUGUUCCUAAUAU	MIMAT0001545	TTTTGCGATGTGTTCCTAATGT	No	2	5	3	6	5	5	14	14	14	14	19	14	28	42	31	34	48	31	43.6667	47.6667	0.916084	0.585304	0.701387
hsa-miR-450a-5p	5p	hsa-mir-450a-2	MI0003187	UUUGCG	22	UUUUGCGAUGUGUUCCUAAUAU	MIMAT0001545	TTTTGCGATGTGTTCCTAATGT	No	2	5	3	6	5	5	14	14	14	14	19	14	28	42	32	34	48	31	44	47.6667	0.923077	0.612869	0.723265
hsa-miR-450b-5p	5p	hsa-mir-450b	MI0005531	UUUGCA	22	UUUUGCAAUAUGUUCCUGAAUA	MIMAT0004909	TTTTGCAATATGTTCCTGAAT	No							2	1			3	3	5	1		6	3	3	12	14	0.857143	0.334852	0.510998
hsa-miR-4510	5p	hsa-mir-4510	MI0016876	GAGGGA	22	UGAGGGAGUAGGAUGUAUGGUU	MIMAT0019047	TGAGGTAGTAGGATGTATGGTT	No							2	1	2				2	1	2				11.6667	10	1.16667	0.00749043	0.239364
hsa-miR-4511	5p	hsa-mir-4511	MI0016877	AAGAAC	22	GAAGAACUGUUGCAUUUGCCCU	MIMAT0019048	GAAGAACTGTTGCATTTGCCCTGT	No								1						1					10.3333	10	1.03333	0.373901	0.510998
hsa-miR-4512	3p	hsa-mir-4512	MI0016878	AGGGCC	22	CAGGGCCUCACUGUAUCGCCCA	MIMAT0019049	CAGGGCCTCACTGTATCGCC	No							1	1					1	1	1				11	10	1.1	0	0
hsa-miR-4515	5p	hsa-mir-4515	MI0016881	GGACUG	22	AGGACUGGACUCCCGGCAGCCC	MIMAT0019052	AGGACTGGACTCCCGGCAGCC	No							1	3					3	6					13	10	1.3	0.158302	0.510481
hsa-miR-4516	5p	hsa-mir-4516	MI0016882	GGAGAA	17	GGGAGAAGGGUCGGGGC	MIMAT0019053	AGAAGGGTCGGGGCGG	No							2						2						10.6667	10	1.06667	0.373901	0.510998
hsa-miR-451a	5p	hsa-mir-451a	MI0001729	AACCGU	22	AAACCGUUACCAUUACUGAGUU	MIMAT0001631	AAACCGTTACCATTACTGAGT	No	272	360	159	127	69	158	2195	5238	1223	814	797	1159	3400	7960	2091	1392	1265	1955	4493.67	1547.33	2.90414	0.175367	0.510998
hsa-miR-452-5p	5p	hsa-mir-452	MI0001733	ACUGUU	22	AACUGUUUGCAGAGGAAACUGA	MIMAT0001635	AACTGTTTGCAGAGGAAACTGAG	No	41	38	20	14	32	27	73	75	71	30	56	58	278	273	225	143	222	218	268.667	204.333	1.31485	0.104576	0.491888
hsa-miR-4521	5p	hsa-mir-4521	MI0016887	CUAAGG	22	GCUAAGGAAGUCCUGUGCUCAG	MIMAT0019058	GCTAAGGAAGTCCTGTGCTCAGTTTT	No							40	30	45	39	41	62	89	67	94	56	114	140	93.3333	113.333	0.823529	0.487427	0.618989
hsa-miR-4522	3p	hsa-mir-4522	MI0016889	GACUCU	21	UGACUCUGCCUGUAGGCCGGU	MIMAT0019060	TGACTCTGCCTGTAGGCCGGT	Yes				6						6						6			10	12	0.833333	0.373901	0.510998
hsa-miR-454-3p	3p	hsa-mir-454	MI0003820	AGUGCA	23	UAGUGCAAUAUUGCUUAUAGGGU	MIMAT0003885	TAGTGCAATATTGCTTATAGGGT	Yes	4	5	6		6	7	4	5	6		6	7	16	17	13		15	22	25.3333	22.3333	1.13433	0.672996	0.767449
hsa-miR-454-5p	5p	hsa-mir-454	MI0003820	CCCUAU	22	ACCCUAUCAAUAUUGUCUCUGC	MIMAT0003884	ACCCTATCAATATTGTCTCTGC	Yes													1						10.3333	10	1.03333	0.373901	0.510998
hsa-miR-455-3p	3p	hsa-mir-455	MI0003513	CAGUCC	21	GCAGUCCAUGGGCAUAUACAC	MIMAT0004784	GCAGTCCATGGGCATATACACC	No	8	2			10		35	34	20	6	19	23	103	97	62	37	74	60	97.3333	67	1.45274	0.143963	0.510481
hsa-miR-455-5p	5p	hsa-mir-455	MI0003513	AUGUGC	22	UAUGUGCCUUUGGACUACAUCG	MIMAT0003150	TATGTGCCTTTGGACTACATCGT	No	4	3	1	8	4		20	37	16	30	22	18	27	60	27	58	35	28	48	50.3333	0.953642	0.877889	0.916196
hsa-miR-4635	3p	hsa-mir-4635	MI0017262	CUUGAA	21	UCUUGAAGUCAGAACCCGCAA	MIMAT0019692	GAAGTCGGAACCCGCA	No								1						1					10.3333	10	1.03333	0.373901	0.510998
hsa-miR-4638-5p	5p	hsa-mir-4638	MI0017265	CUCGGC	21	ACUCGGCUGCGGUGGACAAGU	MIMAT0019695	ACTCGGCTGCGGTGGACAAGT	Yes		2						2					1	2					11	10	1.1	0.158302	0.510481
hsa-miR-4640-3p	3p	hsa-mir-4640	MI0017267	ACCCCC	22	CACCCCCUGUUUCCUGGCCCAC	MIMAT0019700	CACCCCCTGTTTCCTGGCCCACT	No							2	2				2	5	4	3			2	14	10.6667	1.3125	0.0194418	0.293986
hsa-miR-4640-5p	5p	hsa-mir-4640	MI0017267	GGGCCA	23	UGGGCCAGGGAGCAGCUGGUGGG	MIMAT0019699	TGGGCCAGGGAGCAGCTGGTGGG	Yes													3	1				2	11.3333	10.6667	1.0625	0.579015	0.696031
hsa-miR-4642	5p	hsa-mir-4642	MI0017269	UGGCAU	22	AUGGCAUCGUCCCCUGGUGGCU	MIMAT0019702	ATGGCATCGTCCCCTGGTGGCTGT	No								2						2					10.6667	10	1.06667	0.373901	0.510998
hsa-miR-4644	3p	hsa-mir-4644	MI0017271	GGAGAG	23	UGGAGAGAGAAAAGAGACAGAAG	MIMAT0019704	CAGTGGAGAGAGAAAAGAGACAGT	No		1												1					10.3333	10	1.03333	0.373901	0.510998
hsa-miR-4645-3p	3p	hsa-mir-4645	MI0017272	GACAGU	22	AGACAGUAGUUCUUGCCUGGUU	MIMAT0019706	AGACAGTAGTTCTTGCCTGGTT	Yes	2						2						3						11	10	1.1	0.373901	0.510998
hsa-miR-4646-3p	3p	hsa-mir-4646	MI0017273	UUGUCC	21	AUUGUCCCUCUCCCUUCCCAG	MIMAT0019708	TTGTCCCTCTCCCTTCCCAGT	No							2	2	2			2	10	11	3		3	4	18	12.3333	1.45946	0.111972	0.491888
hsa-miR-4646-5p	5p	hsa-mir-4646	MI0017273	CUGGGA	22	ACUGGGAAGAGGAGCUGAGGGA	MIMAT0019707	AACTGGGAAGAGGAGCTGAG	No									1					1	1				10.6667	10	1.06667	0.116117	0.491888
hsa-miR-4647	5p	hsa-mir-4647	MI0017274	AAGAUG	23	GAAGAUGGUGCUGUGCUGAGGAA	MIMAT0019709	TGAAGATGGTGCTGTGCTGAG	No													1	1					10.6667	10	1.06667	0.116117	0.491888
hsa-miR-4648	5p	hsa-mir-4648	MI0017275	GUGGGA	20	UGUGGGACUGCAAAUGGGAG	MIMAT0019710	TGTGGGACTGCAAATGGGAGC	No								2	1				1	2	1				11.3333	10	1.13333	0.0161301	0.280566
hsa-miR-4654	5p	hsa-mir-4654	MI0017282	GUGGGA	22	UGUGGGAUCUGGAGGCAUCUGG	MIMAT0019720	TGTGGGATCTGGAGGCATCTGG	Yes						3						3		1	1			3	10.6667	11	0.969697	0.767644	0.836106
hsa-miR-4657	5p	hsa-mir-4657	MI0017285	AUGUGG	23	AAUGUGGAAGUGGUCUGAGGCAU	MIMAT0019724	AATGTGGAAGTGGTCTGAGGCAT	Yes		2	1					2	1					2	1				11	10	1.1	0.158302	0.510481
hsa-miR-4658	3p	hsa-mir-4658	MI0017286	UGAGUG	23	GUGAGUGUGGAUCCUGGAGGAAU	MIMAT0019725	GTGAGTGTGGATCCTGGAGGAAT	Yes		2			3			2			3		2	5			3	4	12.3333	12.3333	1	1	1
hsa-miR-4659a-3p	3p	hsa-mir-4659a	MI0017287	UUCUUC	22	UUUCUUCUUAGACAUGGCAACG	MIMAT0019727	TTTCTTCTTAGACATGGCAACG	Yes			1						1						1				10.3333	10	1.03333	0.373901	0.510998
hsa-miR-4660	5p	hsa-mir-4660	MI0017288	GCAGCU	23	UGCAGCUCUGGUGGAAAAUGGAG	MIMAT0019728	TGCAGCTCTGGTGGAAAATGGA	No			1				1						1		1				10.6667	10	1.06667	0.116117	0.491888
hsa-miR-4661-5p	5p	hsa-mir-4661	MI0017289	ACUAGC	22	AACUAGCUCUGUGGAUCCUGAC	MIMAT0019729	AACTAGCTCTGTGGATCCTGA	No	12	6	4		3	8	10	3	7	11	4		29	16	22	19	7	12	32.3333	22.6667	1.42647	0.132095	0.510481
hsa-miR-4664-3p	3p	hsa-mir-4664	MI0017294	UUCCGG	22	CUUCCGGUCUGUGAGCCCCGUC	MIMAT0019738	CTTCCGGTCTGTGAGCCCCGT	No	162	171	54	66	49	47	132	196	91	53	54	59	608	738	321	263	235	262	565.667	263.333	2.1481	0.0706385	0.489694
hsa-miR-4665-5p	5p	hsa-mir-4665	MI0017295	UGGGGG	23	CUGGGGGACGCGUGAGCGCGAGC	MIMAT0019739	CTGGGGGACGCGTGAGCGCGAGC	Yes	1						1						1		1				10.6667	10	1.06667	0.116117	0.491888
hsa-miR-4667-3p	3p	hsa-mir-4667	MI0017297	CCCUCC	21	UCCCUCCUUCUGUCCCCACAG	MIMAT0019744	TCCCTCCTTCTGTCCCCACAGT	No								1						1					10.3333	10	1.03333	0.373901	0.510998
hsa-miR-4669	3p	hsa-mir-4669	MI0017300	GUGUCC	22	UGUGUCCGGGAAGUGGAGGAGG	MIMAT0019749	TGTGTCCGGGAAGTGGAGGAG	No								1						1					10.3333	10	1.03333	0.373901	0.510998
hsa-miR-4676-3p	3p	hsa-mir-4676	MI0017307	ACUGUU	22	CACUGUUUCACCACUGGCUCUU	MIMAT0019759	CACTGTTTCACCACTGGCTCTT	Yes	1	2					1	2					1	2					11	10	1.1	0.158302	0.510481
hsa-miR-4676-5p	5p	hsa-mir-4676	MI0017307	AGCCAG	21	GAGCCAGUGGUGAGACAGUGA	MIMAT0019758	GAGCCAGTGGTGAGACAGTGAGA	No	1												1	1					10.6667	10	1.06667	0.116117	0.491888
hsa-miR-4677-3p	3p	hsa-mir-4677	MI0017308	CUGUGA	22	UCUGUGAGACCAAAGAACUACU	MIMAT0019761	TCTGTGAGACCAAAGAACTACT	Yes	4	2			4		4	2			4		5	2			4		12.3333	11.3333	1.08824	0.638768	0.742964
hsa-miR-4682	5p	hsa-mir-4682	MI0017314	CUGAGU	23	UCUGAGUUCCUGGAGCCUGGUCU	MIMAT0019767	TCTGAGTTCCTGGAGCCTGGTCC	No									1					1	1				10.6667	10	1.06667	0.116117	0.491888
hsa-miR-4683	3p	hsa-mir-4683	MI0017315	GGAGAU	23	UGGAGAUCCAGUGCUCGCCCGAU	MIMAT0019768	TGGAGATCCAGTGCTCGCCCGAT	Yes	2	1	1				2	1	1				4	4	1				13	10	1.3	0.039942	0.365217
hsa-miR-4684-3p	3p	hsa-mir-4684	MI0017316	GUUGCA	22	UGUUGCAAGUCGGUGGAGACGU	MIMAT0019770	TGTTGCAAGTCGGTGGAGACGT	Yes	1	4					1	4					1	6		6			12.3333	12	1.02778	0.908657	0.939764
hsa-miR-4685-3p	3p	hsa-mir-4685	MI0017317	CUCCCU	22	UCUCCCUUCCUGCCCUGGCUAG	MIMAT0019772	TCTCCCTTCCTGCCCTGGCT	No							2						2	5	1				12.6667	10	1.26667	0.0907332	0.491888
hsa-miR-4687-3p	3p	hsa-mir-4687	MI0017319	GGCUGU	21	UGGCUGUUGGAGGGGGCAGGC	MIMAT0019775	TTGGCTGTTGGAGGGGGCA	No								1						1					10.3333	10	1.03333	0.373901	0.510998
hsa-miR-4687-5p	5p	hsa-mir-4687	MI0017319	AGCCCU	22	CAGCCCUCCUCCCGCACCCAAA	MIMAT0019774	CAGCCCTCCTCCCGCACCCA	No								1						2					10.6667	10	1.06667	0.373901	0.510998
hsa-miR-4688	3p	hsa-mir-4688	MI0017321	AGGGGC	22	UAGGGGCAGCAGAGGACCUGGG	MIMAT0019777	TAGGGGCAGCAGAGGACCTGGT	No														2	2				11.3333	10	1.13333	0.116117	0.491888
hsa-miR-4689	5p	hsa-mir-4689	MI0017322	UGAGGA	22	UUGAGGAGACAUGGUGGGGGCC	MIMAT0019778	TTGAGGAGACATGGTGG	No								1			3	4		2			3	4	10.6667	12.3333	0.864865	0.291974	0.510998
hsa-miR-4690-3p	3p	hsa-mir-4690	MI0017323	CAGCCC	21	GCAGCCCAGCUGAGGCCUCUG	MIMAT0019780	TGCAGCCCAGCTGAGGCCTCTGA	No													3	2					11.6667	10	1.16667	0.131778	0.510481
hsa-miR-4690-5p	5p	hsa-mir-4690	MI0017323	AGCAGG	22	GAGCAGGCGAGGCUGGGCUGAA	MIMAT0019779	TGAGCAGGCGAGGCTGGGCTGAT	No									1					1	1				10.6667	10	1.06667	0.116117	0.491888
hsa-miR-4695-3p	3p	hsa-mir-4695	MI0017328	GAUCUC	22	UGAUCUCACCGCUGCCUCCUUC	MIMAT0019789	ATCCCACCGCTGCCTCC	No													1	4					11.6667	10	1.16667	0.237796	0.510998
hsa-miR-4695-5p	5p	hsa-mir-4695	MI0017328	AGGAGG	22	CAGGAGGCAGUGGGCGAGCAGG	MIMAT0019788	CAGGAGGCAGTGGGCGAGCAGG	Yes													1						10.3333	10	1.03333	0.373901	0.510998
hsa-miR-4697-3p	3p	hsa-mir-4697	MI0017330	GUCAGU	24	UGUCAGUGACUCCUGCCCCUUGGU	MIMAT0019792	TGTCAGTGACTCCTGCCCCTTGG	No							2						2						10.6667	10	1.06667	0.373901	0.510998
hsa-miR-4698	3p	hsa-mir-4698	MI0017331	CAAAAU	23	UCAAAAUGUAGAGGAAGACCCCA	MIMAT0019793	ATGTAGAGGAAGACGC	No							1						1						10.3333	10	1.03333	0.373901	0.510998
hsa-miR-4701-3p	3p	hsa-mir-4701	MI0017334	UGGGUG	20	AUGGGUGAUGGGUGUGGUGU	MIMAT0019799	ATGGGTGATGGGTGTGGTGTCCA	No											3						3		10	11	0.909091	0.373901	0.510998
hsa-miR-4706	5p	hsa-mir-4706	MI0017339	GCGGGG	25	AGCGGGGAGGAAGUGGGCGCUGCUU	MIMAT0019806	AGCGGGGAGGAAGTGGGCGCTGCT	No					3			2	4				5	3	4		3		14	11	1.27273	0.0601698	0.449678
hsa-miR-4707-5p	5p	hsa-mir-4707	MI0017340	CCCCGG	23	GCCCCGGCGCGGGCGGGUUCUGG	MIMAT0019807	GCCCCGGCGCGGGCGGGTTCTGGA	No							1						1						10.3333	10	1.03333	0.373901	0.510998
hsa-miR-4709-3p	3p	hsa-mir-4709	MI0017342	UGAAGA	23	UUGAAGAGGAGGUGCUCUGUAGC	MIMAT0019812	TTGAAGAGGAGGTGCTCTGTAGT	No							1						1						10.3333	10	1.03333	0.373901	0.510998
hsa-miR-4717-3p	3p	hsa-mir-4717	MI0017352	CACAUG	21	ACACAUGGGUGGCUGUGGCCU	MIMAT0019830	ACACATGGGTGGCTGTGGC	No							2						2						10.6667	10	1.06667	0.373901	0.510998
hsa-miR-4724-5p	5p	hsa-mir-4724	MI0017361	ACUGAA	23	AACUGAACCAGGAGUGAGCUUCG	MIMAT0019841	AACTGAACCAGGAGTGAGCTTC	No							1						1						10.3333	10	1.03333	0.373901	0.510998
hsa-miR-4725-3p	3p	hsa-mir-4725	MI0017362	GGGGAA	22	UGGGGAAGGCGUCAGUGUCGGG	MIMAT0019844	TGGGGAAGGCGTCAGTGTCGG	No															1				10.3333	10	1.03333	0.373901	0.510998
hsa-miR-4725-5p	5p	hsa-mir-4725	MI0017362	GACCCU	21	AGACCCUGCAGCCUUCCCACC	MIMAT0019843	AGACCCTGCAGCCTTCCCACC	Yes	1						1						1						10.3333	10	1.03333	0.373901	0.510998
hsa-miR-4726-3p	3p	hsa-mir-4726	MI0017363	CCCAGG	22	ACCCAGGUUCCCUCUGGCCGCA	MIMAT0019846	ACCCAGGTTCCCTCTGGCCGCCATT	No														1					10.3333	10	1.03333	0.373901	0.510998
hsa-miR-4726-5p	5p	hsa-mir-4726	MI0017363	GGGCCA	23	AGGGCCAGAGGAGCCUGGAGUGG	MIMAT0019845	AGGGCCAGAGGAGCCTGGAGTGG	Yes	2		3				2		3				6	3	4			2	14.3333	10.6667	1.34375	0.0294713	0.334981
hsa-miR-4727-3p	3p	hsa-mir-4727	MI0017364	UAGUGG	22	AUAGUGGGAAGCUGGCAGAUUC	MIMAT0019848	ATAGTGGGAAGCTGGCAGATT	No							4	4	7		3	6	4	10	12		6	6	18.6667	14	1.33333	0.209875	0.510998
hsa-miR-4728-3p	3p	hsa-mir-4728	MI0017365	AUGCUG	25	CAUGCUGACCUCCCUCCUGCCCCAG	MIMAT0019850	CATGCTGACCTCCCTCCTGCCCCAGT	No	44	29	36	11	19	20	145	153	89	91	106	66	605	680	484	359	483	407	599.667	426.333	1.40657	0.0622456	0.452333
hsa-miR-4728-5p	5p	hsa-mir-4728	MI0017365	GGGAGG	23	UGGGAGGGGAGAGGCAGCAAGCA	MIMAT0019849	TGGGAGGGGAGAGGCAGCAAGC	No	5	7	4		4		13	18	9		8	2	77	88	42	6	33	14	79	27.6667	2.85542	0.0327272	0.340049
hsa-miR-4732-3p	3p	hsa-mir-4732	MI0017369	CCCUGA	21	GCCCUGACCUGUCCUGUUCUG	MIMAT0019856	GCCCTGACCTGTCCTGT	No								3						3					11	10	1.1	0.373901	0.510998
hsa-miR-4734	3p	hsa-mir-4734	MI0017371	CUGCGG	22	GCUGCGGGCUGCGGUCAGGGCG	MIMAT0019859	GCTGCGGGCTGCGGTCAG	No								2	1				3	5	2		4		13.3333	11.3333	1.17647	0.279083	0.510998
hsa-miR-4738-3p	3p	hsa-mir-4738	MI0017376	GAAACU	22	UGAAACUGGAGCGCCUGGAGGA	MIMAT0019867	TGAAACTGGAGCGCCTGGAGT	No							2	1					2	2	2				12	10	1.2	0	0
hsa-miR-4741	3p	hsa-mir-4741	MI0017379	GGGCUG	23	CGGGCUGUCCGGAGGGGUCGGCU	MIMAT0019871	CGGGCTGTCCGGAGGGGTCGGT	No								2				2		10				6	13.3333	12	1.11111	0.748868	0.823468
hsa-miR-4742-3p	3p	hsa-mir-4742	MI0017380	CUGUAU	23	UCUGUAUUCUCCUUUGCCUGCAG	MIMAT0019873	TGTATTCTCCTTTGCCTGCAGT	No							2				3		3				3		11	11	1	1	1
hsa-miR-4742-5p	5p	hsa-mir-4742	MI0017380	CAGGCA	23	UCAGGCAAAGGGAUAUUUACAGA	MIMAT0019872	ATCAGGCAAAGGGATATTTACAGA	No								1					1	1					10.6667	10	1.06667	0.116117	0.491888
hsa-miR-4743-5p	5p	hsa-mir-4743	MI0017381	GGCCGG	23	UGGCCGGAUGGGACAGGAGGCAU	MIMAT0019874	CTGGCCGGATGGGACAGGAGGC	No								2						4					11.3333	10	1.13333	0.373901	0.510998
hsa-miR-4745-3p	3p	hsa-mir-4745	MI0017384	GGCCCG	23	UGGCCCGGCGACGUCUCACGGUC	MIMAT0019879	CCTGGCCCGGCGACGTCTCACGGT	No							7	2	1		4	3	8	9	6		4	11	17.6667	15	1.17778	0.468527	0.602317
hsa-miR-4745-5p	5p	hsa-mir-4745	MI0017384	GAGUGG	23	UGAGUGGGGCUCCCGGGACGGCG	MIMAT0019878	TGAGTGGGGCTCCCGGGACG	No	3	4	7				12	20	24	6	6	6	54	65	68	12	27	16	72.3333	28.3333	2.55294	0.00206001	0.124554
hsa-miR-4746-5p	5p	hsa-mir-4746	MI0017385	CGGUCC	23	CCGGUCCCAGGAGAACCUGCAGA	MIMAT0019880	CCGGTCCCAGGAGAACCTGCAGA	Yes	9	12	8		6	11	9	12	8		6	11	21	24	15		6	17	30	17.6667	1.69811	0.0939166	0.491888
hsa-miR-4747-3p	3p	hsa-mir-4747	MI0017386	AGGCCC	22	AAGGCCCGGGCUUUCCUCCCAG	MIMAT0019883	AAGGCCCGGGCTTTCCTCC	No													1						10.3333	10	1.03333	0.373901	0.510998
hsa-miR-4749-3p	3p	hsa-mir-4749	MI0017388	GCCCCU	20	CGCCCCUCCUGCCCCCACAG	MIMAT0019886	CGCCCCTCCTGCCCCCACAGT	No							1						1						10.3333	10	1.03333	0.373901	0.510998
hsa-miR-4749-5p	5p	hsa-mir-4749	MI0017388	GCGGGG	22	UGCGGGGACAGGCCAGGGCAUC	MIMAT0019885	CTGCGGGGACAGGCCAGGGCATT	No							2						2						10.6667	10	1.06667	0.373901	0.510998
hsa-miR-4750-5p	5p	hsa-mir-4750	MI0017389	UCGGGC	22	CUCGGGCGGAGGUGGUUGAGUG	MIMAT0019887	CTCGGGCGGAGGTGGTTGAGT	No		1					2						3	2				2	11.6667	10.6667	1.09375	0.416866	0.555821
hsa-miR-4754	5p	hsa-mir-4754	MI0017394	UGCGGA	23	AUGCGGACCUGGGUUAGCGGAGU	MIMAT0019894	ATGCGGACCTGGGTTAGCGGAGT	Yes		1						1					1	2	1				11.3333	10	1.13333	0.0161301	0.280566
hsa-miR-4755-5p	5p	hsa-mir-4755	MI0017395	UUCCCU	22	UUUCCCUUCAGAGCCUGGCUUU	MIMAT0019895	TTTCCCTTCAGAGCCTGGCTTT	Yes			2						2						6			2	12	10.6667	1.125	0.561438	0.683486
hsa-miR-4758-3p	3p	hsa-mir-4758	MI0017399	GCCCCA	23	UGCCCCACCUGCUGACCACCCUC	MIMAT0019904	TGCCCCACCTGCTGACCACC	No	2	4				4	14	12	5	6	8	12	54	64	43	12	26	41	63.6667	36.3333	1.75229	0.0573529	0.444872
hsa-miR-4758-5p	5p	hsa-mir-4758	MI0017399	UGAGUG	23	GUGAGUGGGAGCCGGUGGGGCUG	MIMAT0019903	TGAGTGGGAGCCGGTGGGGCTG	No														3	3			2	12	10.6667	1.125	0.32946	0.510998
hsa-miR-4763-3p	3p	hsa-mir-4763	MI0017404	GGCAGG	24	AGGCAGGGGCUGGUGCUGGGCGGG	MIMAT0019913	AGGCAGGGGCTGGTGCTGG	No								1						2					10.6667	10	1.06667	0.373901	0.510998
hsa-miR-4763-5p	5p	hsa-mir-4763	MI0017404	GCCUGC	21	CGCCUGCCCAGCCCUCCUGCU	MIMAT0019912	CGCCTGCCCAGCCCTCCTGT	No														1					10.3333	10	1.03333	0.373901	0.510998
hsa-miR-4764-5p	5p	hsa-mir-4764	MI0017405	GGAUGU	21	UGGAUGUGGAAGGAGUUAUCU	MIMAT0019914	ATGGATGTGGAAGGAGTTATC	No														2					10.6667	10	1.06667	0.373901	0.510998
hsa-miR-4767	5p	hsa-mir-4767	MI0017408	GCGGGC	23	CGCGGGCGCUCCUGGCCGCCGCC	MIMAT0019919	GACCCGCGGGCGCTCC	No									2	6		3			2	6		3	10.6667	13	0.820513	0.277069	0.510998
hsa-miR-4786-5p	5p	hsa-mir-4786	MI0017433	GAGACC	22	UGAGACCAGGACUGGAUGCACC	MIMAT0019954	TGAGACCAGGACTGGATGCACC	Yes	2						2						2				3		10.6667	11	0.969697	0.795255	0.851635
hsa-miR-4787-3p	3p	hsa-mir-4787	MI0017434	AUGCGC	24	GAUGCGCCGCCCACUGCCCCGCGC	MIMAT0019957	GATGCGCCGCCCACTGCCCCGCGC	Yes	4	3	1				4	3	1				4	7	2			2	14.3333	10.6667	1.34375	0.0835199	0.491888
hsa-miR-4787-5p	5p	hsa-mir-4787	MI0017434	CGGGGG	22	GCGGGGGUGGCGGCGGCAUCCC	MIMAT0019956	TGGCGGCGGTGGCGGCGG	No									1						1				10.3333	10	1.03333	0.373901	0.510998
hsa-miR-4788	5p	hsa-mir-4788	MI0017435	UACGGA	22	UUACGGACCAGCUAAGGGAGGC	MIMAT0019958	TTACGGACCAGCTAAGGGAG	No							2	1					2	2					11.3333	10	1.13333	0.116117	0.491888
hsa-miR-4791	5p	hsa-mir-4791	MI0017438	GGAUAU	18	UGGAUAUGAUGACUGAAA	MIMAT0019963	TGGATATGATGACTGA	No							2	9	4	8	5	3	6	17	8	8	13	13	20.3333	21.3333	0.953125	0.803987	0.858583
hsa-miR-4792	5p	hsa-mir-4792	MI0017439	GGUGAG	18	CGGUGAGCGCUCGCUGGC	MIMAT0019964	CCGGTGAGCTCTCGCT	No							14	14	12	6	9	13	16	23	14	6	12	15	27.6667	21	1.31746	0.154273	0.510481
hsa-miR-4793-3p	3p	hsa-mir-4793	MI0017440	CUGCAC	23	UCUGCACUGUGAGUUGGCUGGCU	MIMAT0019966	TCTGCACTGTGAGTTGGCTGGC	No								2	4	6		3	2	2	4	6		3	12.6667	13	0.974359	0.866194	0.908949
hsa-miR-4799-5p	5p	hsa-mir-4799	MI0017446	UCUAAA	22	AUCUAAAUGCAGCAUGCCAGUC	MIMAT0019976	ATCTAAATGCAGCATGCCAGTC	Yes		1						1						1					10.3333	10	1.03333	0.373901	0.510998
hsa-miR-483-3p	3p	hsa-mir-483	MI0002467	CACUCC	21	UCACUCCUCUCCUCCCGUCUU	MIMAT0002173	TCACTCCTCTCCTCCCGTCTTTT	No													1						10.3333	10	1.03333	0.373901	0.510998
hsa-miR-483-5p	5p	hsa-mir-483	MI0002467	AGACGG	22	AAGACGGGAGGAAAGAAGGGAG	MIMAT0004761	AGACGGGAGGAAAGAAGGGAGTGG	No															1				10.3333	10	1.03333	0.373901	0.510998
hsa-miR-484	5p	hsa-mir-484	MI0002468	CAGGCU	22	UCAGGCUCAGUCCCCUCCCGAU	MIMAT0002174	TCAGGCTCAGTCCCCTCCCGAT	Yes	118	164	126	47	86	124	118	164	126	47	86	124	374	495	387	211	287	342	428.667	290	1.47816	0.0620329	0.452333
hsa-miR-485-3p	3p	hsa-mir-485	MI0002469	UCAUAC	22	GUCAUACACGGCUCUCCUCUCU	MIMAT0002176	GTCATACACGGCTCTCCTCTCT	Yes	6	8	7	6	3	3	6	8	7	6	3	3	12	20	8	12	3	7	23.3333	17.3333	1.34615	0.242977	0.510998
hsa-miR-485-5p	5p	hsa-mir-485	MI0002469	GAGGCU	22	AGAGGCUGGCCGUGAUGAAUUC	MIMAT0002175	AGAGGCTGGCCGTGATGAATTCG	No	2	1			3		2	5	4	11	3	2	4	9	6	11	6	2	16.3333	16.3333	1	1	1
hsa-miR-486-3p	3p	hsa-mir-486-1	MI0002470	GGGGCA	21	CGGGGCAGCUCAGUACAGGAU	MIMAT0004762	CGGGGCAGCTCAGTACAGGAT	Yes	2	3	5	6		2	2	3	5	6		2	3	7	5	6		5	15	13.6667	1.09756	0.574819	0.694623
hsa-miR-486-3p	3p	hsa-mir-486-2	MI0023622	GGGGCA	21	CGGGGCAGCUCAGUACAGGAU	MIMAT0004762	CGGGGCAGCTCAGTACAGGATG	No	2	3	5	6		2	12	18	16	8		3	17	27	23	14		5	32.3333	16.3333	1.97959	0.0333475	0.340049
hsa-miR-486-5p	5p	hsa-mir-486-1	MI0002470	CCUGUA	22	UCCUGUACUGAGCUGCCCCGAG	MIMAT0002177	TCCTGTACTGAGCTGCCCCGAGT	No	135	154	133	66	54	78	162	263	166	83	113	90	479	734	478	242	250	292	573.667	271.333	2.11425	0.0250667	0.317507
hsa-miR-486-5p	5p	hsa-mir-486-2	MI0023622	CCUGUA	22	UCCUGUACUGAGCUGCCCCGAG	MIMAT0002177	TCCTGTACTGAGCTGCCCCGAGT	No	135	154	133	66	54	78	162	263	166	83	113	90	546	847	518	269	288	317	647	301.333	2.14712	0.0312602	0.340049
hsa-miR-487a-5p	5p	hsa-mir-487a	MI0002471	UGGUUA	22	GUGGUUAUCCCUGCUGUGUUCG	MIMAT0026559	GTGGTTATCCCTGCTGTGTTCG	Yes	1						1						1						10.3333	10	1.03333	0.373901	0.510998
hsa-miR-487b-3p	3p	hsa-mir-487b	MI0003530	AUCGUA	22	AAUCGUACAGGGUCAUCCACUU	MIMAT0003180	AATCGTACAGGGTCATCCACTT	Yes	5	4	8	6		2	5	4	8	6		2	5	14	11	6	3	2	20	13.6667	1.46341	0.0948028	0.491888
hsa-miR-488-3p	3p	hsa-mir-488	MI0003123	UGAAAG	21	UUGAAAGGCUAUUUCUUGGUC	MIMAT0004763	TTGAAAGGCTGTTTCTTGGTC	No							2	5		6	3	3	5	11	3	6	9	3	16.3333	16	1.02083	0.91584	0.94464
hsa-miR-488-5p	5p	hsa-mir-488	MI0003123	CCAGAU	21	CCCAGAUAAUGGCACUCUCAA	MIMAT0002804	CCCAGATAATAGCACTCTCAAAC	No								1						1					10.3333	10	1.03333	0.373901	0.510998
hsa-miR-489-3p	3p	hsa-mir-489	MI0003124	UGACAU	22	GUGACAUCACAUAUACGGCAGC	MIMAT0002805	GTGACATCACATATACGGCAG	No								1						1					10.3333	10	1.03333	0.373901	0.510998
hsa-miR-490-3p	3p	hsa-mir-490	MI0003125	AACCUG	22	CAACCUGGAGGACUCCAUGCUG	MIMAT0002806	CAACCTGGAGGACTCCATGCTGT	No	7	8	1		5	4	11	14	13	11	9	10	33	44	27	11	17	24	44.6667	27.3333	1.63415	0.0498431	0.420735
hsa-miR-490-5p	5p	hsa-mir-490	MI0003125	CAUGGA	20	CCAUGGAUCUCCAGGUGGGU	MIMAT0004764	CCATGGATCTCCAGGTGGGT	Yes	2	6	3			2	2	6	3			2	2	7	4			2	14.3333	10.6667	1.34375	0.0835199	0.491888
hsa-miR-491-5p	5p	hsa-mir-491	MI0003126	GUGGGG	22	AGUGGGGAACCCUUCCAUGAGG	MIMAT0002807	AGTGGGGAACCCTTCCATGAGG	Yes	7	2	4		3	3	7	2	4		3	3	16	3	5		7	3	18	13.3333	1.35	0.360342	0.510998
hsa-miR-492	5p	hsa-mir-492	MI0003131	GGACCU	23	AGGACCUGCGGGACAAGAUUCUU	MIMAT0002812	ACCTGCGGGACAAGATTCTTGGTG	No													1	2					11	10	1.1	0.158302	0.510481
hsa-miR-493-3p	3p	hsa-mir-493	MI0003132	GAAGGU	22	UGAAGGUCUACUGUGUGCCAGG	MIMAT0003161	TGAAGGTCTACTGTGTGCCAGG	Yes	6	6	1	11		3	6	6	1	11		3	8	12	3	17		5	17.6667	17.3333	1.01923	0.95599	0.976403
hsa-miR-493-5p	5p	hsa-mir-493	MI0003132	UGUACA	22	UUGUACAUGGUAGGCUUUCAUU	MIMAT0002813	TTGTACATGGTAGGCTTTCATT	Yes	11	18	12	39	12	9	11	18	12	39	12	9	14	25	13	45	12	16	27.3333	34.3333	0.796117	0.56203	0.683486
hsa-miR-494-3p	3p	hsa-mir-494	MI0003134	GAAACA	22	UGAAACAUACACGGGAAACCUC	MIMAT0002816	TGAAACATACACGGGAAACCTCT	No							5	6	7		3	7	6	10	7		3	7	17.6667	13.3333	1.325	0.139845	0.510481
hsa-miR-495-3p	3p	hsa-mir-495	MI0003135	AACAAA	22	AAACAAACAUGGUGCACUUCUU	MIMAT0002817	AAACAAACATGGTGCACTTCTT	Yes	25	34	7	25	5	10	25	34	7	25	5	10	35	49	14	33	8	18	42.6667	29.6667	1.4382	0.357031	0.510998
hsa-miR-496	3p	hsa-mir-496	MI0003136	GAGUAU	22	UGAGUAUUACAUGGCCAAUCUC	MIMAT0002818	AGTATTACATGGCCAATCTCC	No							2					2	2	2				2	11.3333	10.6667	1.0625	0.518519	0.647021
hsa-miR-497-5p	5p	hsa-mir-497	MI0003138	AGCAGC	21	CAGCAGCACACUGUGGUUUGU	MIMAT0002820	CAGCAGCACACTGTGGTTTGT	Yes	4	10	4	8	3	2	4	10	4	8	3	2	7	15	7	8	7	8	19.6667	17.6667	1.11321	0.498093	0.629747
hsa-miR-499a-5p	5p	hsa-mir-499a	MI0003183	UAAGAC	21	UUAAGACUUGCAGUGAUGUUU	MIMAT0002870	TTAAGACTTGCAGTGATGTTT	Yes	58	98	69	102	102	83	58	98	69	102	102	83	125	215	102	260	200	135	157.333	208.333	0.7552	0.364674	0.510998
hsa-miR-5001-3p	3p	hsa-mir-5001	MI0017867	UCUGCC	22	UUCUGCCUCUGUCCAGGUCCUU	MIMAT0021022	TTCTGCCTCTGTCCAGGTCCTTT	No		1			3		4	5	4			3	6	8	5		3	3	16.3333	12	1.36111	0.0313757	0.340049
hsa-miR-5001-5p	5p	hsa-mir-5001	MI0017867	GGGCUG	24	AGGGCUGGACUCAGCGGCGGAGCU	MIMAT0021021	AGGGCTGGACTCAGCGGCGGAGC	No		1						1			3		1	4	2		3		12.3333	11	1.12121	0.373901	0.510998
hsa-miR-5004-3p	3p	hsa-mir-5004	MI0017870	UUGGAU	22	CUUGGAUUUUCCUGGGCCUCAG	MIMAT0021028	TTGGATTTTCCTGGGCCTCAGA	No								1					1	1					10.6667	10	1.06667	0.116117	0.491888
hsa-miR-5006-3p	3p	hsa-mir-5006	MI0017873	UUCCCU	21	UUUCCCUUUCCAUCCUGGCAG	MIMAT0021034	TTTCCCTTTCCATCCTGGCAGT	No								1						1					10.3333	10	1.03333	0.373901	0.510998
hsa-miR-5009-5p	5p	hsa-mir-5009	MI0017877	UGGACU	24	UUGGACUUUUUCAGAUUUGGGGAU	MIMAT0021041	TTGGACTTTTTCAGATTTGGGGA	No	1						2	1					4	4					12.6667	10	1.26667	0.116117	0.491888
hsa-miR-500a-3p	3p	hsa-mir-500a	MI0003184	UGCACC	22	AUGCACCUGGGCAAGGAUUCUG	MIMAT0002871	ATGCACCTGGGCAAGGATTCTGA	No	33	24	55	25	23	39	119	104	89	58	87	86	311	270	334	167	244	283	315	241.333	1.30525	0.131047	0.510481
hsa-miR-500a-5p	5p	hsa-mir-500a	MI0003184	AAUCCU	23	UAAUCCUUGCUACCUGGGUGAGA	MIMAT0004773	TAATCCTTGCTACCTGGGTGAGAGT	No	2	1	2				14	18	4	6	10	10	20	25	8	6	13	12	27.6667	20.3333	1.36066	0.253105	0.510998
hsa-miR-500b-3p	3p	hsa-mir-500b	MI0015903	CACCCA	20	GCACCCAGGCAAGGAUUCUG	MIMAT0027032	AGTGCACCCGGGCAAGGATTCT	No								1				2	2	4				4	12	11.3333	1.05882	0.724659	0.801523
hsa-miR-500b-5p	5p	hsa-mir-500b	MI0015903	AUCCUU	18	AAUCCUUGCUACCUGGGU	MIMAT0016925	TAATCCTTGCTACCTGGGTGAGA	No							2	1	2				2	3	2				12.3333	10	1.23333	0.00219213	0.124554
hsa-miR-501-3p	3p	hsa-mir-501	MI0003185	AUGCAC	22	AAUGCACCCGGGCAAGGAUUCU	MIMAT0004774	AATGCACCCGGGCAAGGATTCT	Yes	227	207	262	86	122	197	227	207	262	86	122	197	410	391	500	203	265	395	443.667	297.667	1.49048	0.0907524	0.491888
hsa-miR-501-5p	5p	hsa-mir-501	MI0003185	AUCCUU	22	AAUCCUUUGUCCCUGGGUGAGA	MIMAT0002872	AATCCTTTGTCCCTGGGTGAGAGT	No			2				46	27	23	14	33	51	71	43	40	22	54	74	61.3333	60	1.02222	0.944744	0.968362
hsa-miR-5010-3p	3p	hsa-mir-5010	MI0017878	UUUGUG	22	UUUUGUGUCUCCCAUUCCCCAG	MIMAT0021044	TTTTGTGTCTCCCATTCCCCAGT	No		2	3				49	38	31	8	28	24	67	60	43	8	50	35	66.6667	41	1.62602	0.14507	0.510481
hsa-miR-5010-5p	5p	hsa-mir-5010	MI0017878	GGGGGA	22	AGGGGGAUGGCAGAGCAAAAUU	MIMAT0021043	AGGGGGATGGCAGAGCAAAATT	Yes	1	2					1	2					2	3	1				12	10	1.2	0.0257214	0.317507
hsa-miR-502-3p	3p	hsa-mir-502	MI0003186	AUGCAC	22	AAUGCACCUGGGCAAGGAUUCA	MIMAT0004775	AATGCACCTGGGCAAGGATTCA	Yes	24	18	19	17	13	16	24	18	19	17	13	16	51	39	51	23	44	52	57	49.6667	1.14765	0.484422	0.616536
hsa-miR-502-5p	5p	hsa-mir-502	MI0003186	UCCUUG	21	AUCCUUGCUAUCUGGGUGCUA	MIMAT0002873	AATCCTTGCTATCTGGGTGCTAGT	No							1	1					1	1	2				11.3333	10	1.13333	0.0161301	0.280566
hsa-miR-503-5p	5p	hsa-mir-503	MI0003188	AGCAGC	23	UAGCAGCGGGAACAGUUCUGCAG	MIMAT0002874	TAGCAGCGGGAACAGTTCTG	No							11	26	19	17	9	16	46	67	57	31	24	46	66.6667	43.6667	1.52672	0.0607144	0.449678
hsa-miR-504-5p	5p	hsa-mir-504	MI0003189	GACCCU	22	AGACCCUGGUCUGCACUCUAUC	MIMAT0002875	GACCCTGGTCTGCACTCTGTC	No	4	3	4	8	6	4	12	11	15		3	6	29	24	34	16	12	14	39	24	1.625	0.00849513	0.24689
hsa-miR-505-3p	3p	hsa-mir-505	MI0003190	GUCAAC	22	CGUCAACACUUGCUGGUUUCCU	MIMAT0002876	CGTCAACACTTGCTGGTTTCCTCT	No	31	32	20	17	27	33	49	53	68	47	56	69	152	193	179	111	180	219	184.667	180	1.02593	0.896829	0.930619
hsa-miR-505-5p	5p	hsa-mir-505	MI0003190	GGAGCC	22	GGGAGCCAGGAAGUAUUGAUGU	MIMAT0004776	GGGAGCCAGGAAGTATTGATGTT	No			4			8	20	10	7	8	10	7	25	14	11	8	10	20	26.6667	22.6667	1.17647	0.517831	0.647021
hsa-miR-508-3p	3p	hsa-mir-508	MI0003195	GAUUGU	23	UGAUUGUAGCCUUUUGGAGUAGA	MIMAT0002880	TGATTGTAGCCTTTTGGAGTAG	No								1						1					10.3333	10	1.03333	0.373901	0.510998
hsa-miR-5088-3p	3p	hsa-mir-5088	MI0017977	CCCUUC	21	UCCCUUCUUCCUGGGCCCUCA	MIMAT0027041	TCCCTTCTTCCTGGGCCCTCAGAT	No										6				1		6			10.3333	12	0.861111	0.457253	0.59448
hsa-miR-5088-5p	5p	hsa-mir-5088	MI0017977	AGGGCU	24	CAGGGCUCAGGGAUUGGAUGGAGG	MIMAT0021080	CAGGGCTCAGGGATTGGATGGAG	No									3					1	3				11.3333	10	1.13333	0.205106	0.510998
hsa-miR-509-3-5p	5p	hsa-mir-509-3	MI0005717	ACUGCA	22	UACUGCAGACGUGGCAAUCAUG	MIMAT0004975	TACTGCAGACGTGGCAATCATG	Yes		1	3					1	3				1	2	4				12.3333	10	1.23333	0.0572352	0.444872
hsa-miR-509-3p	3p	hsa-mir-509-1	MI0003196	GAUUGG	22	UGAUUGGUACGUCUGUGGGUAG	MIMAT0002881	TGATTGGTACGTCTGTGGGTAGA	No								1	3					1	3				11.3333	10	1.13333	0.205106	0.510998
hsa-miR-509-3p	3p	hsa-mir-509-2	MI0005530	GAUUGG	22	UGAUUGGUACGUCUGUGGGUAG	MIMAT0002881	TGATTGGTACGTCTGTGGGTAGA	No								1	3					1	3				11.3333	10	1.13333	0.205106	0.510998
hsa-miR-509-3p	3p	hsa-mir-509-3	MI0005717	GAUUGG	22	UGAUUGGUACGUCUGUGGGUAG	MIMAT0002881	TGATTGGTACGTCTGTGGGTAGA	No								1	3					1	3				11.3333	10	1.13333	0.205106	0.510998
hsa-miR-509-5p	5p	hsa-mir-509-1	MI0003196	ACUGCA	21	UACUGCAGACAGUGGCAAUCA	MIMAT0004779	TACTGCAGACAGTGGCAATCATG	No								1						1					10.3333	10	1.03333	0.373901	0.510998
hsa-miR-509-5p	5p	hsa-mir-509-2	MI0005530	ACUGCA	21	UACUGCAGACAGUGGCAAUCA	MIMAT0004779	TACTGCAGACAGTGGCAATCATG	No								1						1					10.3333	10	1.03333	0.373901	0.510998
hsa-miR-5094	5p	hsa-mir-5094	MI0017983	AUCAGU	22	AAUCAGUGAAUGCCUUGAACCU	MIMAT0021086	ATCAGTGAATGCCTTGAACCT	No	1							2					2	3					11.6667	10	1.16667	0.131778	0.510481
hsa-miR-5096	5p	hsa-mir-5096	MI0018004	UUUCAC	21	GUUUCACCAUGUUGGUCAGGC	MIMAT0020603	CATGTTGGCCAGGCTGGT	No									1					3	1				11.3333	10	1.13333	0.205106	0.510998
hsa-miR-5100	3p	hsa-mir-5100	MI0019116	UCAGAU	22	UUCAGAUCCCAGCGGUGCCUCU	MIMAT0022259	ATCCCAGCGGTGCCTCCA	No							59	44	47	25	26	30	119	90	73	36	52	62	104	60	1.73333	0.0462041	0.404904
hsa-miR-511-3p	3p	hsa-mir-511	MI0003127	AUGUGU	20	AAUGUGUAGCAAAAGACAGA	MIMAT0026606	AATGTGTAGCAAAAGACAGGAT	No										11						11			10	13.6667	0.731707	0.373901	0.510998
hsa-miR-511-5p	5p	hsa-mir-511	MI0003127	UGUCUU	21	GUGUCUUUUGCUCUGCAGUCA	MIMAT0002808	GTGTCTTTTGCTCTGCAGTCA	Yes		2						2						2					10.6667	10	1.06667	0.373901	0.510998
hsa-miR-516a-5p	5p	hsa-mir-516a-1	MI0003180	UCUCGA	23	UUCUCGAGGAAAGAAGCACUUUC	MIMAT0004770	TTCTCGAGGAAAGAAGCACT	No														1					10.3333	10	1.03333	0.373901	0.510998
hsa-miR-516a-5p	5p	hsa-mir-516a-2	MI0003181	UCUCGA	23	UUCUCGAGGAAAGAAGCACUUUC	MIMAT0004770	TTCTCGAGGAAAGAAGCACT	No														1					10.3333	10	1.03333	0.373901	0.510998
hsa-miR-516b-5p	5p	hsa-mir-516b-1	MI0003172	UCUGGA	22	AUCUGGAGGUAAGAAGCACUUU	MIMAT0002859	ATCTGGAGGTAAGAAGCACTTT	Yes		2						2						4					11.3333	10	1.13333	0.373901	0.510998
hsa-miR-516b-5p	5p	hsa-mir-516b-2	MI0003167	UCUGGA	22	AUCUGGAGGUAAGAAGCACUUU	MIMAT0002859	ATCTGGAGGTAAGAAGCACTTT	Yes		2						2						4					11.3333	10	1.13333	0.373901	0.510998
hsa-miR-517a-3p	3p	hsa-mir-517a	MI0003161	UCGUGC	22	AUCGUGCAUCCCUUUAGAGUGU	MIMAT0002852	ATCGTGCATCCCTTTAGAGTGT	Yes		1						1						1					10.3333	10	1.03333	0.373901	0.510998
hsa-miR-517b-3p	3p	hsa-mir-517b	MI0003165	UCGUGC	22	AUCGUGCAUCCCUUUAGAGUGU	MIMAT0002857	ATCGTGCATCCCTTTAGAGTGT	Yes								1						1					10.3333	10	1.03333	0.373901	0.510998
hsa-miR-5186	3p	hsa-mir-5186	MI0018165	GAGAUU	21	AGAGAUUGGUAGAAAUCAGGU	MIMAT0021116	GAGAGATTGGTAGAAAT	No								1						1					10.3333	10	1.03333	0.373901	0.510998
hsa-miR-5187-5p	5p	hsa-mir-5187	MI0018166	GGGAUG	22	UGGGAUGAGGGAUUGAAGUGGA	MIMAT0021117	TGGGATGAGGGATTGAAGTGGA	Yes																		3	10	11	0.909091	0.373901	0.510998
hsa-miR-5189-5p	5p	hsa-mir-5189	MI0018168	CUGGGC	24	UCUGGGCACAGGCGGAUGGACAGG	MIMAT0021120	TCTGGGCACAGGCGGATGGACAGGT	No								2						2	2				11.3333	10	1.13333	0.116117	0.491888
hsa-miR-5193	3p	hsa-mir-5193	MI0018172	CCUCCU	22	UCCUCCUCUACCUCAUCCCAGU	MIMAT0021124	CTCCTCTACCTCATCCCAGTT	No														1					10.3333	10	1.03333	0.373901	0.510998
hsa-miR-5196-3p	3p	hsa-mir-5196	MI0018175	CAUCCU	21	UCAUCCUCGUCUCCCUCCCAG	MIMAT0021129	TCATCCTCGTCTCCCTCCCAGT	No								2						2					10.6667	10	1.06667	0.373901	0.510998
hsa-miR-526b-5p	5p	hsa-mir-526b	MI0003150	UCUUGA	23	CUCUUGAGGGAAGCACUUUCUGU	MIMAT0002835	CTCTTGAGGGAAGCACTTTCTGT	Yes		2						2						2					10.6667	10	1.06667	0.373901	0.510998
hsa-miR-532-3p	3p	hsa-mir-532	MI0003205	CUCCCA	22	CCUCCCACACCCAAGGCUUGCA	MIMAT0004780	CCTCCCACACCCAAGGCTTGCA	Yes	44	64	46	47	54	51	44	64	46	47	54	51	118	127	101	99	116	135	125.333	126.667	0.989474	0.922609	0.949064
hsa-miR-532-5p	5p	hsa-mir-532	MI0003205	AUGCCU	22	CAUGCCUUGAGUGUAGGACCGU	MIMAT0002888	CATGCCTTGAGTGTAGGACCGT	Yes	2538	2089	1702	789	1390	1802	2538	2089	1702	789	1390	1802	3820	3386	2919	1593	2326	3080	3385	2343	1.44473	0.106517	0.491888
hsa-miR-539-5p	5p	hsa-mir-539	MI0003514	GAGAAA	22	GGAGAAAUUAUCCUUGGUGUGU	MIMAT0003163	GGAGAAATTATCCTTGGTGTGTT	No								4	3			2		5	3		3	2	12.6667	11.6667	1.08571	0.587914	0.703048
hsa-miR-541-3p	3p	hsa-mir-541	MI0005539	GGUGGG	22	UGGUGGGCACAGAAUCUGGACU	MIMAT0004920	TGGTGGGCACAGAATCTGGACT	Yes	1		1		4	2	1		1		4	2	1		1		4	2	10.6667	12	0.888889	0.32946	0.510998
hsa-miR-541-5p	5p	hsa-mir-541	MI0005539	AAGGAU	25	AAAGGAUUCUGCUGUCGGUCCCACU	MIMAT0004919	AAAGGATTCTGCTGTCGGTC	No		3							3					5	3				12.6667	10	1.26667	0.140357	0.510481
hsa-miR-542-3p	3p	hsa-mir-542	MI0003686	GUGACA	22	UGUGACAGAUUGAUAACUGAAA	MIMAT0003389	TGTGACAGATTGATAACTGAAA	Yes	14	13	10	8	14	19	14	13	10	8	14	19	51	44	47	47	60	57	57.3333	64.6667	0.886598	0.172594	0.510998
hsa-miR-542-5p	5p	hsa-mir-542	MI0003686	CGGGGA	23	UCGGGGAUCAUCAUGUCACGAGA	MIMAT0003340	CTCGGGGATCATCATGTCACG	No							1						1						10.3333	10	1.03333	0.373901	0.510998
hsa-miR-543	3p	hsa-mir-543	MI0005565	AACAUU	22	AAACAUUCGCGGUGCACUUCUU	MIMAT0004954	AAACATTCGCGGTGCACTTCTT	Yes	25	8	14		9	8	25	8	14		9	8	34	20	31	6	9	24	38.3333	23	1.66667	0.0939018	0.491888
hsa-miR-544b	3p	hsa-mir-544b	MI0014159	CCUGAG	22	ACCUGAGGUUGUGCAUUUCUAA	MIMAT0015004	ACCTGAGGTTGTGCATTTCT	No							2		1				2		1				11	10	1.1	0.158302	0.510481
hsa-miR-548ae-5p	5p	hsa-mir-548ae-2	MI0016780	AAAGUA	20	AAAAGUAAUUGUGGUUUUUG	MIMAT0032115	AAAAGTAATTGTGGGTTTTGT	No								1					1	1					10.6667	10	1.06667	0.116117	0.491888
hsa-miR-548ah-3p	3p	hsa-mir-548ah	MI0016796	AAAAAC	22	CAAAAACUGCAGUUACUUUUGC	MIMAT0020957	CAAAAACTGCAGTTACTTTTGC	Yes	1	1					1	1					2	1					11	10	1.1	0.158302	0.510481
hsa-miR-548am-3p	3p	hsa-mir-548am	MI0016904	AAAAAC	22	CAAAAACUGCAGUUACUUUUGU	MIMAT0019076	CCAAAACTGCAGTTACTTTTGT	No							5	5	2		6	5	6	5	2		6	5	14.3333	13.6667	1.04878	0.77805	0.842642
hsa-miR-548av-3p	3p	hsa-mir-548av	MI0019152	AAACUG	20	AAAACUGCAGUUACUUUUGC	MIMAT0022304	AAAACTGCAGTTACTTTTGTGT	No								1						1					10.3333	10	1.03333	0.373901	0.510998
hsa-miR-548az-5p	5p	hsa-mir-548az	MI0022212	AAAAGU	22	CAAAAGUGAUUGUGGUUUUUGC	MIMAT0025456	AAAAGTGATTGTGGTTTTTGCT	No												2						2	10	10.6667	0.9375	0.373901	0.510998
hsa-miR-548b-5p	5p	hsa-mir-548b	MI0003596	AAAGUA	22	AAAAGUAAUUGUGGUUUUGGCC	MIMAT0004798	AAAAGTAATTGTGGTTTTGGC	No							3	2	2		3	2	3	2	2		3	2	12.3333	11.6667	1.05714	0.518519	0.647021
hsa-miR-548e-3p	3p	hsa-mir-548e	MI0006344	AAAACU	22	AAAAACUGAGACUACUUUUGCA	MIMAT0005874	CAAAAACTGAGACTACTTTTGCA	No															1				10.3333	10	1.03333	0.373901	0.510998
hsa-miR-548j-3p	3p	hsa-mir-548j	MI0006345	AAAAAC	21	CAAAAACUGCAUUACUUUUGC	MIMAT0026737	CAAAAACTGCATTACTTTTGC	Yes			2						2						2				10.6667	10	1.06667	0.373901	0.510998
hsa-miR-548j-5p	5p	hsa-mir-548j	MI0006345	AAAGUA	22	AAAAGUAAUUGCGGUCUUUGGU	MIMAT0005875	AAAAGTAATTGCGGTCTTTGGT	Yes			3						3						4				11.3333	10	1.13333	0.373901	0.510998
hsa-miR-548k	5p	hsa-mir-548k	MI0006354	AAAGUA	22	AAAAGUACUUGCGGAUUUUGCU	MIMAT0005882	AAAAGTACTTGCGGATTTTGCT	Yes	4	3	6			3	4	3	6			3	4	3	6			5	14.3333	11.6667	1.22857	0.2302	0.510998
hsa-miR-548l	5p	hsa-mir-548l	MI0006361	AAAGUA	22	AAAAGUAUUUGCGGGUUUUGUC	MIMAT0005889	AAAAGTATTTGCGGGTTTTGT	No						2			1						1			2	10.3333	10.6667	0.96875	0.677869	0.767449
hsa-miR-548n	5p	hsa-mir-548n	MI0006399	AAAAGU	22	CAAAAGUAAUUGUGGAUUUUGU	MIMAT0005916	AAAAGTAATTGTGGATTTTGT	No													1	1					10.6667	10	1.06667	0.116117	0.491888
hsa-miR-548o-3p	3p	hsa-mir-548o-2	MI0016746	CAAAAC	22	CCAAAACUGCAGUUACUUUUGC	MIMAT0005919	CCAAAACTGCAGTTACTTTTGC	Yes	52	49	16	14	20	20	52	49	16	14	20	20	67	65	22	14	39	40	61.3333	41	1.49594	0.296833	0.510998
hsa-miR-548o-3p	3p	hsa-mir-548o	MI0006402	CAAAAC	22	CCAAAACUGCAGUUACUUUUGC	MIMAT0005919	CCAAAACTGCAGTTACTTTTGC	Yes	52	49	16	14	20	20	52	49	16	14	20	20	67	65	22	14	39	40	61.3333	41	1.49594	0.296833	0.510998
hsa-miR-548p	3p	hsa-mir-548p	MI0006420	AGCAAA	22	UAGCAAAAACUGCAGUUACUUU	MIMAT0005934	CAAAAACTGCAGTTACTTTTGC	No							1	1					2	1					11	10	1.1	0.158302	0.510481
hsa-miR-548q	5p	hsa-mir-548q	MI0010637	CUGGUG	22	GCUGGUGCAAAAGUAAUGGCGG	MIMAT0011163	AGGCTGGTGCAAAAGTAATGGC	No							1						1						10.3333	10	1.03333	0.373901	0.510998
hsa-miR-548t-5p	5p	hsa-mir-548t	MI0014164	AAAAGU	21	CAAAAGUGAUCGUGGUUUUUG	MIMAT0015009	TGCAAAAGTGATCGTGGTTTTT	No								1						1					10.3333	10	1.03333	0.373901	0.510998
hsa-miR-550a-3-5p	5p	hsa-mir-550a-3	MI0003762	GUGCCU	20	AGUGCCUGAGGGAGUAAGAG	MIMAT0020925	AGTGCCTGAGGGAGTAAGAGT	No		1	1				16	11	22	8	9	24	23	17	24	8	9	26	31.3333	24.3333	1.28767	0.324472	0.510998
hsa-miR-550a-3p	3p	hsa-mir-550a-1	MI0003600	GUCUUA	22	UGUCUUACUCCCUCAGGCACAU	MIMAT0003257	TGTCTTACTCCCTCAGGCACAT	Yes	1	2	1				1	2	1				1	2	1				11.3333	10	1.13333	0.0161301	0.280566
hsa-miR-550a-3p	3p	hsa-mir-550a-2	MI0003601	GUCUUA	22	UGUCUUACUCCCUCAGGCACAU	MIMAT0003257	TGTCTTACTCCCTCAGGCACAT	Yes	1	2	1				1	2	1				1	2	1				11.3333	10	1.13333	0.0161301	0.280566
hsa-miR-550a-3p	3p	hsa-mir-550a-3	MI0003762	GUCUUA	22	UGUCUUACUCCCUCAGGCACAU	MIMAT0003257	TGTCTTACTCCCTCAGGCACAT	Yes	1	2	1				1	2	1				1	2	1				11.3333	10	1.13333	0.0161301	0.280566
hsa-miR-550a-5p	5p	hsa-mir-550a-1	MI0003600	GUGCCU	23	AGUGCCUGAGGGAGUAAGAGCCC	MIMAT0004800	AGTGCCTGAGGGAGTAAGAGC	No	1	2				3	41	42	31	14	17	27	53	48	38	14	20	34	56.3333	32.6667	1.72449	0.0327699	0.340049
hsa-miR-550a-5p	5p	hsa-mir-550a-2	MI0003601	GUGCCU	23	AGUGCCUGAGGGAGUAAGAGCCC	MIMAT0004800	AGTGCCTGAGGGAGTAAGAGC	No	1	2				3	41	42	31	14	17	27	53	48	38	14	20	34	56.3333	32.6667	1.72449	0.0327699	0.340049
hsa-miR-551a	3p	hsa-mir-551a	MI0003556	CGACCC	21	GCGACCCACUCUUGGUUUCCA	MIMAT0003214	GCGACCCACTCTTGGTTTCCA	Yes		2						2						2					10.6667	10	1.06667	0.373901	0.510998
hsa-miR-552-3p	3p	hsa-mir-552	MI0003557	ACAGGU	21	AACAGGUGACUGGUUAGACAA	MIMAT0003215	AACAGGTGACTGGTTAGACAA	Yes													1						10.3333	10	1.03333	0.373901	0.510998
hsa-miR-556-3p	3p	hsa-mir-556	MI0003562	UAUUAC	22	AUAUUACCAUUAGCUCAUCUUU	MIMAT0004793	ATATTACCATTAGCTCATCTT	No								1	1					1	1				10.6667	10	1.06667	0.116117	0.491888
hsa-miR-5581-3p	3p	hsa-mir-5581	MI0019136	UCCAUG	22	UUCCAUGCCUCCUAGAAGUUCC	MIMAT0022276	TTCCATGCCTCCTAGAAGTTCC	Yes		2						2						2					10.6667	10	1.06667	0.373901	0.510998
hsa-miR-5585-3p	3p	hsa-mir-5585	MI0019142	UGAAUA	22	CUGAAUAGCUGGGACUACAGGU	MIMAT0022286	CTGAGTAGCTGGGACT	No							1						1						10.3333	10	1.03333	0.373901	0.510998
hsa-miR-5585-5p	5p	hsa-mir-5585	MI0019142	GAAGUA	22	UGAAGUACCAGCUACUCGAGAG	MIMAT0022285	CTGAAGTACCAGCTACTCGAGA	No								1						1					10.3333	10	1.03333	0.373901	0.510998
hsa-miR-5587-5p	5p	hsa-mir-5587	MI0019144	UGGUCA	18	AUGGUCACCUCCGGGACU	MIMAT0022289	ATGGTCACCTCCGGGACTCT	No							1						1						10.3333	10	1.03333	0.373901	0.510998
hsa-miR-5588-3p	3p	hsa-mir-5588	MI0019147	AGUCCC	19	AAGUCCCACUAAUGCCAGC	MIMAT0022296	TAAAAGTCCCACTAATGCCAGCC	No												2						2	10	10.6667	0.9375	0.373901	0.510998
hsa-miR-5588-5p	5p	hsa-mir-5588	MI0019147	CUGGCA	21	ACUGGCAUUAGUGGGACUUUU	MIMAT0022295	ACTGGCATTAGTGGGACTTTT	Yes		2						2						2					10.6667	10	1.06667	0.373901	0.510998
hsa-miR-5589-5p	5p	hsa-mir-5589	MI0019148	GCUGGG	21	GGCUGGGUGCUCUUGUGCAGU	MIMAT0022297	TGGCTGGGTGCTCTTGTGCAGT	No	1						1					2	2	1				2	11	10.6667	1.03125	0.724659	0.801523
hsa-miR-5690	5p	hsa-mir-5690	MI0019295	CAGCUA	21	UCAGCUACUACCUCUAUUAGG	MIMAT0022482	TCAGCTACTACCTCTATTAGGA	No							2	2	2				2	4	2				12.6667	10	1.26667	0.0161301	0.280566
hsa-miR-5701	5p	hsa-mir-5701-1	MI0019308	UAUUGU	19	UUAUUGUCACGUUCUGAUU	MIMAT0022494	TGATTGTCACGTTCTGATT	No								2						2					10.6667	10	1.06667	0.373901	0.510998
hsa-miR-5701	5p	hsa-mir-5701-2	MI0019593	UAUUGU	19	UUAUUGUCACGUUCUGAUU	MIMAT0022494	TGATTGTCACGTTCTGATT	No								2						2					10.6667	10	1.06667	0.373901	0.510998
hsa-miR-5701	5p	hsa-mir-5701-3	MI0031522	UAUUGU	19	UUAUUGUCACGUUCUGAUU	MIMAT0022494	TGATTGTCACGTTCTGATT	No								2						2					10.6667	10	1.06667	0.373901	0.510998
hsa-miR-574-3p	3p	hsa-mir-574	MI0003581	ACGCUC	22	CACGCUCAUGCACACACCCACA	MIMAT0003239	CACGCTCATGCACACACCCACA	Yes	317	382	231	122	148	174	317	382	231	122	148	174	500	580	376	203	252	264	495.333	249.667	1.98398	0.0168309	0.288385
hsa-miR-574-5p	5p	hsa-mir-574	MI0003581	GAGUGU	23	UGAGUGUGUGUGUGUGAGUGUGU	MIMAT0004795	TGAGTGTGTGTGTGTGAGTGTGT	Yes	124	109	138	83	84	84	124	109	138	83	84	84	290	274	391	236	290	239	328.333	265	1.23899	0.193799	0.510998
hsa-miR-576-3p	3p	hsa-mir-576	MI0003583	AGAUGU	22	AAGAUGUGGAAAAAUUGGAAUC	MIMAT0004796	AAGATGTGGAAAAATTGGAAT	No		1			3			2	1	8		2		4	2	8	3	2	12	14.3333	0.837209	0.345894	0.510998
hsa-miR-576-5p	5p	hsa-mir-576	MI0003583	UUCUAA	22	AUUCUAAUUUCUCCACGUCUUU	MIMAT0003241	ATTCTAATTTCTCCACGTCTTTG	No		2					1	2			3	2	2	4	2		3	2	12.6667	11.6667	1.08571	0.416866	0.555821
hsa-miR-577	5p	hsa-mir-577	MI0003584	AGAUAA	21	UAGAUAAAAUAUUGGUACCUG	MIMAT0003242	GTAGATAAAATATTGGTACCTGT	No												2		1				2	10.3333	10.6667	0.96875	0.677869	0.767449
hsa-miR-579-5p	5p	hsa-mir-579	MI0003586	CGCGGU	22	UCGCGGUUUGUGCCAGAUGACG	MIMAT0026616	TCGCGGTTTGTGCCAGATGACGAT	No		2						2						4	1				11.6667	10	1.16667	0.237796	0.510998
hsa-miR-582-3p	3p	hsa-mir-582	MI0003589	AACUGG	22	UAACUGGUUGAACAACUGAACC	MIMAT0004797	TAACTGGTTGAACAACTGAACC	Yes	5	4	4	6		2	5	4	4	6		2	8	4	9	6	4	4	17	14.6667	1.15909	0.234101	0.510998
hsa-miR-582-5p	5p	hsa-mir-582	MI0003589	UACAGU	23	UUACAGUUGUUCAACCAGUUACU	MIMAT0003247	TTACAGTTGTTCAACCAGTTACT	Yes	1	6	1		6	7	1	6	1		6	7	3	9	1		6	11	14.3333	15.6667	0.914894	0.754808	0.828023
hsa-miR-584-3p	3p	hsa-mir-584	MI0003591	CAGUUC	22	UCAGUUCCAGGCCAACCAGGCU	MIMAT0022708	TCAGTTCCAGGCCAACCAGG	No	1	2	3		4		7	3					19	17	5		7	6	23.6667	14.3333	1.65116	0.128808	0.510481
hsa-miR-584-5p	5p	hsa-mir-584	MI0003591	UAUGGU	22	UUAUGGUUUGCCUGGGACUGAG	MIMAT0003249	TTATGGTTTGCCTGGGACTGA	No	143	95	164	53	60	89	791	705	632	499	487	566	3208	2761	3039	2098	2240	2841	3012.67	2403	1.25371	0.0808076	0.491888
hsa-miR-585-3p	3p	hsa-mir-585	MI0003592	GGGCGU	19	UGGGCGUAUCUGUAUGCUA	MIMAT0003250	TGGACGTATCTGTATGCTAGG	No							1						1	1					10.6667	10	1.06667	0.116117	0.491888
hsa-miR-589-3p	3p	hsa-mir-589	MI0003599	CAGAAC	24	UCAGAACAAAUGCCGGUUCCCAGA	MIMAT0003256	TCAGAGCAAATGCCGGTTCCCAG	No									1					1	1				10.6667	10	1.06667	0.116117	0.491888
hsa-miR-589-5p	5p	hsa-mir-589	MI0003599	GAGAAC	22	UGAGAACCACGUCUGCUCUGAG	MIMAT0004799	TGAGAACCACGTCTGCTCTGA	No	50	44	55	8	20	38	199	177	124	97	109	170	517	474	369	282	326	426	463.333	354.667	1.30639	0.150528	0.510481
hsa-miR-590-3p	3p	hsa-mir-590	MI0003602	AAUUUU	21	UAAUUUUAUGUAUAAGCUAGU	MIMAT0004801	TAATTTTATGTATAAGCTAGT	Yes			4						4						6			2	12	10.6667	1.125	0.561438	0.683486
hsa-miR-592	5p	hsa-mir-592	MI0003604	UGUGUC	22	UUGUGUCAAUAUGCGAUGAUGU	MIMAT0003260	TTGTGTCAATATGCGATGATGT	Yes		1	2					1	2					1	2				11	10	1.1	0.158302	0.510481
hsa-miR-597-3p	3p	hsa-mir-597	MI0003609	GGUUCU	23	UGGUUCUCUUGUGGCUCAAGCGU	MIMAT0026619	AGTGGTTCTCTTGTGGCTCAAG	No							1	1	1				3	4	1		3	2	12.6667	11.6667	1.08571	0.467605	0.602317
hsa-miR-598-3p	3p	hsa-mir-598	MI0003610	ACGUCA	22	UACGUCAUCGUUGUCAUCGUCA	MIMAT0003266	TACGTCATCGTCGTCATCGTC	No		1	3		5		2	2	1		3		2	3	10		8		15	12.6667	1.18421	0.559132	0.683486
hsa-miR-6087	5p	hsa-mir-6087	MI0020364	GAGGCG	18	UGAGGCGGGGGGGCGAGC	MIMAT0023712	GTGAGGCGGGGGGGCGAGCC	No	1		1										3	7	4				14.6667	10	1.46667	0.0177974	0.292151
hsa-miR-610	5p	hsa-mir-610	MI0003623	GAGCUA	21	UGAGCUAAAUGUGUGCUGGGA	MIMAT0003278	TGAGCTAAATGTGTGCTGGGACT	No												2						2	10	10.6667	0.9375	0.373901	0.510998
hsa-miR-6125	3p	hsa-mir-6125	MI0021259	CGGAAG	20	GCGGAAGGCGGAGCGGCGGA	MIMAT0024598	AGGCGGAGCGGCGGATCTG	No								1				2		1				2	10.3333	10.6667	0.96875	0.677869	0.767449
hsa-miR-6130	3p	hsa-mir-6130	MI0021275	GAGGGA	19	UGAGGGAGUGGAUUGUAUG	MIMAT0024614	TGAGGTAGTGGATTGTAT	No								1				2		1				2	10.3333	10.6667	0.96875	0.677869	0.767449
hsa-miR-615-3p	3p	hsa-mir-615	MI0003628	CCGAGC	22	UCCGAGCCUGGGUCUCCCUCUU	MIMAT0003283	TCCGAGCCTGGGTCTCCCTCT	No	4	2	1	6		5	8	4	10			5	22	12	16	18		12	26.6667	20	1.33333	0.331416	0.510998
hsa-miR-616-3p	3p	hsa-mir-616	MI0003629	GUCAUU	22	AGUCAUUGGAGGGUUUGAGCAG	MIMAT0004805	AAGTCATTGGAGGGTTTGAGCA	No								3			5			6	1		5		12.3333	11.6667	1.05714	0.802482	0.857774
hsa-miR-616-5p	5p	hsa-mir-616	MI0003629	CUCAAA	22	ACUCAAAACCCUUCAGUGACUU	MIMAT0003284	ACTCAAAACCCTTCAGTGACTTC	No		2											1	2					11	10	1.1	0.158302	0.510481
hsa-miR-618	5p	hsa-mir-618	MI0003632	AACUCU	23	AAACUCUACUUGUCCUUCUGAGU	MIMAT0003287	AAACTCTACTTGTCCTTCTGAGT	Yes	2	1	2			2	2	1	2			2	4	2	5			4	13.6667	11.3333	1.20588	0.218172	0.510998
hsa-miR-619-5p	5p	hsa-mir-619	MI0003633	CUGGGA	22	GCUGGGAUUACAGGCAUGAGCC	MIMAT0026622	CTGGGATTACAGGCTTGAGCC	No													2	7	2				13.6667	10	1.36667	0.0926527	0.491888
hsa-miR-624-5p	5p	hsa-mir-624	MI0003638	AGUACC	22	UAGUACCAGUACCUUGUGUUCA	MIMAT0003293	TAGTACCAGTACCTTGTGTTCA	Yes		1						1						1					10.3333	10	1.03333	0.373901	0.510998
hsa-miR-625-3p	3p	hsa-mir-625	MI0003639	ACUAUA	22	GACUAUAGAACUUUCCCCCUCA	MIMAT0004808	GACTATAGAACTTTCCCCCTCAT	No	7	3	3			7	12	2	7		9	2	52	27	19	12	31	43	42.6667	38.6667	1.10345	0.78057	0.844576
hsa-miR-625-5p	5p	hsa-mir-625	MI0003639	GGGGGA	21	AGGGGGAAAGUUCUAUAGUCC	MIMAT0003294	AGGGGGAAAGTTCTATAGTC	No	2	2	1		3		5	3	3	6			13	10	5	6	3	2	19.3333	13.6667	1.41463	0.0969975	0.491888
hsa-miR-627-3p	3p	hsa-mir-627	MI0003641	CUUUUC	20	UCUUUUCUUUGAGACUCACU	MIMAT0026623	TCTTTTCTTTGAGACTCACTAC	No												2						2	10	10.6667	0.9375	0.373901	0.510998
hsa-miR-628-3p	3p	hsa-mir-628	MI0003642	CUAGUA	21	UCUAGUAAGAGUGGCAGUCGA	MIMAT0003297	TCTAGTAAGAGTGGCAGTCGAAGT	No		1					8	9	5	8	5	6	14	21	10	14	8	14	25	22	1.13636	0.47247	0.605352
hsa-miR-628-5p	5p	hsa-mir-628	MI0003642	UGCUGA	22	AUGCUGACAUAUUUACUAGAGG	MIMAT0004809	ATGCTGACATATTTACTAGAGGGT	No									2	6					3	6			11	12	0.916667	0.677869	0.767449
hsa-miR-629-3p	3p	hsa-mir-629	MI0003643	UUCUCC	22	GUUCUCCCAACGUAAGCCCAGC	MIMAT0003298	GTTCTCCCAACGTAAGCCCAGC	Yes		3		6		2		3		6		2	3	9	2	6		4	14.6667	13.3333	1.1	0.659748	0.761963
hsa-miR-629-5p	5p	hsa-mir-629	MI0003643	GGGUUU	21	UGGGUUUACGUUGGGAGAACU	MIMAT0004810	TGGGTTTACGTTGGGAGAACTT	No	200	149	202	80	113	165	494	391	395	155	251	472	875	706	788	361	518	850	799.667	586.333	1.36384	0.233585	0.510998
hsa-miR-636	3p	hsa-mir-636	MI0003651	GUGCUU	23	UGUGCUUGCUCGUCCCGCCCGCA	MIMAT0003306	CTGTGCTTGCTCGTCCCGC	No	1											2	1	3	1			2	11.6667	10.6667	1.09375	0.348641	0.510998
hsa-miR-639	3p	hsa-mir-639	MI0003654	UCGCUG	23	AUCGCUGCGGUUGCGAGCGCUGU	MIMAT0003309	TTGCGAGCGCTGTAGG	No							1						1						10.3333	10	1.03333	0.373901	0.510998
hsa-miR-641	5p	hsa-mir-641	MI0003656	AAGACA	24	AAAGACAUAGGAUAGAGUCACCUC	MIMAT0003311	AAGACATAGGATAGAGTCACCTCT	No	1	3						2	4			2	2	7	11			2	16.6667	10.6667	1.5625	0.0893501	0.491888
hsa-miR-642a-3p	3p	hsa-mir-642a	MI0003657	GACACA	22	AGACACAUUUGGAGAGGGAACC	MIMAT0020924	AGACACATTTGGAGAGGGAAC	No								1						1					10.3333	10	1.03333	0.373901	0.510998
hsa-miR-642a-5p	5p	hsa-mir-642a	MI0003657	UCCCUC	22	GUCCCUCUCCAAAUGUGUCUUG	MIMAT0003312	GTCCCTCTCCAAATGTGTCTTG	Yes	1	2	5		6	9	1	2	5		6	9	3	4	6		14	9	14.3333	17.6667	0.811321	0.470831	0.604601
hsa-miR-647	5p	hsa-mir-647	MI0003662	UGGCUG	21	GUGGCUGCACUCACUUCCUUC	MIMAT0003317	CTGGGGCTGCACTCACT	No								1						1					10.3333	10	1.03333	0.373901	0.510998
hsa-miR-6500-3p	3p	hsa-mir-6500	MI0022211	CACUUG	21	ACACUUGUUGGGAUGACCUGC	MIMAT0025455	ACACTTGTTGGGATGACCTGC	Yes	1					2	1					2	1				3	2	10.3333	11.6667	0.885714	0.2302	0.510998
hsa-miR-6501-5p	5p	hsa-mir-6501	MI0022213	GUUGCC	22	AGUUGCCAGGGCUGCCUUUGGU	MIMAT0025458	AGTTGCCAGGGCTGCCTTTGGTG	No		1											1	2					11	10	1.1	0.158302	0.510481
hsa-miR-6503-3p	3p	hsa-mir-6503	MI0022215	GGACUA	21	GGGACUAGGAUGCAGACCUCC	MIMAT0025463	GACTAGGATGCAGACCTCCCT	No								3						3					11	10	1.1	0.373901	0.510998
hsa-miR-6505-5p	5p	hsa-mir-6505	MI0022217	UGGAAU	22	UUGGAAUAGGGGAUAUCUCAGC	MIMAT0025466	TTGGAATAGGGGATATCTCAGC	Yes		1						1					2	1					11	10	1.1	0.158302	0.510481
hsa-miR-6509-3p	3p	hsa-mir-6509	MI0022221	UCCACU	22	UUCCACUGCCACUACCUAAUUU	MIMAT0025475	TTTCCACTGCCACTACCTAATT	No	2							1					2	1					11	10	1.1	0.158302	0.510481
hsa-miR-651-5p	5p	hsa-mir-651	MI0003666	UUAGGA	22	UUUAGGAUAAGCUUGACUUUUG	MIMAT0003321	TTTAGGATAAGCTTGACTTTTG	Yes		1	2					1	2					2	2				11.3333	10	1.13333	0.116117	0.491888
hsa-miR-6510-3p	3p	hsa-mir-6510	MI0022222	ACCGAC	21	CACCGACUCUGUCUCCUGCAG	MIMAT0025477	CACCGACTCTGTCTCCTGCAGT	No	9	7	6	6	6	3	25	25	21	25	26	14	38	37	31	31	39	23	45.3333	41	1.10569	0.444188	0.582109
hsa-miR-6510-5p	5p	hsa-mir-6510	MI0022222	AGCAGG	22	CAGCAGGGGAGAGAGAGGAGUC	MIMAT0025476	CAGCAGGGGAGAGAGAGGAGT	No														1					10.3333	10	1.03333	0.373901	0.510998
hsa-miR-6511a-3p	3p	hsa-mir-6511a-1	MI0022223	CUCACC	22	CCUCACCAUCCCUUCUGCCUGC	MIMAT0025479	CCTCACCATCCCTTCTGCCTGCA	No	1	1	1			2	2	2				2	4	4	1			4	13	11.3333	1.14706	0.373901	0.510998
hsa-miR-6511a-3p	3p	hsa-mir-6511a-2	MI0023564	CUCACC	22	CCUCACCAUCCCUUCUGCCUGC	MIMAT0025479	CCTCACCATCCCTTCTGCCTGCA	No	1	1	1			2	2	2				2	4	4	1			4	13	11.3333	1.14706	0.373901	0.510998
hsa-miR-6511a-3p	3p	hsa-mir-6511a-3	MI0023565	CUCACC	22	CCUCACCAUCCCUUCUGCCUGC	MIMAT0025479	CCTCACCATCCCTTCTGCCTGCA	No	1	1	1			2	2	2				2	4	4	1			4	13	11.3333	1.14706	0.373901	0.510998
hsa-miR-6511a-3p	3p	hsa-mir-6511a-4	MI0023566	CUCACC	22	CCUCACCAUCCCUUCUGCCUGC	MIMAT0025479	CCTCACCATCCCTTCTGCCTGCA	No	1	1	1			2	2	2				2	4	4	1			4	13	11.3333	1.14706	0.373901	0.510998
hsa-miR-6511b-3p	3p	hsa-mir-6511b-1	MI0022552	CUCACC	23	CCUCACCACCCCUUCUGCCUGCA	MIMAT0025848	CCTCACCACCCCTTCTGCCTGCA	Yes	2	1	2			2	2	1	2			2	2	4	3			2	13	10.6667	1.21875	0.0572352	0.444872
hsa-miR-6511b-3p	3p	hsa-mir-6511b-2	MI0023431	CUCACC	23	CCUCACCACCCCUUCUGCCUGCA	MIMAT0025848	TCACCACCCCTTCTGCCTGCAGT	No	2	1	2			2	2	3	1			2	5	12	5			4	17.3333	11.3333	1.52941	0.0893501	0.491888
hsa-miR-6513-3p	3p	hsa-mir-6513	MI0022225	CAAGUG	21	UCAAGUGUCAUCUGUCCCUAG	MIMAT0025483	TCAAGTGTCATCTGTCCCTAGT	No							1						1						10.3333	10	1.03333	0.373901	0.510998
hsa-miR-6514-5p	5p	hsa-mir-6514	MI0022226	AUGGAG	23	UAUGGAGUGGACUUUCAGCUGGC	MIMAT0025484	TATGGAGTGGACTTTCAGCTGG	No							3	2	4			6	7	3	4	6		8	14.6667	14.6667	1	1	1
hsa-miR-6515-3p	3p	hsa-mir-6515	MI0022227	CUCUUC	20	UCUCUUCAUCUACCCCCCAG	MIMAT0025487	TCTCTTCATCTACCCCCCAGT	No							1	2					1	2					11	10	1.1	0.158302	0.510481
hsa-miR-6515-5p	5p	hsa-mir-6515	MI0022227	UGGAGG	21	UUGGAGGGUGUGGAAGACAUC	MIMAT0025486	TTGGAGGGTGTGGAAGACATC	Yes		1						1						2				2	10.6667	10.6667	1	1	1
hsa-miR-6516-3p	3p	hsa-mir-6516	MI0025513	UCAUGU	22	AUCAUGUAUGAUACUGCAAACA	MIMAT0030418	ATCATGTATGATACTGCAAACAGGA	No							2						2						10.6667	10	1.06667	0.373901	0.510998
hsa-miR-6516-5p	5p	hsa-mir-6516	MI0025513	UUGCAG	22	UUUGCAGUAACAGGUGUGAGCA	MIMAT0030417	TTTGCAGTAACAGGTGTGAGC	No	1						1	1	1			5	2	1	1			5	11.3333	11.6667	0.971429	0.85408	0.898702
hsa-miR-652-3p	3p	hsa-mir-652	MI0003667	AUGGCG	21	AAUGGCGCCACUAGGGUUGUG	MIMAT0003322	AATGGCGCCACTAGGGTTGTGT	No	78	77	75	33	52	44	117	124	97	100	91	78	330	347	307	257	288	254	338	276.333	1.22316	0.0178229	0.292151
hsa-miR-652-5p	5p	hsa-mir-652	MI0003667	AACCCU	25	CAACCCUAGGAGAGGGUGCCAUUCA	MIMAT0022709	CAACCCTAGGAGGGGGTGCCATTCA	No							2					2	2	1			3	2	11	11.6667	0.942857	0.561438	0.683486
hsa-miR-654-3p	3p	hsa-mir-654	MI0003676	AUGUCU	22	UAUGUCUGCUGACCAUCACCUU	MIMAT0004814	TATGTCTGCTGACCATCACCT	No							2					2	5	2				4	12.3333	11.3333	1.08824	0.638768	0.742964
hsa-miR-654-5p	5p	hsa-mir-654	MI0003676	GGUGGG	22	UGGUGGGCCGCAGAACAUGUGC	MIMAT0003330	TGGTGGGCCGCAGAACATGTGC	Yes	9	5	4		3	5	9	5	4		3	5	24	10	7		6	7	23.6667	14.3333	1.65116	0.175477	0.510998
hsa-miR-655-3p	3p	hsa-mir-655	MI0003677	UAAUAC	22	AUAAUACAUGGUUAACCUCUUU	MIMAT0003331	ATAATACATGGTTAACCTCTTT	Yes		1						1						1					10.3333	10	1.03333	0.373901	0.510998
hsa-miR-656-3p	3p	hsa-mir-656	MI0003678	AUAUUA	21	AAUAUUAUACAGUCAACCUCU	MIMAT0003332	AATATTATACAGTCAACCTCT	Yes		1						1						1					10.3333	10	1.03333	0.373901	0.510998
hsa-miR-659-5p	5p	hsa-mir-659	MI0003683	GGACCU	22	AGGACCUUCCCUGAACCAAGGA	MIMAT0022710	AGGACCTTCCCTGAACCAAGGA	Yes	5		1			2	5		1			2	5	1	2			2	12.6667	10.6667	1.1875	0.219307	0.510998
hsa-miR-660-3p	3p	hsa-mir-660	MI0003684	CCUCCU	21	ACCUCCUGUGUGCAUGGAUUA	MIMAT0022711	CTGTGTGCATGGAATA	No								1						1					10.3333	10	1.03333	0.373901	0.510998
hsa-miR-660-5p	5p	hsa-mir-660	MI0003684	ACCCAU	22	UACCCAUUGCAUAUCGGAGUUG	MIMAT0003338	TACCCATTGCATATCGGAGTTGT	No								6	7	6	8	2		7	7	6	8	4	14.6667	16	0.916667	0.635529	0.742204
hsa-miR-664a-3p	3p	hsa-mir-664a	MI0006442	AUUCAU	23	UAUUCAUUUAUCCCCAGCCUACA	MIMAT0005949	TATTCATTTATCCCCAGCCTACA	Yes	3	4	10	8	4	3	3	4	10	8	4	3	20	34	34	8	14	12	39.3333	21.3333	1.84375	0.0225962	0.301633
hsa-miR-664a-5p	5p	hsa-mir-664a	MI0006442	CUGGCU	24	ACUGGCUAGGGAAAAUGAUUGGAU	MIMAT0005948	ACTGGCTAGGGAAAATGATTGG	No	2						14	4	15		4	7	47	19	36		17	25	44	24	1.83333	0.142762	0.510481
hsa-miR-664b-3p	3p	hsa-mir-664b	MI0019134	UCAUUU	22	UUCAUUUGCCUCCCAGCCUACA	MIMAT0022272	TTCATTTGCCTCCCAGCCTACA	Yes		2			3	2		2			3	2		6			3	2	12	11.6667	1.02857	0.886177	0.921495
hsa-miR-664b-5p	5p	hsa-mir-664b	MI0019134	GGGCUA	24	UGGGCUAAGGGAGAUGAUUGGGUA	MIMAT0022271	TGGGCTAAGGGAGATGATTGGGT	No	2	1	1				1	2	4				3	3	5			2	13.6667	10.6667	1.28125	0.0334717	0.340049
hsa-miR-668-3p	3p	hsa-mir-668	MI0003761	GUCACU	23	UGUCACUCGGCUCGGCCCACUAC	MIMAT0003881	TGTCACTCGGCTCGGCCCACT	No							1	2	3				2	2	6				13.3333	10	1.33333	0.0667665	0.473136
hsa-miR-671-3p	3p	hsa-mir-671	MI0003760	CCGGUU	21	UCCGGUUCUCAGGGCUCCACC	MIMAT0004819	TCCGGTTCTCAGGGCTCCACC	Yes	26	24	23	11	5	15	26	24	23	11	5	15	57	62	50	29	23	32	66.3333	38	1.74561	0.00292125	0.139733
hsa-miR-671-5p	5p	hsa-mir-671	MI0003760	GGAAGC	23	AGGAAGCCCUGGAGGGGCUGGAG	MIMAT0003880	AGGAAGCCCTGGAGGGGCTGGAGG	No		8	5	6	6	4	27	28	31	8	12	21	77	102	69	62	73	66	92.6667	77	1.20346	0.208042	0.510998
hsa-miR-6716-3p	3p	hsa-mir-6716	MI0022550	CCGAAC	22	UCCGAACUCUCCAUUCCUCUGC	MIMAT0025845	TCCGAACTCTCCATTCCTCTGC	Yes	2						2						5		2				12.3333	10	1.23333	0.183567	0.510998
hsa-miR-6718-5p	5p	hsa-mir-6718	MI0022553	AGUGGU	21	UAGUGGUCAGAGGGCUUAUGA	MIMAT0025849	TAGTGGTCAGAGGGCTTATGAT	No											3						3		10	11	0.909091	0.373901	0.510998
hsa-miR-6720-3p	3p	hsa-mir-6720	MI0022555	GCGCCU	22	CGCGCCUGCAGGAACUGGUAGA	MIMAT0025851	CGCGCCTGCAGGAACTGGTAGA	Yes		2						2						3					11	10	1.1	0.373901	0.510998
hsa-miR-6721-5p	5p	hsa-mir-6721	MI0022556	GGGCAG	23	UGGGCAGGGGCUUAUUGUAGGAG	MIMAT0025852	TGGGCAGGGGCTTATTGTAGGAG	Yes													2	2	1				11.6667	10	1.16667	0.00749043	0.239364
hsa-miR-6726-3p	3p	hsa-mir-6726	MI0022571	UCGCCC	20	CUCGCCCUGUCUCCCGCUAG	MIMAT0027354	CTCGCCCTGTCTCCCGCTAGT	No													2	1					11	10	1.1	0.158302	0.510481
hsa-miR-6727-3p	3p	hsa-mir-6727	MI0022572	CCUGCC	20	UCCUGCCACCUCCUCCGCAG	MIMAT0027356	CTCCTGCCACCTCCTCCGCAGT	No													1						10.3333	10	1.03333	0.373901	0.510998
hsa-miR-6727-5p	5p	hsa-mir-6727	MI0022572	UCGGGG	23	CUCGGGGCAGGCGGCUGGGAGCG	MIMAT0027355	CTCGGGGCAGGCGGCTGGGAGC	No									1						1				10.3333	10	1.03333	0.373901	0.510998
hsa-miR-6728-3p	3p	hsa-mir-6728	MI0022573	CUCUGC	21	UCUCUGCUCUGCUCUCCCCAG	MIMAT0027358	TCTCTGCTCTGCTCTCCCCAG	Yes			1						1						1				10.3333	10	1.03333	0.373901	0.510998
hsa-miR-6728-5p	5p	hsa-mir-6728	MI0022573	UGGGAU	23	UUGGGAUGGUAGGACCAGAGGGG	MIMAT0027357	TTGGGATGGTAGGACCAGAGGT	No		1											2	3					11.6667	10	1.16667	0.131778	0.510481
hsa-miR-6729-3p	3p	hsa-mir-6729	MI0022574	CAUCCC	21	UCAUCCCCCUCGCCCUCUCAG	MIMAT0027360	TCATCCCCCTCGCCCTCTCAGT	No								3	1					5	1				12	10	1.2	0.260575	0.510998
hsa-miR-6730-5p	5p	hsa-mir-6730	MI0022575	GAAAGG	23	AGAAAGGUGGAGGGGUUGUCAGA	MIMAT0027361	AAAGGTGGAGGGGTTGTCAGAG	No									2						3				11	10	1.1	0.373901	0.510998
hsa-miR-6732-3p	3p	hsa-mir-6732	MI0022577	AACCCU	23	UAACCCUGUCCUCUCCCUCCCAG	MIMAT0027366	TAACCCTGTCCTCTCCCTCCCAGT	No	4	1					3	4			4	2	9	10	2		4	2	17	12	1.41667	0.145257	0.510481
hsa-miR-6732-5p	5p	hsa-mir-6732	MI0022577	AGGGGG	20	UAGGGGGUGGCAGGCUGGCC	MIMAT0027365	CTAGGGGGTGGCAGGCTGGCC	No								1						1					10.3333	10	1.03333	0.373901	0.510998
hsa-miR-6733-3p	3p	hsa-mir-6733	MI0022578	CAGUGU	20	UCAGUGUCUGGAUUUCCUAG	MIMAT0027368	CTCAGTGTCTGGATTTCCTAGT	No												2						2	10	10.6667	0.9375	0.373901	0.510998
hsa-miR-6734-5p	5p	hsa-mir-6734	MI0022579	UGAGGG	23	UUGAGGGGAGAAUGAGGUGGAGA	MIMAT0027369	TTGAGGGGAGAATGAGGTGGAG	No														2					10.6667	10	1.06667	0.373901	0.510998
hsa-miR-6735-3p	3p	hsa-mir-6735	MI0022580	GGCCUG	22	AGGCCUGUGGCUCCUCCCUCAG	MIMAT0027372	AGGCCTGTGGCTCCTCCCTCAGA	No											3						3		10	11	0.909091	0.373901	0.510998
hsa-miR-6735-5p	5p	hsa-mir-6735	MI0022580	AGGGCA	25	CAGGGCAGAGGGCACAGGAAUCUGA	MIMAT0027371	AGGGCAGAGGGCACAGGAATCT	No													3	3	2				12.6667	10	1.26667	0.0013239	0.117808
hsa-miR-6736-5p	5p	hsa-mir-6736	MI0022581	UGGGUG	21	CUGGGUGAGGGCAUCUGUGGU	MIMAT0027373	CTGGGTGAGGGCATCTGTGGTA	No			2						1						3				11	10	1.1	0.373901	0.510998
hsa-miR-6737-3p	3p	hsa-mir-6737	MI0022582	CUGUGC	22	UCUGUGCUUCACCCCUACCCAG	MIMAT0027376	TCTGTGCTTCACCCCTACCCAGT	No		1					10	13	6			9	11	16	6			11	21	13.6667	1.53659	0.19118	0.510998
hsa-miR-6738-3p	3p	hsa-mir-6738	MI0022583	UUCUGC	24	CUUCUGCCUGCAUUCUACUCCCAG	MIMAT0027378	CTTCTGCCTGCATTCTACTCCCA	No													2	2	1				11.6667	10	1.16667	0.00749043	0.239364
hsa-miR-6739-5p	5p	hsa-mir-6739	MI0022584	GGGAAA	22	UGGGAAAGAGAAAGAACAAGUA	MIMAT0027379	TGTGGGAAAGAGAAAGAACAAGT	No													1						10.3333	10	1.03333	0.373901	0.510998
hsa-miR-6741-3p	3p	hsa-mir-6741	MI0022586	CGGCUC	22	UCGGCUCUCUCCCUCACCCUAG	MIMAT0027384	TCGGCTCTCTCCCTCACCCTAG	Yes						2						2	1		3			6	11.3333	12	0.944444	0.77558	0.841555
hsa-miR-6742-3p	3p	hsa-mir-6742	MI0022587	CCUGGG	20	ACCUGGGUUGUCCCCUCUAG	MIMAT0027386	ACCTGGGTTGTCCCCTCTAAGA	No									1						1				10.3333	10	1.03333	0.373901	0.510998
hsa-miR-6743-3p	3p	hsa-mir-6743	MI0022588	GCCGCU	23	AGCCGCUCUUCUCCCUGCCCACA	MIMAT0027388	AGCCGCTCTTCTCCCTGCCCACAGTT	No		1											2	3					11.6667	10	1.16667	0.131778	0.510481
hsa-miR-6747-3p	3p	hsa-mir-6747	MI0022592	CCUGCC	21	UCCUGCCUUCCUCUGCACCAG	MIMAT0027395	TCCTGCCTTCCTCTGCACCAGT	No			2				8	6	5		5	6	15	10	8	14	8	13	21	21.6667	0.969231	0.822819	0.870595
hsa-miR-6748-5p	5p	hsa-mir-6748	MI0022593	GUGGGU	22	UGUGGGUGGGAAGGACUGGAUU	MIMAT0027396	TGTGGGTGGGAAGGACTGGA	No								1						1					10.3333	10	1.03333	0.373901	0.510998
hsa-miR-6749-3p	3p	hsa-mir-6749	MI0022594	UCCUCC	21	CUCCUCCCCUGCCUGGCCCAG	MIMAT0027399	TCCTCCCCTGCCTGGCCCAGT	No							4						5	6	1				14	10	1.4	0.0588849	0.449678
hsa-miR-6750-3p	3p	hsa-mir-6750	MI0022595	AACUCA	21	GAACUCACCCUCUGCUCCCAG	MIMAT0027401	GAACTCACCCTCTGCTCCCAGT	No									2						2				10.6667	10	1.06667	0.373901	0.510998
hsa-miR-6750-5p	5p	hsa-mir-6750	MI0022595	AGGGAA	24	CAGGGAACAGCUGGGUGAGCUGCU	MIMAT0027400	AGGGAACAGCTGGGTGAGCTGCT	No									2					1	2				11	10	1.1	0.158302	0.510481
hsa-miR-6751-3p	3p	hsa-mir-6751	MI0022596	CUGAGC	21	ACUGAGCCUCUCUCUCUCCAG	MIMAT0027403	CAGACTGAGCCTCTCTCTCTCCAGA	No								2						3					11	10	1.1	0.373901	0.510998
hsa-miR-6751-5p	5p	hsa-mir-6751	MI0022596	UGGGGG	23	UUGGGGGUGAGGUUGGUGUCUGG	MIMAT0027402	TTGGGGGTGAGGTTGGTGTCTGT	No								2						2					10.6667	10	1.06667	0.373901	0.510998
hsa-miR-6752-3p	3p	hsa-mir-6752	MI0022597	CCCUGC	21	UCCCUGCCCCCAUACUCCCAG	MIMAT0027405	TCCCTGCCCCCATACTCCCATT	No										6						6			10	12	0.833333	0.373901	0.510998
hsa-miR-6753-3p	3p	hsa-mir-6753	MI0022598	GGUCUG	22	UGGUCUGUCUCUGCCCUGGCAC	MIMAT0027407	TGGTCTGTCTCTGCCCTGGCAT	No	2	1					2	3	2		3		7	7	6		3		16.6667	11	1.51515	0.00578456	0.239364
hsa-miR-6755-5p	5p	hsa-mir-6755	MI0022600	AGGGUA	22	UAGGGUAGACACUGACAACGUU	MIMAT0027410	TTTTAGGGTAGACACTGACAACG	No		2												2					10.6667	10	1.06667	0.373901	0.510998
hsa-miR-6758-3p	3p	hsa-mir-6758	MI0022603	CUCAUU	20	ACUCAUUCUCCUCUGUCCAG	MIMAT0027417	ACTCATTCTCCTCTGTCCAGT	No								3						3					11	10	1.1	0.373901	0.510998
hsa-miR-6758-5p	5p	hsa-mir-6758	MI0022603	AGAGAG	23	UAGAGAGGGGAAGGAUGUGAUGU	MIMAT0027416	AGAGAGGGGAAGGATGTGATGTG	No			1											2	1				11	10	1.1	0.158302	0.510481
hsa-miR-676-3p	3p	hsa-mir-676	MI0016436	UGUCCU	21	CUGUCCUAAGGUUGUUGAGUU	MIMAT0018204	CTGTCCTAAGGTTGTTGAGTT	Yes	3		4			3	3		4			3	8	1	9		3	8	16	13.6667	1.17073	0.533881	0.66116
hsa-miR-6761-3p	3p	hsa-mir-6761	MI0022606	CCUACG	22	UCCUACGCUGCUCUCUCACUCC	MIMAT0027423	CCTCCTACGCTGCTCTCTCACT	No							1						1	1					10.6667	10	1.06667	0.116117	0.491888
hsa-miR-6761-5p	5p	hsa-mir-6761	MI0022606	CUGAGA	21	UCUGAGAGAGCUCGAUGGCAG	MIMAT0027422	TCTGAGAGAGCTCGATGGCAGG	No							1		2				4	2	3				13	10	1.3	0.00653338	0.239364
hsa-miR-6762-3p	3p	hsa-mir-6762	MI0022607	GGCUGC	23	UGGCUGCUUCCCUUGGUCUCCAG	MIMAT0027425	TGGCTGCTTCCCTTGGTCTCCAGT	No							2						2	2	1				11.6667	10	1.16667	0.00749043	0.239364
hsa-miR-6765-3p	3p	hsa-mir-6765	MI0022610	CACCUG	21	UCACCUGGCUGGCCCGCCCAG	MIMAT0027431	TCACCTGGCTGGCCCGCCCAGT	No							2	4				2	2	6				2	12.6667	10.6667	1.1875	0.348641	0.510998
hsa-miR-6767-5p	5p	hsa-mir-6767	MI0022612	CGCAGA	23	UCGCAGACAGGGACACAUGGAGA	MIMAT0027434	TCGCAGACAGGGACACATGGAGA	Yes		2						2						2					10.6667	10	1.06667	0.373901	0.510998
hsa-miR-6769b-3p	3p	hsa-mir-6769b	MI0022706	CCUCUC	21	CCCUCUCUGUCCCACCCAUAG	MIMAT0027621	CCCTCTCTGTCCCACCCATAGT	No								2						2					10.6667	10	1.06667	0.373901	0.510998
hsa-miR-6769b-5p	5p	hsa-mir-6769b	MI0022706	GGUGGG	23	UGGUGGGUGGGGAGGAGAAGUGC	MIMAT0027620	TGGTGGGTGGGGAGGAGAAGTGA	No							1						1						10.3333	10	1.03333	0.373901	0.510998
hsa-miR-6772-3p	3p	hsa-mir-6772	MI0022617	UGCUCC	23	UUGCUCCUGACUCUGUGCCCACA	MIMAT0027445	TTGCTCCTGACTCTGTGCCCACA	Yes													2		1				11	10	1.1	0.158302	0.510481
hsa-miR-6772-5p	5p	hsa-mir-6772	MI0022617	GGGUGU	22	UGGGUGUAGGCUGGAGCUGAGG	MIMAT0027444	GCTGGGGCTGAGGACT	No							2			8			3			14			11	14.6667	0.75	0.48517	0.616806
hsa-miR-6773-5p	5p	hsa-mir-6773	MI0022618	UGGGCC	23	UUGGGCCCAGGAGUAAACAGGAU	MIMAT0027446	TTGGGCCCAGGAGTAAACAGGAT	Yes	1	3	2				1	3	2				2	3	2				12.3333	10	1.23333	0.00219213	0.124554
hsa-miR-6775-3p	3p	hsa-mir-6775	MI0022620	GGCCCU	21	AGGCCCUGUCCUCUGCCCCAG	MIMAT0027451	AGGCCCTGTCCTCTGCCCCAGA	No							2	1	1				2	3	5				13.3333	10	1.33333	0.0194418	0.293986
hsa-miR-6775-5p	5p	hsa-mir-6775	MI0022620	CGGGGC	25	UCGGGGCAUGGGGGAGGGAGGCUGG	MIMAT0027450	TCGGGGCATGGGGGAGGGAGGCTGGTTT	No														1					10.3333	10	1.03333	0.373901	0.510998
hsa-miR-6777-3p	3p	hsa-mir-6777	MI0022622	CCACUC	20	UCCACUCUCCUGGCCCCCAG	MIMAT0027455	TCCACTCTCCTGGCCCCCAGT	No								2			3			4			3		11.3333	11	1.0303	0.851237	0.897355
hsa-miR-6779-5p	5p	hsa-mir-6779	MI0022624	UGGGAG	21	CUGGGAGGGGCUGGGUUUGGC	MIMAT0027458	CTCTGGGAGGGGCTGGGTT	No								2						4	1				11.6667	10	1.16667	0.237796	0.510998
hsa-miR-6780a-5p	5p	hsa-mir-6780a	MI0022625	UGGGAG	23	UUGGGAGGGAAGACAGCUGGAGA	MIMAT0027460	CTTCGGAGGGAAGACA	No									2				1		2				11	10	1.1	0.158302	0.510481
hsa-miR-6780b-3p	3p	hsa-mir-6780b	MI0022681	CCCUUG	21	UCCCUUGUCUCCUUUCCCUAG	MIMAT0027573	TCCCTTGTCTCCTTTCCCTAGT	No	1							3	1				1	3	1				11.6667	10	1.16667	0.0667665	0.473136
hsa-miR-6781-3p	3p	hsa-mir-6781	MI0022626	GCCUCU	22	UGCCUCUUUUCCACGGCCUCAG	MIMAT0027463	TTGCCTCTTTTCCACGGCCTCAGT	No											3			2	1		3		11	11	1	1	1
hsa-miR-6781-5p	5p	hsa-mir-6781	MI0022626	GGGCCG	21	CGGGCCGGAGGUCAAGGGCGU	MIMAT0027462	CGGGCCGGAGGTCAAGGGCGTT	No	1											2	2					2	10.6667	10.6667	1	1	1
hsa-miR-6782-3p	3p	hsa-mir-6782	MI0022627	ACCUUU	23	CACCUUUGUGUCCCCAUCCUGCA	MIMAT0027465	CACCTTTGTGTCCCCATCCTGCAGT	No													1						10.3333	10	1.03333	0.373901	0.510998
hsa-miR-6783-3p	3p	hsa-mir-6783	MI0022628	UCCUGG	22	UUCCUGGGCUUCUCCUCUGUAG	MIMAT0027467	TCCTGGGCTTCTCCTCTGTAGT	No	2	2	4		3	4	13	5	4		6	9	19	14	12		15	17	25	20.6667	1.20968	0.493305	0.624381
hsa-miR-6784-3p	3p	hsa-mir-6784	MI0022629	CUCACC	22	UCUCACCCCAACUCUGCCCCAG	MIMAT0027469	TCTCACCCCAACTCTGCCCCAGTT	No														2					10.6667	10	1.06667	0.373901	0.510998
hsa-miR-6786-3p	3p	hsa-mir-6786	MI0022631	GACGCC	23	UGACGCCCCUUCUGAUUCUGCCU	MIMAT0027473	TGACGCCCCTTCTGATTCTGCCT	Yes	2	1					2	1					3	3			3	2	12	11.6667	1.02857	0.814902	0.867013
hsa-miR-6787-3p	3p	hsa-mir-6787	MI0022632	CUCAGC	22	UCUCAGCUGCUGCCCUCUCCAG	MIMAT0027475	TCTCAGCTGCTGCCCTCTCCAGT	No	1			6					1		3		1	1	1	6	3		11	13	0.846154	0.3125	0.510998
hsa-miR-6789-3p	3p	hsa-mir-6789	MI0022634	GGCGCC	21	CGGCGCCCGUGUCUCCUCCAG	MIMAT0027479	CGGCGCCCGTGTCTCCTCCAGT	No		1					1	3	3		5		3	6	3		5		14	11.6667	1.2	0.296181	0.510998
hsa-miR-6789-5p	5p	hsa-mir-6789	MI0022634	UAGGGG	24	GUAGGGGCGUCCCGGGCGCGCGGG	MIMAT0027478	GTAGGGGCGTCCCGGGCGCGCG	No														1					10.3333	10	1.03333	0.373901	0.510998
hsa-miR-6791-3p	3p	hsa-mir-6791	MI0022636	GCCUCC	21	UGCCUCCUUGGUCUCCGGCAG	MIMAT0027483	TGCCTCCTTGGTCTCCGGCAGT	No							2	1					2	1					11	10	1.1	0.158302	0.510481
hsa-miR-6791-5p	5p	hsa-mir-6791	MI0022636	CCCUGG	22	CCCCUGGGGCUGGGCAGGCGGA	MIMAT0027482	CCCTGGGGCTGGGCAGGCGG	No												2	1					2	10.3333	10.6667	0.96875	0.677869	0.767449
hsa-miR-6792-3p	3p	hsa-mir-6792	MI0022637	UCCUCC	22	CUCCUCCACAGCCCCUGCUCAU	MIMAT0027485	TCCTCCACAGCCCCTGCTCATT	No							2	1					4	4					12.6667	10	1.26667	0.116117	0.491888
hsa-miR-6792-5p	5p	hsa-mir-6792	MI0022637	UAAGCA	21	GUAAGCAGGGGCUCUGGGUGA	MIMAT0027484	TAAGCAGGGGCTCTGGGTGAT	No							4						4		1				11.6667	10	1.16667	0.237796	0.510998
hsa-miR-6793-3p	3p	hsa-mir-6793	MI0022638	CCCCAA	20	UCCCCAACCCCUGCCCGCAG	MIMAT0027487	TCCCCAACCCCTGCCCGCAGT	No							1	4					1	6					12.3333	10	1.23333	0.277069	0.510998
hsa-miR-6794-5p	5p	hsa-mir-6794	MI0022639	AGGGGG	20	CAGGGGGACUGGGGGUGAGC	MIMAT0027488	CAGGGGGACTGGGGGTGAGC	Yes						2						2		1				2	10.3333	10.6667	0.96875	0.677869	0.767449
hsa-miR-6795-3p	3p	hsa-mir-6795	MI0022640	CCCCUC	21	ACCCCUCGUUUCUUCCCCCAG	MIMAT0027491	CACCCCTCGTTTCTTCCCCCAGT	No														1					10.3333	10	1.03333	0.373901	0.510998
hsa-miR-6797-3p	3p	hsa-mir-6797	MI0022642	GCAUGA	22	UGCAUGACCCUUCCCUCCCCAC	MIMAT0027495	TGCATGACCCTTCCCTCCCCA	No							1				3		10	1			3		13.6667	11	1.24242	0.468527	0.602317
hsa-miR-6797-5p	5p	hsa-mir-6797	MI0022642	GGAGGG	25	AGGAGGGAAGGGGCUGAGAACAGGA	MIMAT0027494	AGGAGGGAAGGGGCTGAGAACAGGAT	No								1						1					10.3333	10	1.03333	0.373901	0.510998
hsa-miR-6798-3p	3p	hsa-mir-6798	MI0022643	UACCCC	21	CUACCCCCCAUCCCCCUGUAG	MIMAT0027497	CTACCCCCCATCCCCCTGTAGT	No							4	5	1	8	3		4	5	1	8	3		13.3333	13.6667	0.97561	0.905069	0.937743
hsa-miR-6800-3p	3p	hsa-mir-6800	MI0022645	ACCUCU	21	CACCUCUCCUGGCAUCGCCCC	MIMAT0027501	CACCTCTCCTGGCATCGCC	No							1		1		3		1	6	1		3		12.6667	11	1.15152	0.439512	0.578153
hsa-miR-6800-5p	5p	hsa-mir-6800	MI0022645	UAGGUG	21	GUAGGUGACAGUCAGGGGCGG	MIMAT0027500	TAGGTGACAGTCAGGGGCGGGGGT	No												2						2	10	10.6667	0.9375	0.373901	0.510998
hsa-miR-6801-3p	3p	hsa-mir-6801	MI0022646	CCCCUG	20	ACCCCUGCCACUCACUGGCC	MIMAT0027503	TCACCCCTGCCACCCACTGGCC	No							1						1						10.3333	10	1.03333	0.373901	0.510998
hsa-miR-6802-3p	3p	hsa-mir-6802	MI0022647	UCACCC	22	UUCACCCCUCUCACCUAAGCAG	MIMAT0027505	CTTCACCCCTCTCACCTAAGCAGT	No							2						2	2					11.3333	10	1.13333	0.116117	0.491888
hsa-miR-6802-5p	5p	hsa-mir-6802	MI0022647	UAGGUG	20	CUAGGUGGGGGGCUUGAAGC	MIMAT0027504	TAGGTGGGGGGCTTGAAT	No								1						1					10.3333	10	1.03333	0.373901	0.510998
hsa-miR-6803-3p	3p	hsa-mir-6803	MI0022648	CCCUCG	22	UCCCUCGCCUUCUCACCCUCAG	MIMAT0027507	TCCCTCGCCTTCTCACCCTCAGT	No			2				2	2					5	6	4				15	10	1.5	0.000978089	0.117808
hsa-miR-6804-5p	5p	hsa-mir-6804	MI0022649	GAGGGU	21	UGAGGGUGUCAGCAGGUGACG	MIMAT0027508	TGAGGGTGTCAGCAGGTGACGGTT	No							1						1						10.3333	10	1.03333	0.373901	0.510998
hsa-miR-6805-3p	3p	hsa-mir-6805	MI0022650	UGCUCU	23	UUGCUCUGCUCCCCCGCCCCCAG	MIMAT0027511	TTGCTCTGCTCCCCTGCCCCCAGT	No														4					11.3333	10	1.13333	0.373901	0.510998
hsa-miR-6805-5p	5p	hsa-mir-6805	MI0022650	AGGGGG	22	UAGGGGGCGGCUUGUGGAGUGU	MIMAT0027510	TAGGGGGCGGCTTGTGGAGTGT	Yes	2	4	1		4	2	2	4	1		4	2	3	7	1		7	2	13.6667	13	1.05128	0.81899	0.868947
hsa-miR-6806-3p	3p	hsa-mir-6806	MI0022651	GAAGCU	22	UGAAGCUCUGACAUUCCUGCAG	MIMAT0027513	TGAAGCTCTGACATTCCTGCAGT	No		2	1			2	6	5	2		4	2	9	11	4		4	4	18	12.6667	1.42105	0.0971675	0.491888
hsa-miR-6807-3p	3p	hsa-mir-6807	MI0022652	ACUGCA	23	CACUGCAUUCCUGCUUGGCCCAG	MIMAT0027515	CACTGCATTCCTGCTTGGCCCAGA	No							1						1	3					11.3333	10	1.13333	0.205106	0.510998
hsa-miR-6807-5p	5p	hsa-mir-6807	MI0022652	UGAGCC	22	GUGAGCCAGUGGAAUGGAGAGG	MIMAT0027514	GTGAGCCAGTGGAATGGAGAGA	No								2						5	1		3		12	11	1.09091	0.613011	0.723265
hsa-miR-6808-3p	3p	hsa-mir-6808	MI0022653	UGUGAC	21	GUGUGACCACCGUUCCUGCAG	MIMAT0027517	GTGTGACCACCGTTCCTGCAGT	No		1					5		3				6	1	3				13.3333	10	1.33333	0.083474	0.491888
hsa-miR-6809-3p	3p	hsa-mir-6809	MI0022654	UUCUCU	21	CUUCUCUUCUCUCCUUCCCAG	MIMAT0027519	CTTCTCTTCTCTCCTTCCCAG	Yes		1						1						1					10.3333	10	1.03333	0.373901	0.510998
hsa-miR-6810-3p	3p	hsa-mir-6810	MI0022655	CCCCUG	23	UCCCCUGCUCCCUUGUUCCCCAG	MIMAT0027521	TCCCCTGCTCCCTTGTTCCCCAGT	No			1				2	1	1			5	2	1	2			5	11.6667	11.6667	1	1	1
hsa-miR-6812-3p	3p	hsa-mir-6812	MI0022657	CGCUCU	21	CCGCUCUUCCCCUGACCCCAG	MIMAT0027525	CCGCTCTTCCCCTGACCCCAGT	No							3	2	2				5	6	3		3		14.6667	11	1.33333	0.0513744	0.424301
hsa-miR-6813-3p	3p	hsa-mir-6813	MI0022658	ACCUUG	21	AACCUUGGCCCCUCUCCCCAG	MIMAT0027527	AACCTTGGCCCCTCTCCCC	No							2						2	1					11	10	1.1	0.158302	0.510481
hsa-miR-6814-3p	3p	hsa-mir-6814	MI0022659	CUCGCA	22	ACUCGCAUCCUUCCCUUGGCAG	MIMAT0027529	ACTCGCATCCTTCCCTTGGCAGA	No							1						1	2					11	10	1.1	0.158302	0.510481
hsa-miR-6814-5p	5p	hsa-mir-6814	MI0022659	CCCAAG	22	UCCCAAGGGUGAGAUGCUGCCA	MIMAT0027528	TCCCAAGGGTGAGATGCTGCCA	Yes	1						1						1						10.3333	10	1.03333	0.373901	0.510998
hsa-miR-6815-5p	5p	hsa-mir-6815	MI0022660	AGGUGG	23	UAGGUGGCGCCGGAGGAGUCAUU	MIMAT0027530	TAGGTGGCGCCGGAGGAGTCATT	Yes			2						2						3				11	10	1.1	0.373901	0.510998
hsa-miR-6817-3p	3p	hsa-mir-6817	MI0022662	CUCUCU	19	UCUCUCUGACUCCAUGGCA	MIMAT0027535	TCTCTCTGACTCCATGGCAGT	No															1				10.3333	10	1.03333	0.373901	0.510998
hsa-miR-6821-3p	3p	hsa-mir-6821	MI0022666	GACCUC	21	UGACCUCUCCGCUCCGCACAG	MIMAT0027543	CTGACCTCTCCGCTCCGCACAGT	No								2						4	1				11.6667	10	1.16667	0.237796	0.510998
hsa-miR-6821-5p	5p	hsa-mir-6821	MI0022666	UGCGUG	23	GUGCGUGGUGGCUCGAGGCGGGG	MIMAT0027542	TGCGTGGTGGCTCGAGGCGT	No											3						3		10	11	0.909091	0.373901	0.510998
hsa-miR-6825-3p	3p	hsa-mir-6825	MI0022670	CGCUGA	22	GCGCUGACCCGCCUUCUCCGCA	MIMAT0027551	CGCGCTGACCCGCCTTCTCCGCA	No								1						2					10.6667	10	1.06667	0.373901	0.510998
hsa-miR-6825-5p	5p	hsa-mir-6825	MI0022670	GGGGAG	22	UGGGGAGGUGUGGAGUCAGCAU	MIMAT0027550	TGGGGAGGTGTGGAGTCAGCAT	Yes	2						2						2	1					11	10	1.1	0.158302	0.510481
hsa-miR-6826-3p	3p	hsa-mir-6826	MI0022671	UCCCCU	22	CUCCCCUCUCUUUCCUGUUCAG	MIMAT0027553	CTCCCCTCTCTTTCCTGTTCA	No								1						1					10.3333	10	1.03333	0.373901	0.510998
hsa-miR-6826-5p	5p	hsa-mir-6826	MI0022671	CAAUAG	23	UCAAUAGGAAAGAGGUGGGACCU	MIMAT0027552	TCAATAGGAAAGAGGTGGGACCT	Yes			3			2			3			2	2		3		3	2	11.6667	11.6667	1	1	1
hsa-miR-6827-5p	5p	hsa-mir-6827	MI0022672	GGGAGC	22	UGGGAGCCAUGAGGGUCUGUGC	MIMAT0027554	TGGGAGCCATGAGGGTCTGTGC	Yes		2						2					1	4	1				12	10	1.2	0.116117	0.491888
hsa-miR-6829-5p	5p	hsa-mir-6829	MI0022674	GGGCUG	20	UGGGCUGCUGAGAAGGGGCA	MIMAT0027558	CGTGGGCTGCCGAGAAGGG	No							1						1						10.3333	10	1.03333	0.373901	0.510998
hsa-miR-6831-5p	5p	hsa-mir-6831	MI0022676	AGGUAG	24	UAGGUAGAGUGUGAGGAGGAGGUC	MIMAT0027562	TAGGTAGAGTGTGAGGAGGAG	No		1												5	1				12	10	1.2	0.260575	0.510998
hsa-miR-6832-5p	5p	hsa-mir-6832	MI0022677	GUAGAG	23	AGUAGAGAGGAAAAGUUAGGGUC	MIMAT0027564	AGTAGAGAGGAAAAGTTAGGGT	No								2				4	3	3	2			4	12.6667	11.3333	1.11765	0.386912	0.52565
hsa-miR-6833-3p	3p	hsa-mir-6833	MI0022678	UUCUCU	21	UUUCUCUCUCCACUUCCUCAG	MIMAT0027567	TTTCTCTCTCCACTTCCTCAGT	No		2					1	9	2		4	4	9	13	3		7	6	18.3333	14.3333	1.27907	0.333069	0.510998
hsa-miR-6834-3p	3p	hsa-mir-6834	MI0022679	AUGUCC	20	UAUGUCCCAUCCCUCCAUCA	MIMAT0027569	TATGTCCCATCCCTCCATCAG	No															2				10.6667	10	1.06667	0.373901	0.510998
hsa-miR-6834-5p	5p	hsa-mir-6834	MI0022679	UGAGGG	21	GUGAGGGACUGGGAUUUGUGG	MIMAT0027568	TGAGGGACTGGGATTTGTGGGA	No								2					1	3					11.3333	10	1.13333	0.205106	0.510998
hsa-miR-6836-3p	3p	hsa-mir-6836	MI0022682	UGCCUC	21	AUGCCUCCCCCGGCCCCGCAG	MIMAT0027575	TGCCTCCCCCGGCCCCGCAGA	No								1						2					10.6667	10	1.06667	0.373901	0.510998
hsa-miR-6840-5p	5p	hsa-mir-6840	MI0022686	CCCCCG	24	ACCCCCGGGCAAAGACCUGCAGAU	MIMAT0027582	CACCCCCGGGCAAAGACCTGC	No							1		1				1		1				10.6667	10	1.06667	0.116117	0.491888
hsa-miR-6842-3p	3p	hsa-mir-6842	MI0022688	UGGCUG	22	UUGGCUGGUCUCUGCUCCGCAG	MIMAT0027587	TTGGCTGGTCTCTGCTCCGCAG	Yes	17	16	16		5	3	17	16	16		5	3	36	31	24		13	5	40.3333	16	2.52083	0.00909142	0.24689
hsa-miR-6843-3p	3p	hsa-mir-6843	MI0022689	UGGUCU	21	AUGGUCUCCUGUUCUCUGCAG	MIMAT0027588	ATGGTCTCCTGTTCTCTGCAGT	No							1	2				2	1	2				2	11	10.6667	1.03125	0.724659	0.801523
hsa-miR-6845-3p	3p	hsa-mir-6845	MI0022691	CUCUCC	21	CCUCUCCUCCCUGUGCCCCAG	MIMAT0027591	CCTCTCCTCCCTGTGCCCCAGT	No							1	2					1	3					11.3333	10	1.13333	0.205106	0.510998
hsa-miR-6847-3p	3p	hsa-mir-6847	MI0022693	GCUCAU	22	GGCUCAUGUGUCUGUCCUCUUC	MIMAT0027595	GGCTCATGTGTCTGTCCTCT	No								1						1					10.3333	10	1.03333	0.373901	0.510998
hsa-miR-6847-5p	5p	hsa-mir-6847	MI0022693	CAGAGG	23	ACAGAGGACAGUGGAGUGUGAGC	MIMAT0027594	ACAGAGGACAGTGGAGTGTGAGCT	No		2	2		3		1		1			5	6	6	12		3	7	18	13.3333	1.35	0.176644	0.510998
hsa-miR-6849-3p	3p	hsa-mir-6849	MI0022695	CCAGCC	22	ACCAGCCUGUGUCCACCUCCAG	MIMAT0027599	ACCAGCCTGTGTCCACCTCCAGT	No							1						1	2					11	10	1.1	0.158302	0.510481
hsa-miR-6850-5p	5p	hsa-mir-6850	MI0022696	UGCGGA	22	GUGCGGAACGCUGGCCGGGGCG	MIMAT0027600	GTGCGGAACGCTGGCCGGG	No							2				3	3	7	4	7		3	7	16	13.3333	1.2	0.303548	0.510998
hsa-miR-6852-5p	5p	hsa-mir-6852	MI0022698	CCUGGG	21	CCCUGGGGUUCUGAGGACAUG	MIMAT0027604	CCCTGGGGTTCTGAGGACATG	Yes		1						1						2					10.6667	10	1.06667	0.373901	0.510998
hsa-miR-6853-3p	3p	hsa-mir-6853	MI0022699	GUUCAU	22	UGUUCAUUGGAACCCUGCGCAG	MIMAT0027607	TGTTCATTGGAACCCTGCGCAGT	No	3	1				2	5	6	5		3	6	10	9	8		3	8	19	13.6667	1.39024	0.0907332	0.491888
hsa-miR-6857-3p	3p	hsa-mir-6857	MI0022703	GACUGA	21	UGACUGAGCUUCUCCCCACAG	MIMAT0027615	TGACTGAGCTTCTCCCCACAGA	No								1						1					10.3333	10	1.03333	0.373901	0.510998
hsa-miR-6858-5p	5p	hsa-mir-6858	MI0022704	UGAGGA	22	GUGAGGAGGGGCUGGCAGGGAC	MIMAT0027616	TGAGGAGGGGCTGGCAGGGAC	No		1									3			2			3		10.6667	11	0.969697	0.795255	0.851635
hsa-miR-6860	3p	hsa-mir-6860	MI0022707	CUGGGC	22	ACUGGGCAGGGCUGUGGUGAGU	MIMAT0027622	CTGGGCAGGGCTGTGGTGAGT	No							1						1						10.3333	10	1.03333	0.373901	0.510998
hsa-miR-6862-5p	5p	hsa-mir-6862-1	MI0022709	GGGCAU	22	CGGGCAUGCUGGGAGAGACUUU	MIMAT0027625	CGGGCATGCTGGGAGAGACT	No		1					1	1	2				2	3	2			2	12.3333	10.6667	1.15625	0.0890093	0.491888
hsa-miR-6862-5p	5p	hsa-mir-6862-2	MI0026415	GGGCAU	22	CGGGCAUGCUGGGAGAGACUUU	MIMAT0027625	CGGGCATGCTGGGAGAGACT	No		1					1	1	2				2	3	2			2	12.3333	10.6667	1.15625	0.0890093	0.491888
hsa-miR-6865-5p	5p	hsa-mir-6865	MI0022712	AGGUGG	23	UAGGUGGCAGAGGAGGGACUUCA	MIMAT0027630	TCCATAGGTGGCAGAGGAGGGACC	No								1						1					10.3333	10	1.03333	0.373901	0.510998
hsa-miR-6866-5p	5p	hsa-mir-6866	MI0022713	UAGAGG	23	UUAGAGGCUGGAAUAGAGAUUCU	MIMAT0027632	TTAGAGGCTGGAATAGAGATTCT	Yes	9	6	6	8	6	9	9	6	6	8	6	9	43	34	16	16	19	38	41	34.3333	1.19417	0.560312	0.683486
hsa-miR-6869-5p	5p	hsa-mir-6869	MI0022716	UGAGUA	22	GUGAGUAGUGGCGCGCGGCGGC	MIMAT0027638	TTCCGTGAGTAGTGGCGAGC	No													1						10.3333	10	1.03333	0.373901	0.510998
hsa-miR-6870-3p	3p	hsa-mir-6870	MI0022717	CUCAUC	22	GCUCAUCCCCAUCUCCUUUCAG	MIMAT0027641	GCTCATCCCCATCTCCTTTCAGT	No		1					2	4				2	4	8				4	14	11.3333	1.23529	0.373901	0.510998
hsa-miR-6871-3p	3p	hsa-mir-6871	MI0022718	AGCACC	22	CAGCACCCUGUGGCUCCCACAG	MIMAT0027643	CAGCACCCTGTGGCTCCCAC	No								1						1					10.3333	10	1.03333	0.373901	0.510998
hsa-miR-6873-3p	3p	hsa-mir-6873	MI0022720	UCUCUC	23	UUCUCUCUGUCUUUCUCUCUCAG	MIMAT0027647	TTCTCTCTGTCTTTCTCTCTCAG	Yes		2						2					1	3				2	11.3333	10.6667	1.0625	0.579015	0.696031
hsa-miR-6873-5p	5p	hsa-mir-6873	MI0022720	AGAGGG	22	CAGAGGGAAUACAGAGGGCAAU	MIMAT0027646	AGCAGAGGGAATACAGAGGGCAAT	No									1						1				10.3333	10	1.03333	0.373901	0.510998
hsa-miR-6874-3p	3p	hsa-mir-6874	MI0022721	AGUUCU	23	CAGUUCUGCUGUUCUGACUCUAG	MIMAT0027649	CAGTTCTGCTGTTCTGACTCTAGT	No		1						2						3				2	11	10.6667	1.03125	0.795255	0.851635
hsa-miR-6874-5p	5p	hsa-mir-6874	MI0022721	UGGAGC	23	AUGGAGCUGGAACCAGAUCAGGC	MIMAT0027648	ATGGAGCTGGAACCAGATCAGGC	Yes													1						10.3333	10	1.03333	0.373901	0.510998
hsa-miR-6875-5p	5p	hsa-mir-6875	MI0022722	GAGGGA	21	UGAGGGACCCAGGACAGGAGA	MIMAT0027650	CTGAGGGACCCAGGACAGGAGA	No											3						3		10	11	0.909091	0.373901	0.510998
hsa-miR-6877-5p	5p	hsa-mir-6877	MI0022724	GGGCCG	22	AGGGCCGAAGGGUGGAAGCUGC	MIMAT0027654	TCAGGGCCGAAGGGTGGAAGCT	No							1	1					5	6	1		3	2	14	11.6667	1.2	0.256435	0.510998
hsa-miR-6878-5p	5p	hsa-mir-6878	MI0022725	GGGAGA	23	AGGGAGAAAGCUAGAAGCUGAAG	MIMAT0027656	GAGGGAGAAAGCTAGAAGCTGAAGAT	No									1						1				10.3333	10	1.03333	0.373901	0.510998
hsa-miR-6879-3p	3p	hsa-mir-6879	MI0022726	GUCACC	21	UGUCACCCGCUCCUUGCCCAG	MIMAT0027659	TGTCACCCGCTCCTTGCCCAGT	No									1					1	1				10.6667	10	1.06667	0.116117	0.491888
hsa-miR-6881-3p	3p	hsa-mir-6881	MI0022728	UCCUCU	22	AUCCUCUUUCGUCCUUCCCACU	MIMAT0027663	ATCCTCTTTCGTCCTTCCCACT	Yes	6	8	6	11	10	5	6	8	6	11	10	5	21	23	11	11	13	9	28.3333	21	1.34921	0.132286	0.510481
hsa-miR-6881-5p	5p	hsa-mir-6881	MI0022728	GGGGUA	22	UGGGGUAAGGAUAGGAGGGUCA	MIMAT0027662	CTGGGGTAAGGATAGGAGG	No											3			1			3	2	10.3333	11.6667	0.885714	0.2302	0.510998
hsa-miR-6882-5p	5p	hsa-mir-6882	MI0022729	ACAAGU	22	UACAAGUCAGGAGCUGAAGCAG	MIMAT0027664	TACAAGTCAGGAGCTGAAGCAG	Yes														3				2	11	10.6667	1.03125	0.795255	0.851635
hsa-miR-6883-5p	5p	hsa-mir-6883	MI0022730	GGGAGG	22	AGGGAGGGUGUGGUAUGGAUGU	MIMAT0027666	CAGGGAGGGTGTGGTATGGATGT	No							1						1						10.3333	10	1.03333	0.373901	0.510998
hsa-miR-6884-3p	3p	hsa-mir-6884	MI0022731	CCAUCA	23	CCCAUCACCUUUCCGUCUCCCCU	MIMAT0027669	CCCATCACCTTTCCGTCTCC	No								1						1	1				10.6667	10	1.06667	0.116117	0.491888
hsa-miR-6884-5p	5p	hsa-mir-6884	MI0022731	GAGGCU	22	AGAGGCUGAGAAGGUGAUGUUG	MIMAT0027668	CAGAGGCTGAGAAGGTGATGTTG	No						3	6	4	16			10	15	10	33			17	29.3333	15.6667	1.87234	0.203249	0.510998
hsa-miR-6885-3p	3p	hsa-mir-6885	MI0022732	UUUGCU	21	CUUUGCUUCCUGCUCCCCUAG	MIMAT0027671	CTTTGCTTCCTGCTCCCCTAG	Yes														1	1				10.6667	10	1.06667	0.116117	0.491888
hsa-miR-6886-3p	3p	hsa-mir-6886	MI0022733	GCCCUU	21	UGCCCUUCUCUCCUCCUGCCU	MIMAT0027673	TGCCCTTCTCTCCTCCTGCCT	Yes	1						1						1	5					12	10	1.2	0.260575	0.510998
hsa-miR-6886-5p	5p	hsa-mir-6886	MI0022733	CCGCAG	21	CCCGCAGGUGAGAUGAGGGCU	MIMAT0027672	TTGGCCCGCAGGTGAGATGAGG	No								1						1					10.3333	10	1.03333	0.373901	0.510998
hsa-miR-6887-3p	3p	hsa-mir-6887	MI0022734	CCCCUC	21	UCCCCUCCACUUUCCUCCUAG	MIMAT0027675	TCCCCTCCACTTTCCTCCTAGT	No									1						1				10.3333	10	1.03333	0.373901	0.510998
hsa-miR-6889-3p	3p	hsa-mir-6889	MI0022736	CUGUGC	20	UCUGUGCCCCUACUUCCCAG	MIMAT0027679	TCTGTGCCCCTACTTCCCAGT	No							3	2			3		3	2			3		11.6667	11	1.06061	0.64333	0.746757
hsa-miR-6891-5p	5p	hsa-mir-6891	MI0022738	AAGGAG	19	UAAGGAGGGGGAUGAGGGG	MIMAT0027682	GTAAGGAGGGGGATGAGGGGT	No		1					3	6	3				3	13	4				16.6667	10	1.66667	0.104056	0.491888
hsa-miR-6892-3p	3p	hsa-mir-6892	MI0022739	CCCUCU	21	UCCCUCUCCCACCCCUUGCAG	MIMAT0027685	TTCCCTCTCCCACCCCTTGCAGT	No								2						2					10.6667	10	1.06667	0.373901	0.510998
hsa-miR-6892-5p	5p	hsa-mir-6892	MI0022739	UAAGGG	21	GUAAGGGACCGGAGAGUAGGA	MIMAT0027684	GTAAGGGACCGGAGAGTAGGA	Yes	1						1						1						10.3333	10	1.03333	0.373901	0.510998
hsa-miR-6893-3p	3p	hsa-mir-6893	MI0022740	CCUGCU	22	CCCUGCUGCCUUCACCUGCCAG	MIMAT0027687	CCCTGCTGCCTTCACCTGCCAGT	No							5						7				3		12.3333	11	1.12121	0.627193	0.736214
hsa-miR-6894-3p	3p	hsa-mir-6894	MI0022741	UGCCUG	21	UUGCCUGCCCUCUUCCUCCAG	MIMAT0027689	TTGCCTGCCCTCTTCCTCCAGT	No							2	6	1				3	10	1				14.6667	10	1.46667	0.16237	0.510998
hsa-miR-6894-5p	5p	hsa-mir-6894	MI0022741	GGAGGA	24	AGGAGGAUGGAGAGCUGGGCCAGA	MIMAT0027688	AAGGAGGATGGAGAGCTGGGCCAAA	No							2						2						10.6667	10	1.06667	0.373901	0.510998
hsa-miR-7-1-3p	3p	hsa-mir-7-1	MI0000263	AACAAA	22	CAACAAAUCACAGUCUGCCAUA	MIMAT0004553	CAACAAATCACAGTCTGCCATA	Yes	1	4	4			2	1	4	4			2	1	5	4		3	5	13.3333	12.6667	1.05263	0.741521	0.817739
hsa-miR-7-5p	5p	hsa-mir-7-1	MI0000263	GGAAGA	23	UGGAAGACUAGUGAUUUUGUUGU	MIMAT0000252	TGGAAGACTAGTGATTTTGTTGTT	No	187	143	143	119	207	174	608	605	450	294	400	436	1022	1019	799	608	834	851	956.667	774.333	1.23547	0.165529	0.510998
hsa-miR-7-5p	5p	hsa-mir-7-2	MI0000264	GGAAGA	23	UGGAAGACUAGUGAUUUUGUUGU	MIMAT0000252	TGGAAGACTAGTGATTTTGTTGTT	No	187	143	143	119	207	174	608	605	450	294	400	436	1009	1015	794	608	824	838	949.333	766.667	1.23826	0.153995	0.510481
hsa-miR-7-5p	5p	hsa-mir-7-3	MI0000265	GGAAGA	23	UGGAAGACUAGUGAUUUUGUUGU	MIMAT0000252	TGGAAGACTAGTGATTTTGTTGTT	No	187	143	143	119	207	174	608	605	450	294	400	436	1008	1009	788	602	826	837	945	765	1.23529	0.165137	0.510998
hsa-miR-708-3p	3p	hsa-mir-708	MI0005543	AACUAG	22	CAACUAGACUGUGAGCUUCUAG	MIMAT0004927	CAACTAGACTGTGAGCTTCT	No							8	24	8	22	8	9	21	41	14	48	15	15	35.3333	36	0.981481	0.9634	0.982223
hsa-miR-708-5p	5p	hsa-mir-708	MI0005543	AGGAGC	23	AAGGAGCUUACAAUCUAGCUGGG	MIMAT0004926	AAGGAGCTTACAATCTAGCTGGG	Yes	1	2	6	6		2	1	2	6	6		2	2	3	9	14		6	14.6667	16.6667	0.88	0.686575	0.774251
hsa-miR-7106-3p	3p	hsa-mir-7106	MI0022957	GCUCCC	23	AGCUCCCUGAAUCCCUGUCCCAG	MIMAT0028110	AGCTCCCTGAATCCCTGTCCCAGT	No									1						1				10.3333	10	1.03333	0.373901	0.510998
hsa-miR-7106-5p	5p	hsa-mir-7106	MI0022957	GGGAGG	20	UGGGAGGAGGGGAUCUUGGG	MIMAT0028109	CTTCTGGGAGGAGGGGATCTTGGGAT	No									1					1	1				10.6667	10	1.06667	0.116117	0.491888
hsa-miR-7108-3p	3p	hsa-mir-7108	MI0022959	CCCGCC	20	ACCCGCCCGUCUCCCCACAG	MIMAT0028114	CACCCGCCCGTCTCCCCACAGT	No														4					11.3333	10	1.13333	0.373901	0.510998
hsa-miR-7108-5p	5p	hsa-mir-7108	MI0022959	UGUGGC	21	GUGUGGCCGGCAGGCGGGUGG	MIMAT0028113	CGGGCAGGCGGGTGGG	No									1						1				10.3333	10	1.03333	0.373901	0.510998
hsa-miR-7109-3p	3p	hsa-mir-7109	MI0022960	AAGCCU	22	CAAGCCUCUCCUGCCCUUCCAG	MIMAT0028116	CAAGCCTCTCCTGCCCTTCCAGT	No													1						10.3333	10	1.03333	0.373901	0.510998
hsa-miR-7110-3p	3p	hsa-mir-7110	MI0022961	CUCUCU	22	UCUCUCUCCCACUUCCCUGCAG	MIMAT0028118	TCTCTCTCCCACTTCCCTGCAGT	No			1				1	4				4	4	7	1			4	14	11.3333	1.23529	0.289477	0.510998
hsa-miR-7111-3p	3p	hsa-mir-7111	MI0022962	UCCUCU	22	AUCCUCUCUUCCCUCCUCCCAG	MIMAT0028120	ATCCTCTCTTCCCTCCTCCCAGT	No							2	4	3		10	4	5	9	4		10	6	16	15.3333	1.04348	0.848993	0.895812
hsa-miR-7111-5p	5p	hsa-mir-7111	MI0022962	GGGGGA	22	UGGGGGAGGAAGGACAGGCCAU	MIMAT0028119	CTGGGGGAGGAAGGACAGGCCAT	No	1	1											1	1					10.6667	10	1.06667	0.116117	0.491888
hsa-miR-7112-3p	3p	hsa-mir-7112	MI0022963	GCAUCA	23	UGCAUCACAGCCUUUGGCCCUAG	MIMAT0028122	TGCATCACAGCCTTTGGCCCTAG	Yes						2						2						2	10	10.6667	0.9375	0.373901	0.510998
hsa-miR-7113-5p	5p	hsa-mir-7113	MI0022964	CCAGGG	21	UCCAGGGAGACAGUGUGUGAG	MIMAT0028123	TCCAGGGAGACAGTGTGTGAGA	No													1						10.3333	10	1.03333	0.373901	0.510998
hsa-miR-7114-3p	3p	hsa-mir-7114	MI0022965	GACCCA	21	UGACCCACCCCUCUCCACCAG	MIMAT0028126	TGACCCACCCCTCTCCACCAGT	No													2					2	10.6667	10.6667	1	1	1
hsa-miR-718	3p	hsa-mir-718	MI0012489	UUCCGC	21	CUUCCGCCCCGCCGGGCGUCG	MIMAT0012735	CCCCCCGCCGGGCGTC	No							4						4						11.3333	10	1.13333	0.373901	0.510998
hsa-miR-744-3p	3p	hsa-mir-744	MI0005559	UGUUGC	22	CUGUUGCCACUAACCUCAACCU	MIMAT0004946	CTGTTGCCACTAACCTCAACC	No							1						1	2					11	10	1.1	0.158302	0.510481
hsa-miR-744-5p	5p	hsa-mir-744	MI0005559	GCGGGG	22	UGCGGGGCUAGGGCUAACAGCA	MIMAT0004945	TGCGGGGCTAGGGCTAACAGC	No	98	129	100	108	67	86	853	802	571	438	335	488	1426	1435	1221	836	720	975	1370.67	853.667	1.60562	0.00703155	0.239364
hsa-miR-758-3p	3p	hsa-mir-758	MI0003757	UUGUGA	22	UUUGUGACCUGGUCCACUAACC	MIMAT0003879	TTTGTGACCTGGTCCACTAAC	No		1					1	2					2	5					12.3333	10	1.23333	0.183567	0.510998
hsa-miR-760	3p	hsa-mir-760	MI0005567	GGCUCU	20	CGGCUCUGGGUCUGUGGGGA	MIMAT0004957	CGGCTCTGGGTCTGTGGGGAGT	No	9	2	10		8	7	138	85	83	114	72	45	253	171	253	212	177	126	235.667	181.667	1.29725	0.218423	0.510998
hsa-miR-7641	5p	hsa-mir-7641-1	MI0024975	UGAUCU	19	UUGAUCUCGGAAGCUAAGC	MIMAT0029782	CGTCTGATCTCGGAAGC	No							15	9	10		9	11	188	173	205	55	122	123	198.667	110	1.80606	0.0218705	0.298897
hsa-miR-7641	5p	hsa-mir-7641-2	MI0024976	UGAUCU	19	UUGAUCUCGGAAGCUAAGC	MIMAT0029782	TCTGATCTCGGAAGCTAAGCAG	No							9	10	8		3	7	78	75	77	32	35	47	86.6667	48	1.80556	0.00115823	0.117808
hsa-miR-765	3p	hsa-mir-765	MI0005116	GGAGGA	21	UGGAGGAGAAGGAAGGUGAUG	MIMAT0003945	CTGGAGGAGAAGGAAGGTGAT	No							3		2				3		2			2	11.6667	10.6667	1.09375	0.416866	0.555821
hsa-miR-766-3p	3p	hsa-mir-766	MI0003836	CUCCAG	22	ACUCCAGCCCCACAGCCUCAGC	MIMAT0003888	ACTCCAGCCCCACAGCCTCAGC	Yes	3	8	6		4		3	8	6		4		7	13	7		4	2	19	12	1.58333	0.0387391	0.364529
hsa-miR-767-5p	5p	hsa-mir-767	MI0003763	GCACCA	23	UGCACCAUGGUUGUCUGAGCAUG	MIMAT0003882	TGCACCATGGTTGTCTGAGCAT	No								1						1					10.3333	10	1.03333	0.373901	0.510998
hsa-miR-769-3p	3p	hsa-mir-769	MI0003834	UGGGAU	23	CUGGGAUCUCCGGGGUCUUGGUU	MIMAT0003887	TGGGATCTCCGGGGTCTTGGTT	No	9	3	6		13	9	18	18	16	11	8	15	32	37	33	25	30	37	44	40.6667	1.08197	0.429973	0.567367
hsa-miR-769-5p	5p	hsa-mir-769	MI0003834	GAGACC	22	UGAGACCUCUGGGUUCUGAGCU	MIMAT0003886	TGAGACCTCTGGGTTCTGAGCT	Yes	129	126	102	83	100	74	129	126	102	83	100	74	271	251	281	198	232	243	277.667	234.333	1.18492	0.0551641	0.442724
hsa-miR-7704	5p	hsa-mir-7704	MI0025240	GGGGUC	19	CGGGGUCGGCGGCGACGUG	MIMAT0030019	CACGGGGTCGGCGGCGACG	No							42	42	49	28	14	30	304	278	318	140	127	142	310	146.333	2.11845	0.000204404	0.0391093
hsa-miR-7706	3p	hsa-mir-7706	MI0025242	GAAGCG	24	UGAAGCGCCUGUGCUCUGCCGAGA	MIMAT0030021	TGAAGCGCCTGTGCTCTGCCGAG	No	335	209	178	114	129	158	735	506	397	186	197	247	3071	2653	1801	1003	1189	1348	2518.33	1190	2.11625	0.026425	0.322722
hsa-miR-7845-5p	5p	hsa-mir-7845	MI0025515	AGGGAC	21	AAGGGACAGGGAGGGUCGUGG	MIMAT0030420	AAGGGACAGGGAGGGT	No		1							1					1	3				11.3333	10	1.13333	0.205106	0.510998
hsa-miR-7851-3p	3p	hsa-mir-7851	MI0025521	ACCUGG	22	UACCUGGGAGACUGAGGUUGGA	MIMAT0030426	TACCTGGGAGACTGAGGTTGGAT	No							4	7	1				4	11	2				15.6667	10	1.56667	0.106398	0.491888
hsa-miR-7854-3p	3p	hsa-mir-7854	MI0025524	GAGGUG	21	UGAGGUGACCGCAGAUGGGAA	MIMAT0030429	TGAGGTGACCGCAGATGGGAA	Yes	4	1	3			5	4	1	3			5	10	6	9			7	18.3333	12.3333	1.48649	0.0842273	0.491888
hsa-miR-7974	3p	hsa-mir-7974	MI0025750	GGCUGU	24	AGGCUGUGAUGCUCUCCUGAGCCC	MIMAT0031177	AGGCTGTGATGCTCTCCTGAGCCC	Yes	9	10	10		12	10	9	10	10		12	10	27	32	33	6	31	30	40.6667	32.3333	1.25773	0.376292	0.513654
hsa-miR-7975	3p	hsa-mir-7975	MI0025751	UCCUAG	18	AUCCUAGUCACGGCACCA	MIMAT0031178	TCCGAGTCACGGCACCATT	No							2						2	1					11	10	1.1	0.158302	0.510481
hsa-miR-7976	5p	hsa-mir-7976	MI0025752	GCCCUG	19	UGCCCUGAGACUUUUGCUC	MIMAT0031179	TGCCCTGAGACTTTTGCTCTAA	No							2		2			2	6	7	2		4	9	15	14.3333	1.04651	0.836015	0.88293
hsa-miR-7977	5p	hsa-mir-7977	MI0025753	UCCCAG	18	UUCCCAGCCAACGCACCA	MIMAT0031180	TCGATTCCCGGCCAACGCACCA	No							32	43	14	17	27	20	268	295	115	106	157	171	236	154.667	1.52586	0.24292	0.510998
hsa-miR-802	5p	hsa-mir-802	MI0003906	AGUAAC	23	CAGUAACAAAGAUUCAUCCUUGU	MIMAT0004185	TCAGTAACAAAGATTCATCCTT	No								1					1	1					10.6667	10	1.06667	0.116117	0.491888
hsa-miR-873-3p	3p	hsa-mir-873	MI0005564	GAGACU	22	GGAGACUGAUGAGUUCCCGGGA	MIMAT0022717	GAGACTGATGAGTTCCCGGGA	No	5	2	4				34	25	17	11	15	22	70	67	59	11	32	52	75.3333	41.6667	1.808	0.0518648	0.425291
hsa-miR-873-5p	5p	hsa-mir-873	MI0005564	CAGGAA	21	GCAGGAACUUGUGAGUCUCCU	MIMAT0004953	TGCAGGAACTTGTGAGTCT	No							6	8	4			5	19	32	8		11	22	29.6667	21	1.4127	0.408917	0.548408
hsa-miR-874-3p	3p	hsa-mir-874	MI0005532	UGCCCU	22	CUGCCCUGGCCCGAGGGACCGA	MIMAT0004911	CTGCCCTGGCCCGAGGGACCGAC	No	3	14	2	8	3	6	109	129	68	64	90	67	268	301	169	189	213	192	256	208	1.23077	0.300233	0.510998
hsa-miR-874-5p	5p	hsa-mir-874	MI0005532	GGCCCC	23	CGGCCCCACGCACCAGGGUAAGA	MIMAT0026718	CGGCCCCACGCACCAGGGTAAGA	Yes		1			5	3		1			5	3		3			5	3	11	12.6667	0.868421	0.398208	0.535408
hsa-miR-877-3p	3p	hsa-mir-877	MI0005561	CCUCUU	21	UCCUCUUCUCCCUCCUCCCAG	MIMAT0004950	TCCTCTTCTCCCTCCTCCCAGT	No	6	10	4	6		3	25	38	19	30	36	12	57	86	46	56	60	47	73	64.3333	1.13471	0.527331	0.655085
hsa-miR-877-5p	5p	hsa-mir-877	MI0005561	UAGAGG	20	GUAGAGGAGAUGGCGCAGGG	MIMAT0004949	GTAGAGGAGATGGCGCAGG	No	109	98	121	44	81	46	164	116	178	66	83	82	1695	1913	1608	890	1023	940	1748.67	961	1.81963	0.00133406	0.117808
hsa-miR-885-5p	5p	hsa-mir-885	MI0005560	CCAUUA	22	UCCAUUACACUACCCUGCCUCU	MIMAT0004947	TCCATTACACTACCCTGCCTCT	Yes			3						3				1		3				11.3333	10	1.13333	0.205106	0.510998
hsa-miR-887-5p	5p	hsa-mir-887	MI0005562	UUGGGA	21	CUUGGGAGCCCUGUUAGACUC	MIMAT0026720	CCTTGGGAGCCCTGTTAGACT	No								2	1					4	1				11.6667	10	1.16667	0.237796	0.510998
hsa-miR-889-3p	3p	hsa-mir-889	MI0005540	UAAUAU	21	UUAAUAUCGGACAACCAUUGU	MIMAT0004921	TTAATATCGGACAACCATTGT	Yes	1	3	10	11	5	5	1	3	10	11	5	5	2	7	13	11	5	5	17.3333	17	1.01961	0.933557	0.957751
hsa-miR-891a-5p	5p	hsa-mir-891a	MI0005524	GCAACG	22	UGCAACGAACCUGAGCCACUGA	MIMAT0004902	TGCAACGAACCTGAGCCACTGA	Yes						2						2						2	10	10.6667	0.9375	0.373901	0.510998
hsa-miR-9-3p	3p	hsa-mir-9-1	MI0000466	UAAAGC	22	AUAAAGCUAGAUAACCGAAAGU	MIMAT0000442	ATAAAGCTAGATAACCGAAAGT	Yes	2	6	8	14	3	2	2	6	8	14	3	2	5	8	11	14	3	2	18	16.3333	1.10204	0.712807	0.794468
hsa-miR-9-3p	3p	hsa-mir-9-2	MI0000467	UAAAGC	22	AUAAAGCUAGAUAACCGAAAGU	MIMAT0000442	ATAAAGCTAGATAACCGAAAGT	Yes	2	6	8	14	3	2	2	6	8	14	3	2	5	8	11	14	3	2	18	16.3333	1.10204	0.712807	0.794468
hsa-miR-9-3p	3p	hsa-mir-9-3	MI0000468	UAAAGC	22	AUAAAGCUAGAUAACCGAAAGU	MIMAT0000442	ATAAAGCTAGATAACCGAAAGT	Yes	2	6	8	14	3	2	2	6	8	14	3	2	5	8	11	14	3	2	18	16.3333	1.10204	0.712807	0.794468
hsa-miR-9-5p	5p	hsa-mir-9-1	MI0000466	CUUUGG	23	UCUUUGGUUAUCUAGCUGUAUGA	MIMAT0000441	TCTTTGGTTATCTAGCTGTATG	No	70	92	209	175	64	66	118	135	283	205	118	142	295	402	749	595	330	331	492	428.667	1.14775	0.717309	0.797165
hsa-miR-9-5p	5p	hsa-mir-9-2	MI0000467	CUUUGG	23	UCUUUGGUUAUCUAGCUGUAUGA	MIMAT0000441	TCTTTGGTTATCTAGCTGTATG	No	70	92	209	175	64	66	118	135	283	205	118	142	295	402	749	595	330	331	492	428.667	1.14775	0.717309	0.797165
hsa-miR-9-5p	5p	hsa-mir-9-3	MI0000468	CUUUGG	23	UCUUUGGUUAUCUAGCUGUAUGA	MIMAT0000441	TCTTTGGTTATCTAGCTGTATG	No	70	92	209	175	64	66	118	135	283	205	118	142	295	402	749	595	330	331	492	428.667	1.14775	0.717309	0.797165
hsa-miR-92a-1-5p	5p	hsa-mir-92a-1	MI0000093	GGUUGG	23	AGGUUGGGAUCGGUUGCAAUGCU	MIMAT0004507	AGGTTGGGATCGGTTGCAATGCT	Yes	2	2	1		5	2	2	2	1		5	2	4	2	1	6	5	2	12.3333	14.3333	0.860465	0.250815	0.510998
hsa-miR-92a-3p	3p	hsa-mir-92a-1	MI0000093	AUUGCA	22	UAUUGCACUUGUCCCGGCCUGU	MIMAT0000092	TATTGCACTTGTCCCGGCCTGT	Yes	4712	3774	6328	4463	6262	6330	4712	3774	6328	4463	6262	6330	10419	9098	14057	9946	12538	13748	11201.3	12087.3	0.9267	0.658524	0.761543
hsa-miR-92a-3p	3p	hsa-mir-92a-2	MI0000094	AUUGCA	22	UAUUGCACUUGUCCCGGCCUGU	MIMAT0000092	TATTGCACTTGTCCCGGCCTGT	Yes	4712	3774	6328	4463	6262	6330	4712	3774	6328	4463	6262	6330	8878	7679	12380	8913	11023	11946	9655.67	10637.3	0.907715	0.588604	0.70314
hsa-miR-92b-3p	3p	hsa-mir-92b	MI0003560	AUUGCA	22	UAUUGCACUCGUCCCGGCCUCC	MIMAT0003218	TATTGCACTCGTCCCGGCCTCC	Yes	235	201	205	86	138	146	235	201	205	86	138	146	1159	1160	1032	504	736	832	1127	700.667	1.60847	0.0159543	0.280566
hsa-miR-92b-5p	5p	hsa-mir-92b	MI0003560	GGGACG	22	AGGGACGGGACGCGGUGCAGUG	MIMAT0004792	AGGGACGGGACGCGGTGCAGTGT	No	1	2	4	11	6		21	17	14	22	31	11	71	49	56	102	94	31	68.6667	85.6667	0.801556	0.50728	0.637152
hsa-miR-93-3p	3p	hsa-mir-93	MI0000095	CUGCUG	22	ACUGCUGAGCUAGCACUUCCCG	MIMAT0004509	ACTGCTGAGCTAGCACTTCCCGA	No			3				4	3	1	8		4	6	4	4	8		4	14.6667	14	1.04762	0.795255	0.851635
hsa-miR-93-5p	5p	hsa-mir-93	MI0000095	AAAGUG	23	CAAAGUGCUGUUCGUGCAGGUAG	MIMAT0000093	CAAAGTGCTGTTCGTGCAGGTAG	Yes	376	356	616	474	466	585	376	356	616	474	466	585	1197	1076	1523	1384	1458	1610	1275.33	1494	0.853637	0.216487	0.510998
hsa-miR-933	3p	hsa-mir-933	MI0005755	GUGCGC	22	UGUGCGCAGGGAGACCUCUCCC	MIMAT0004976	TGTGCGCAGGGAGACCTCT	No										6						6			10	12	0.833333	0.373901	0.510998
hsa-miR-934	5p	hsa-mir-934	MI0005756	GUCUAC	22	UGUCUACUACUGGAGACACUGG	MIMAT0004977	TGTCTACTACTGGAGACACTGGA	No	1	1	1		5		8	8	8	11	12	16	30	27	23	22	36	37	36.6667	41.6667	0.88	0.394781	0.53256
hsa-miR-935	3p	hsa-mir-935	MI0005757	CAGUUA	23	CCAGUUACCGCUUCCGCUACCGC	MIMAT0004978	CAGTTACCGCTTCCGCTACCG	No	34	24	17	17	26	14	290	233	241	211	161	175	1059	968	778	821	925	720	945	832	1.13582	0.329047	0.510998
hsa-miR-937-3p	3p	hsa-mir-937	MI0005759	UCCGCG	22	AUCCGCGCUCUGACUCUCUGCC	MIMAT0004980	ATCCGCGCTCTGACTCTCTGC	No	20	14	25	11	27	15	43	22	31	17	26	19	145	96	119	104	126	107	130	122.333	1.06267	0.651707	0.755717
hsa-miR-937-5p	5p	hsa-mir-937	MI0005759	UGAGUC	20	GUGAGUCAGGGUGGGGCUGG	MIMAT0022938	GTGAGTCAGGGTGGGGCTGGCC	No													1						10.3333	10	1.03333	0.373901	0.510998
hsa-miR-939-5p	5p	hsa-mir-939	MI0005761	GGGGAG	24	UGGGGAGCUGAGGCUCUGGGGGUG	MIMAT0004982	CCCTGGGGAGCTGAGGCTCTGGT	No							1						1	3					11.3333	10	1.13333	0.205106	0.510998
hsa-miR-940	3p	hsa-mir-940	MI0005762	AGGCAG	21	AAGGCAGGGCCCCCGCUCCCC	MIMAT0004983	AAGGCAGGGCCCCCGCT	No		2					6	2			5		10	8	1		9	8	16.3333	15.6667	1.04255	0.873976	0.913774
hsa-miR-941	3p	hsa-mir-941-1	MI0005763	ACCCGG	23	CACCCGGCUGUGUGCACAUGUGC	MIMAT0004984	CACCCGGCTGTGTGCACATGTGC	Yes	1209	1020	1080	640	579	791	1209	1020	1080	640	579	791	2152	1963	2162	1459	1377	1741	2102.33	1535.67	1.369	0.0113982	0.24689
hsa-miR-941	3p	hsa-mir-941-2	MI0005764	ACCCGG	23	CACCCGGCUGUGUGCACAUGUGC	MIMAT0004984	CACCCGGCTGTGTGCACATGTGC	Yes	1209	1020	1080	640	579	791	1209	1020	1080	640	579	791	2152	1963	2162	1459	1377	1741	2102.33	1535.67	1.369	0.0113982	0.24689
hsa-miR-941	3p	hsa-mir-941-3	MI0005765	ACCCGG	23	CACCCGGCUGUGUGCACAUGUGC	MIMAT0004984	CACCCGGCTGTGTGCACATGTGC	Yes	1209	1020	1080	640	579	791	1209	1020	1080	640	579	791	2152	1963	2162	1459	1377	1741	2102.33	1535.67	1.369	0.0113982	0.24689
hsa-miR-941	3p	hsa-mir-941-4	MI0005766	ACCCGG	23	CACCCGGCUGUGUGCACAUGUGC	MIMAT0004984	CACCCGGCTGTGTGCACATGTGC	Yes	1209	1020	1080	640	579	791	1209	1020	1080	640	579	791	2152	1963	2162	1459	1377	1741	2102.33	1535.67	1.369	0.0113982	0.24689
hsa-miR-941	3p	hsa-mir-941-5	MI0031520	ACCCGG	23	CACCCGGCUGUGUGCACAUGUGC	MIMAT0004984	CACCCGGCTGTGTGCACATGTGC	Yes	1209	1020	1080	640	579	791	1209	1020	1080	640	579	791	2152	1963	2162	1459	1377	1741	2102.33	1535.67	1.369	0.0113982	0.24689
hsa-miR-942-3p	3p	hsa-mir-942	MI0005767	ACAUGG	22	CACAUGGCCGAAACAGAGAAGU	MIMAT0026734	CACATGGCCGAAACAGAGAAGT	Yes	2						2						2						10.6667	10	1.06667	0.373901	0.510998
hsa-miR-942-5p	5p	hsa-mir-942	MI0005767	CUUCUC	22	UCUUCUCUGUUUUGGCCAUGUG	MIMAT0004985	TTCTCTGTTTTGGCCATGTGTGT	No					3		1	1				2	8	6	5	6	7	2	16.3333	15	1.08889	0.491767	0.623122
hsa-miR-943	3p	hsa-mir-943	MI0005768	UGACUG	21	CUGACUGUUGCCGUCCUCCAG	MIMAT0004986	CCTGACTGTTGCCGTCCTCCAGT	No								1						1					10.3333	10	1.03333	0.373901	0.510998
hsa-miR-95-3p	3p	hsa-mir-95	MI0000097	UCAACG	22	UUCAACGGGUAUUUAUUGAGCA	MIMAT0000094	TTCAACGGGTATTTATTGAGC	No	8	8	5	11	8	11	36	27	35	39	24	30	54	45	51	56	58	47	60	63.6667	0.942408	0.441348	0.579711
hsa-miR-96-5p	5p	hsa-mir-96	MI0000098	UUGGCA	23	UUUGGCACUAGCACAUUUUUGCU	MIMAT0000095	TTTGGCACTAGCACATTTTTGCT	Yes	27	17	10	55	15	12	27	17	10	55	15	12	32	23	13	95	21	16	32.6667	54	0.604938	0.459983	0.597353
hsa-miR-98-5p	5p	hsa-mir-98	MI0000100	GAGGUA	22	UGAGGUAGUAAGUUGUAUUGUU	MIMAT0000096	TGAGGTAGTAAGTTGTATTGTT	Yes	481	363	338	332	655	604	481	363	338	332	655	604	760	583	568	592	1110	1022	647	918	0.704793	0.189207	0.510998
hsa-miR-99a-3p	3p	hsa-mir-99a	MI0000101	AAGCUC	22	CAAGCUCGCUUCUAUGGGUCUG	MIMAT0004511	CAAGCTCGTTTCTATGGGTCTGT	No								2						2	1				11	10	1.1	0.158302	0.510481
hsa-miR-99a-5p	5p	hsa-mir-99a	MI0000101	ACCCGU	22	AACCCGUAGAUCCGAUCUUGUG	MIMAT0000097	AACCCGTAGATCCGATCTTGT	No	427	383	590	662	257	349	4182	4885	4366	5975	3079	3050	7023	8564	7934	11535	5479	5531	7850.33	7525	1.04323	0.882121	0.91811
hsa-miR-99b-3p	3p	hsa-mir-99b	MI0000746	AAGCUC	22	CAAGCUCGUGUCUGUGGGUCCG	MIMAT0004678	CAAGCTCGTGTCTGTGGGTCCG	Yes	943	691	739	510	422	406	943	691	739	510	422	406	4275	3445	3627	3036	2955	3218	3792.33	3079.67	1.23141	0.0538967	0.435728
hsa-miR-99b-5p	5p	hsa-mir-99b	MI0000746	ACCCGU	22	CACCCGUAGAACCGACCUUGCG	MIMAT0000689	CACCCGTAGAACCGACCTTGCG	Yes	6264	3978	5471	3416	4107	4206	6264	3978	5471	3416	4107	4206	13695	9346	11883	8184	10042	10262	11651.3	9506	1.22568	0.206155	0.510998

## Sheet: SARS-CoV-2-72h_vs_Mock-72h
miRNA expression for SARS-CoV-2-72h_vs_Mock-72h (based on TagCount_ALL_Isoform data) Column A: MATURE-ID, the ID of mature miRNA annotated in miRBase 21. Column B: pre-miRNA arm (5p or 3p), the position of the mature miRNA on pre-miRNA. Column C: PRE-ID, the pre-miRNA name. Column D: PRE-ACC, the pre-miRNA ACCESSION. Column E: MUTURE-SEED, the seed sequence of the mature miRNA. Column F: MATURE-L…
miRNA information										TagCount_Mature_Alone						TagCount_Most_Abundant_Seq						TagCount_ALL_Isoform						group_mean		Fold Change, P value(unpaired) and FDR
MATURE-ID	pre-miRNA arm (5p or 3p)	PRE-ID	PRE-ACC	MATURE-SEED	MATURE-LENGTH	MATURE-SEQ	MATURE-ACC	Most_Abundant_Seq	Is_miRBaseMature_Most_Abundant_Seq	SARS-CoV-2_1-72h	SARS-CoV-2_2-72h	SARS-CoV-2_3-72h	Mock_1-72h	Mock_2-72h	Mock_3-72h	SARS-CoV-2_1-72h	SARS-CoV-2_2-72h	SARS-CoV-2_3-72h	Mock_1-72h	Mock_2-72h	Mock_3-72h	SARS-CoV-2_1-72h	SARS-CoV-2_2-72h	SARS-CoV-2_3-72h	Mock_1-72h	Mock_2-72h	Mock_3-72h	SARS-CoV-2-72h	Mock-72h	SARS-CoV-2-72h vs Mock-72h Fold change	SARS-CoV-2-72h vs Mock-72h P-value(unpaired)	SARS-CoV-2-72h vs Mock-72h FDR
hsa-let-7a-3p	3p	hsa-let-7a-1	MI0000060	UAUACA	21	CUAUACAAUCUACUGUCUUUC	MIMAT0004481	CTATACAATCTACTGTCTTTCT	No						1	5		3	8	5	3	7		6	10	6	5	14.3333	17	0.843137	0.373901	0.605339
hsa-let-7a-3p	3p	hsa-let-7a-3	MI0000062	UAUACA	21	CUAUACAAUCUACUGUCUUUC	MIMAT0004481	TACAATCTACTGTCTTTCCTGT	No						1	7	13	10	3	10	5	20	22	22	16	23	14	31.3333	27.6667	1.13253	0.26176	0.605339
hsa-let-7a-5p	5p	hsa-let-7a-1	MI0000060	GAGGUA	22	UGAGGUAGUAGGUUGUAUAGUU	MIMAT0000062	TGAGGTAGTAGGTTGTATAGTT	Yes	9604	8252	8359	9168	11270	10928	9604	8252	8359	9168	11270	10928	14800	13763	14183	15713	17123	16727	14258.7	16531	0.862541	0.0117112	0.605339
hsa-let-7a-5p	5p	hsa-let-7a-2	MI0000061	GAGGUA	22	UGAGGUAGUAGGUUGUAUAGUU	MIMAT0000062	TGAGGTAGTAGGTTGTATAGTT	Yes	9604	8252	8359	9168	11270	10928	9604	8252	8359	9168	11270	10928	14732	13677	14126	15654	17063	16653	14188.3	16466.7	0.86164	0.0117206	0.605339
hsa-let-7a-5p	5p	hsa-let-7a-3	MI0000062	GAGGUA	22	UGAGGUAGUAGGUUGUAUAGUU	MIMAT0000062	TGAGGTAGTAGGTTGTATAGTT	Yes	9604	8252	8359	9168	11270	10928	9604	8252	8359	9168	11270	10928	14999	14045	14443	16045	17362	16900	14505.7	16779	0.864513	0.00871985	0.605339
hsa-let-7b-3p	3p	hsa-let-7b	MI0000063	UAUACA	22	CUAUACAACCUACUGCCUUCCC	MIMAT0004482	CTATACAACCTACTGCCTTCCT	No	1			3	2	3	15	28	19	13	15	27	34	69	41	25	28	40	58	41	1.41463	0.217728	0.605339
hsa-let-7b-5p	5p	hsa-let-7b	MI0000063	GAGGUA	22	UGAGGUAGUAGGUUGUGUGGUU	MIMAT0000063	TGAGGTAGTAGGTTGTGTGGTT	Yes	9147	10940	10211	10489	9123	8063	9147	10940	10211	10489	9123	8063	18982	24923	24726	25175	18674	16001	22887	19960	1.14664	0.431471	0.66904
hsa-let-7c-3p	3p	hsa-let-7c	MI0000064	UGUACA	22	CUGUACAACCUUCUAGCUUUCC	MIMAT0026472	CTGTACAACCTTCTAGCTTTCC	Yes	2			2	1		2			2	1		2			2	1	1	10.6667	11.3333	0.941176	0.421648	0.658605
hsa-let-7c-5p	5p	hsa-let-7c	MI0000064	GAGGUA	22	UGAGGUAGUAGGUUGUAUGGUU	MIMAT0000064	TGAGGTAGTAGGTTGTATGGTT	Yes	1818	2101	1841	2067	1969	2064	1818	2101	1841	2067	1969	2064	3250	4046	3833	4307	3577	3665	3719.67	3859.67	0.963727	0.694042	0.848795
hsa-let-7d-3p	3p	hsa-let-7d	MI0000065	UAUACG	22	CUAUACGACCUGCUGCCUUUCU	MIMAT0004484	CTATACGACCTGCTGCCTTTCT	Yes	604	1709	660	520	583	740	604	1709	660	520	583	740	1387	3954	1804	1166	1212	1668	2391.67	1358.67	1.7603	0.271891	0.605339
hsa-let-7d-5p	5p	hsa-let-7d	MI0000065	GAGGUA	22	AGAGGUAGUAGGUUGCAUAGUU	MIMAT0000065	AGAGGTAGTAGGTTGCATAGTT	Yes	2043	3003	2028	1925	2146	2016	2043	3003	2028	1925	2146	2016	3716	5679	4067	3961	3863	3735	4497.33	3863	1.16421	0.355649	0.605339
hsa-let-7e-3p	3p	hsa-let-7e	MI0000066	UAUACG	22	CUAUACGGCCUCCUAGCUUUCC	MIMAT0004485	CTATACGGCCTCCTAGCTTTCC	Yes	6	12	8	2	3	8	6	12	8	2	3	8	17	38	16	11	15	27	33.6667	27.6667	1.21687	0.525381	0.736564
hsa-let-7e-5p	5p	hsa-let-7e	MI0000066	GAGGUA	22	UGAGGUAGGAGGUUGUAUAGUU	MIMAT0000066	TGAGGTAGGAGGTTGTATAGTT	Yes	8536	7492	7745	7739	8592	8746	8536	7492	7745	7739	8592	8746	14897	13835	15176	14562	14440	14574	14646	14535.3	1.00761	0.800932	0.919243
hsa-let-7f-1-3p	3p	hsa-let-7f-1	MI0000067	UAUACA	22	CUAUACAAUCUAUUGCCUUCCC	MIMAT0004486	CTATACAATCTATTGCCTTCCT	No							6		3	6	6	3	8	2	6	10	9	3	15.3333	17.3333	0.884615	0.515752	0.72834
hsa-let-7f-2-3p	3p	hsa-let-7f-2	MI0000068	UAUACA	22	CUAUACAGUCUACUGUCUUUCC	MIMAT0004487	CTATACAGTCTACTGTCTTTCT	No							1			3		1	1			3		1	10.3333	11.3333	0.911765	0.348641	0.605339
hsa-let-7f-5p	5p	hsa-let-7f-1	MI0000067	GAGGUA	22	UGAGGUAGUAGAUUGUAUAGUU	MIMAT0000067	TGAGGTAGTAGATTGTATAGTT	Yes	16390	8572	11338	13781	20461	20074	16390	8572	11338	13781	20461	20074	25045	14016	18960	23430	31011	29702	19350.3	28057.7	0.689663	0.092518	0.605339
hsa-let-7f-5p	5p	hsa-let-7f-2	MI0000068	GAGGUA	22	UGAGGUAGUAGAUUGUAUAGUU	MIMAT0000067	TGAGGTAGTAGATTGTATAGTT	Yes	16390	8572	11338	13781	20461	20074	16390	8572	11338	13781	20461	20074	25792	14548	19411	24176	31948	30780	19927	28978	0.68766	0.0894811	0.605339
hsa-let-7g-5p	5p	hsa-let-7g	MI0000433	GAGGUA	22	UGAGGUAGUAGUUUGUACAGUU	MIMAT0000414	TGAGGTAGTAGTTTGTACAGTT	Yes	25331	14768	22287	33917	33837	18788	25331	14768	22287	33917	33837	18788	35790	22878	34962	54214	48124	26505	31220	42957.7	0.726762	0.279251	0.605339
hsa-let-7i-3p	3p	hsa-let-7i	MI0000434	UGCGCA	22	CUGCGCAAGCUACUGCCUUGCU	MIMAT0004585	CTGCGCAAGCTACTGCCTTG	No				3			5		2	4	1	1	6		4	7	2	1	13.3333	13.3333	1	1	1
hsa-let-7i-5p	5p	hsa-let-7i	MI0000434	GAGGUA	22	UGAGGUAGUAGUUUGUGCUGUU	MIMAT0000415	TGAGGTAGTAGTTTGTGCTGTT	Yes	89027	49329	64537	95178	107407	86844	89027	49329	64537	95178	107407	86844	124391	75555	106975	156192	151084	119980	102317	142429	0.718374	0.0925893	0.605339
hsa-miR-1-3p	3p	hsa-mir-1-1	MI0000651	GGAAUG	22	UGGAAUGUAAAGAAGUAUGUAU	MIMAT0000416	TGGAATGTAAAGAAGTATGTAT	Yes	22713	8600	13790	21062	24979	20819	22713	8600	13790	21062	24979	20819	39937	17386	27576	38212	42958	37238	28309.7	39479.3	0.717076	0.17357	0.605339
hsa-miR-1-3p	3p	hsa-mir-1-2	MI0000437	GGAAUG	22	UGGAAUGUAAAGAAGUAUGUAU	MIMAT0000416	TGGAATGTAAAGAAGTATGTAT	Yes	22713	8600	13790	21062	24979	20819	22713	8600	13790	21062	24979	20819	44419	19302	30582	42368	47416	43181	31444.3	44331.7	0.709297	0.157842	0.605339
hsa-miR-1-5p	5p	hsa-mir-1-1	MI0000651	CAUACU	22	ACAUACUUCUUUAUAUGCCCAU	MIMAT0031892	ACATACTTCTTTATATGCCCATA	No																	1		10	10.3333	0.967742	0.373901	0.605339
hsa-miR-100-3p	3p	hsa-mir-100	MI0000102	AAGCUU	22	CAAGCUUGUAUCUAUAGGUAUG	MIMAT0004512	CAAGCTTGTGTCTATAGGTATGT	No									1						1				10.3333	10	1.03333	0.373901	0.605339
hsa-miR-100-5p	5p	hsa-mir-100	MI0000102	ACCCGU	22	AACCCGUAGAUCCGAACUUGUG	MIMAT0000098	AACCCGTAGATCCGAACTTGTG	Yes	1412	1723	2124	1504	763	1497	1412	1723	2124	1504	763	1497	2695	3600	3864	2931	1903	3000	3396.33	2621.33	1.29565	0.19688	0.605339
hsa-miR-101-3p	3p	hsa-mir-101-1	MI0000103	ACAGUA	21	UACAGUACUGUGAUAACUGAA	MIMAT0000099	GTACAGTACTGTGATAACTGA	No	8	6	6	26	9	6	26	17	24	52	27	13	205	111	187	430	209	148	177.667	272.333	0.652387	0.354001	0.605339
hsa-miR-101-3p	3p	hsa-mir-101-2	MI0000739	ACAGUA	21	UACAGUACUGUGAUAACUGAA	MIMAT0000099	GTACAGTACTGTGATAACTGA	No	8	6	6	26	9	6	26	17	24	52	27	13	215	113	192	444	216	154	183.333	281.333	0.651659	0.35338	0.605339
hsa-miR-103a-2-5p	5p	hsa-mir-103a-2	MI0000108	GCUUCU	23	AGCUUCUUUACAGUGCUGCCUUG	MIMAT0009196	AGCTTCTTTACAGTGCTGCCTTG	Yes		2						2						2	1			2	11	10.6667	1.03125	0.724659	0.863728
hsa-miR-103a-3p	3p	hsa-mir-103a-1	MI0000109	GCAGCA	23	AGCAGCAUUGUACAGGGCUAUGA	MIMAT0000101	AGCAGCATTGTACAGGGCTATGA	Yes	3652	3299	3236	2104	2803	2638	3652	3299	3236	2104	2803	2638	5061	4566	5145	3544	3925	3558	4934	3685.67	1.3387	0.00472144	0.605339
hsa-miR-103a-3p	3p	hsa-mir-103a-2	MI0000108	GCAGCA	23	AGCAGCAUUGUACAGGGCUAUGA	MIMAT0000101	AGCAGCATTGTACAGGGCTATGA	Yes	3652	3299	3236	2104	2803	2638	3652	3299	3236	2104	2803	2638	5163	4638	5208	3581	3980	3640	5013	3743.67	1.33906	0.00456983	0.605339
hsa-miR-106a-5p	5p	hsa-mir-106a	MI0000113	AAAGUG	23	AAAAGUGCUUACAGUGCAGGUAG	MIMAT0000103	AAAAGTGCTTACAGTGCAGGTAG	Yes	2		5	3	3	1	2		5	3	3	1	7		10	8	5	3	15.6667	15.3333	1.02174	0.924399	1
hsa-miR-106b-3p	3p	hsa-mir-106b	MI0000734	CGCACU	22	CCGCACUGUGGGUACUUGCUGC	MIMAT0004672	CCGCACTGTGGGTACTTGCT	No	440	648	613	385	359	441	809	1274	836	750	676	1555	3421	5564	4909	3673	2758	4842	4641.33	3767.67	1.23188	0.374575	0.605339
hsa-miR-106b-5p	5p	hsa-mir-106b	MI0000734	AAAGUG	21	UAAAGUGCUGACAGUGCAGAU	MIMAT0000680	TAAAGTGCTGACAGTGCAGATA	No	3		6	12	5	5	5		7	11	6	5	13		33	39	23	11	25.3333	34.3333	0.737864	0.513427	0.72834
hsa-miR-107	3p	hsa-mir-107	MI0000114	GCAGCA	23	AGCAGCAUUGUACAGGGCUAUCA	MIMAT0000104	AGCAGCATTGTACAGGGCTATCA	Yes	29	46	26	30	17	33	29	46	26	30	17	33	103	118	104	134	83	96	118.333	114.333	1.03499	0.815448	0.929112
hsa-miR-10a-3p	3p	hsa-mir-10a	MI0000266	AAAUUC	22	CAAAUUCGUAUCUAGGGGAAUA	MIMAT0004555	CAAATTCGTATCTAGGGGAAT	No						1	143	105	121	120	189	189	211	139	180	179	265	256	186.667	243.333	0.767123	0.1743	0.605339
hsa-miR-10a-5p	5p	hsa-mir-10a	MI0000266	ACCCUG	23	UACCCUGUAGAUCCGAAUUUGUG	MIMAT0000253	TACCCTGTAGATCCGAATTTGT	No	7018	5858	7082	4154	5388	4923	7135	5679	4405	4043	9761	6264	28383	26095	27184	18123	29005	22466	27230.7	23208	1.17333	0.281068	0.605339
hsa-miR-10b-5p	5p	hsa-mir-10b	MI0000267	ACCCUG	23	UACCCUGUAGAACCGAAUUUGUG	MIMAT0000254	TACCCTGTAGAACCGAATTTGT	No	66	66	70	37	39	57	170	182	102	147	165	181	447	454	370	367	402	388	433.667	395.667	1.09604	0.25702	0.605339
hsa-miR-1180-3p	3p	hsa-mir-1180	MI0006273	UUCCGG	22	UUUCCGGCUCGCGUGGGUGUGU	MIMAT0005825	TTTCCGGCTCGCGTGGGTGTGT	Yes	190	402	202	169	159	200	190	402	202	169	159	200	472	959	577	498	422	486	679.333	478.667	1.41922	0.251536	0.605339
hsa-miR-1185-1-3p	3p	hsa-mir-1185-1	MI0003844	UAUACA	22	AUAUACAGGGGGAGACUCUUAU	MIMAT0022838	ATATACAGGGGGAGACTCTTAT	Yes																		1	10	10.3333	0.967742	0.373901	0.605339
hsa-miR-1185-2-3p	3p	hsa-mir-1185-2	MI0003821	UAUACA	22	AUAUACAGGGGGAGACUCUCAU	MIMAT0022713	ATATACAGGGGGAGACTCTCATA	No																		1	10	10.3333	0.967742	0.373901	0.605339
hsa-miR-122-3p	3p	hsa-mir-122	MI0000442	ACGCCA	22	AACGCCAUUAUCACACUAAAUA	MIMAT0004590	AAACGCCATTATCACACTAAAT	No							2			2	2	4	5	2	1	2	3	7	12.6667	14	0.904762	0.530412	0.740123
hsa-miR-122-5p	5p	hsa-mir-122	MI0000442	GGAGUG	22	UGGAGUGUGACAAUGGUGUUUG	MIMAT0000421	TGGAGTGTGACAATGGTGTTT	No	443	410	560	386	272	389	372	348	382	362	390	584	1433	1524	1876	1472	1318	1839	1621	1553	1.04379	0.757043	0.892254
hsa-miR-1224-3p	3p	hsa-mir-1224	MI0003764	CCCACC	21	CCCCACCUCCUCUCUCCUCAG	MIMAT0005459	CCCCACCTCCTCTCTCCTCAGT	No							1	5			1	3	3	5			1	3	12.6667	11.3333	1.11765	0.476621	0.710445
hsa-miR-1224-5p	5p	hsa-mir-1224	MI0003764	UGAGGA	19	GUGAGGACUCGGGAGGUGG	MIMAT0005458	GTGAGGACTCGGGAGGTGGAG	No	1	2	3	2	2	2	4	5	10	5	2	8	24	22	31	18	16	26	35.6667	30	1.18889	0.238728	0.605339
hsa-miR-1226-3p	3p	hsa-mir-1226	MI0006313	CACCAG	22	UCACCAGCCCUGUGUUCCCUAG	MIMAT0005577	TCACCAGCCCTGTGTTCCCTAGT	No	26	57	32	27	15	4	105	318	129	102	104	188	194	592	260	212	189	278	358.667	236.333	1.51763	0.386594	0.61818
hsa-miR-1226-5p	5p	hsa-mir-1226	MI0006313	UGAGGG	26	GUGAGGGCAUGCAGGCCUGGAUGGGG	MIMAT0005576	TGAGGGCATGCAGGCCTGGATGG	No					1		2	4	1	2		2	6	4	3	2	3	12	14.3333	15.6667	0.914894	0.706839	0.860293
hsa-miR-1227-3p	3p	hsa-mir-1227	MI0006316	GUGCCA	20	CGUGCCACCCUUUUCCCCAG	MIMAT0005580	CGTGCCACCCTTTTCCCCAGT	No	1	4					5	19	5	7	5	9	20	49	18	7	14	15	39	22	1.77273	0.175105	0.605339
hsa-miR-1228-5p	5p	hsa-mir-1228	MI0006318	UGGGCG	21	GUGGGCGGGGGCAGGUGUGUG	MIMAT0005582	TGGGCGGGGGCAGGTGTGT	No												1						1	10	10.3333	0.967742	0.373901	0.605339
hsa-miR-1229-3p	3p	hsa-mir-1229	MI0006319	UCUCAC	23	CUCUCACCACUGCCCUCCCACAG	MIMAT0005584	CTCTCACCACTGCCCTCCCACAGT	No	6	15	14	7	4	5	15	34	18	5	11	10	68	160	86	24	51	51	114.667	52	2.20513	0.101296	0.605339
hsa-miR-1229-5p	5p	hsa-mir-1229	MI0006319	UGGGUA	24	GUGGGUAGGGUUUGGGGGAGAGCG	MIMAT0022942	TGGGTAGGGTTTGGGGGAGAGCGT	No													1	2					11	10	1.1	0.158302	0.605339
hsa-miR-1231	5p	hsa-mir-1231	MI0006321	UGUCUG	20	GUGUCUGGGCGGACAGCUGC	MIMAT0005586	GTCAGTGTCTGGGCGGACAGCT	No										2						2			10	10.6667	0.9375	0.373901	0.605339
hsa-miR-1234-3p	3p	hsa-mir-1234	MI0006324	CGGCCU	22	UCGGCCUGACCACCCACCCCAC	MIMAT0005589	TCGGCCTGACCACCCACCCCACA	No		4					1		3		1		2	4	3		2		13	10.6667	1.21875	0.0572352	0.605339
hsa-miR-1236-3p	3p	hsa-mir-1236	MI0006326	CUCUUC	22	CCUCUUCCCCUUGUCUCUCCAG	MIMAT0005591	TCTTCCCCTTGTCTCTCCAGT	No	1						1				2		5	2	6	4	5	5	14.3333	14.6667	0.977273	0.802482	0.919243
hsa-miR-1236-5p	5p	hsa-mir-1236	MI0006326	GAGUGA	22	UGAGUGACAGGGGAAAUGGGGA	MIMAT0022945	TGAGTGACAGGGGAAATGGT	No													4		1		1	2	11.6667	11	1.06061	0.64333	0.826672
hsa-miR-1237-3p	3p	hsa-mir-1237	MI0006327	CCUUCU	21	UCCUUCUGCUCCGUCCCCCAG	MIMAT0005592	TCCTTCTGCTCCGTCCCCCAGT	No		2			1	1	1	7	2			2	6	17	4		4	5	19	13	1.46154	0.23724	0.605339
hsa-miR-1238-3p	3p	hsa-mir-1238	MI0006328	UUCCUC	20	CUUCCUCGUCUGUCUGCCCC	MIMAT0005593	CTTCCTCGTCTGTCTGCCCCAGT	No												1						1	10	10.3333	0.967742	0.373901	0.605339
hsa-miR-124-3p	3p	hsa-mir-124-1	MI0000443	AAGGCA	20	UAAGGCACGCGGUGAAUGCC	MIMAT0000422	TAAGGCACGCGGTGAATGCC	Yes		2	2	6	1	3		2	2	6	1	3	4	13	6	20	3	9	17.6667	20.6667	0.854839	0.625118	0.820751
hsa-miR-124-3p	3p	hsa-mir-124-2	MI0000444	AAGGCA	20	UAAGGCACGCGGUGAAUGCC	MIMAT0000422	TAAGGCACGCGGTGAATGCC	Yes		2	2	6	1	3		2	2	6	1	3	4	13	6	20	3	9	17.6667	20.6667	0.854839	0.625118	0.820751
hsa-miR-124-3p	3p	hsa-mir-124-3	MI0000445	AAGGCA	20	UAAGGCACGCGGUGAAUGCC	MIMAT0000422	TAAGGCACGCGGTGAATGCC	Yes		2	2	6	1	3		2	2	6	1	3	4	13	6	20	3	9	17.6667	20.6667	0.854839	0.625118	0.820751
hsa-miR-1246	5p	hsa-mir-1246	MI0006381	AUGGAU	19	AAUGGAUUUUUGGAGCAGG	MIMAT0005898	AATGGATTTTTGGAGCAGGGA	No	104	48	118	28	30	42	1020	918	1026	51	42	113	3821	3493	4638	575	393	924	3994	640.667	6.23413	0.000859555	0.465455
hsa-miR-1247-3p	3p	hsa-mir-1247	MI0006382	CCCGGG	24	CCCCGGGAACGUCGAGACUGGAGC	MIMAT0022721	CGGGAACGTCGAGACTGGAGC	No							28	29	31	15	14	30	43	43	49	20	25	44	55	39.6667	1.38655	0.113101	0.605339
hsa-miR-1247-5p	5p	hsa-mir-1247	MI0006382	CCCGUC	22	ACCCGUCCCGUUCGUCCCCGGA	MIMAT0005899	ACCCGTCCCGTTCGTCCCCGGA	Yes	22	45	24	12	12	19	22	45	24	12	12	19	38	88	46	22	25	23	67.3333	33.3333	2.02	0.0937838	0.605339
hsa-miR-1248	5p	hsa-mir-1248	MI0006383	CCUUCU	27	ACCUUCUUGUAUAAGCACUGUGCUAAA	MIMAT0005900	ACCTTCTTGTATAAGCACTGTGC	No							1		2	2	1		2	4	5	2	4		13.6667	12	1.13889	0.315296	0.605339
hsa-miR-1249-3p	3p	hsa-mir-1249	MI0006384	CGCCCU	22	ACGCCCUUCCCCCCCUUCUUCA	MIMAT0005901	ACGCCCTTCCCCCCCTTCTTCA	Yes	8	16	8	2	4	7	8	16	8	2	4	7	20	42	24	6	13	30	38.6667	26.3333	1.46835	0.277754	0.605339
hsa-miR-1249-5p	5p	hsa-mir-1249	MI0006384	GGAGGG	24	AGGAGGGAGGAGAUGGGCCAAGUU	MIMAT0032029	AGGAGGGAGGAGATGGGCCAAGTTT	No							1						1		1				10.6667	10	1.06667	0.116117	0.605339
hsa-miR-1250-5p	5p	hsa-mir-1250	MI0006385	CGGUGC	21	ACGGUGCUGGAUGUGGCCUUU	MIMAT0005902	ACGGTGCTGGATGTGGCCTTT	Yes																	1		10	10.3333	0.967742	0.373901	0.605339
hsa-miR-1251-5p	5p	hsa-mir-1251	MI0006386	CUCUAG	21	ACUCUAGCUGCCAAAGGCGCU	MIMAT0005903	GTGGAGTCTAGCTGCC	No							1						1						10.3333	10	1.03333	0.373901	0.605339
hsa-miR-1254	5p	hsa-mir-1254-1	MI0006388	GCCUGG	24	AGCCUGGAAGCUGGAGCCUGCAGU	MIMAT0005905	AGCCTGGAAGCTGGAGCCTGCAGT	Yes	8	25	11	9	9	19	8	25	11	9	9	19	30	60	34	34	33	51	51.3333	49.3333	1.04054	0.865418	0.969482
hsa-miR-1254	5p	hsa-mir-1254-2	MI0016747	GCCUGG	24	AGCCUGGAAGCUGGAGCCUGCAGU	MIMAT0005905	AGCCTGGAAGCTGGAGCCTGCAGT	Yes	8	25	11	9	9	19	8	25	11	9	9	19	30	60	34	34	33	51	51.3333	49.3333	1.04054	0.865418	0.969482
hsa-miR-1255a	5p	hsa-mir-1255a	MI0006389	GGAUGA	23	AGGAUGAGCAAAGAAAGUAGAUU	MIMAT0005906	AGGATGAGCAAAGAAAGTAGATT	Yes					1	3					1	3					1	6	10	12.3333	0.810811	0.277069	0.605339
hsa-miR-1255b-5p	5p	hsa-mir-1255b-1	MI0006435	GGAUGA	22	CGGAUGAGCAAAGAAAGUGGUU	MIMAT0005945	CGGATGAGCAAAGAAAGTGGTT	Yes	1				1	1	1				1	1	1		1		1	2	10.6667	11	0.969697	0.64333	0.826672
hsa-miR-1255b-5p	5p	hsa-mir-1255b-2	MI0006436	GGAUGA	22	CGGAUGAGCAAAGAAAGUGGUU	MIMAT0005945	CGGATGAGCAAAGAAAGTGGTT	Yes	1				1	1	1				1	1	1		1		1	2	10.6667	11	0.969697	0.64333	0.826672
hsa-miR-1257	5p	hsa-mir-1257	MI0006391	GUGAAU	21	AGUGAAUGAUGGGUUCUGACC	MIMAT0005908	AGTGAATGATGGGTTCTGACC	Yes						1						1						1	10	10.3333	0.967742	0.373901	0.605339
hsa-miR-125a-3p	3p	hsa-mir-125a	MI0000469	CAGGUG	22	ACAGGUGAGGUUCUUGGGAGCC	MIMAT0004602	ACAGGTGAGGTTCTTGGGAGC	No	5	5	3	4	3	1	112	173	108	69	60	113	199	302	186	131	121	169	239	150.333	1.5898	0.0881491	0.605339
hsa-miR-125a-5p	5p	hsa-mir-125a	MI0000469	CCCUGA	24	UCCCUGAGACCCUUUAACCUGUGA	MIMAT0000443	TCCCTGAGACCCTTTAACCTGTG	No	198	534	262	164	153	139	3265	7037	4822	2964	2161	2124	5889	14880	9300	6192	4943	4722	10033	5295.67	1.89457	0.149541	0.605339
hsa-miR-125b-1-3p	3p	hsa-mir-125b-1	MI0000446	CGGGUU	22	ACGGGUUAGGCUCUUGGGAGCU	MIMAT0004592	ACGGGTTAGGCTCTTGGGAGT	No	4	5	5		1	6	3	7	2	3	2	3	13	35	15	3	6	17	31	18.6667	1.66071	0.207562	0.605339
hsa-miR-125b-2-3p	3p	hsa-mir-125b-2	MI0000470	CACAAG	22	UCACAAGUCAGGCUCUUGGGAC	MIMAT0004603	ACAAGTCAGGCTCTTGGGACCT	No		2			1		15	16	9	12	10	9	65	85	58	37	45	54	79.3333	55.3333	1.43373	0.0642471	0.605339
hsa-miR-125b-5p	5p	hsa-mir-125b-1	MI0000446	CCCUGA	22	UCCCUGAGACCCUAACUUGUGA	MIMAT0000423	TCCCTGAGACCCTAACTTGTG	No	51	91	68	38	32	43	85	205	160	97	53	69	299	684	463	335	245	327	492	312.333	1.57524	0.193843	0.605339
hsa-miR-125b-5p	5p	hsa-mir-125b-2	MI0000470	CCCUGA	22	UCCCUGAGACCCUAACUUGUGA	MIMAT0000423	TCCCTGAGACCCTAACTTGTG	No	51	91	68	38	32	43	85	205	160	97	53	69	279	647	459	309	222	288	471.667	283	1.66667	0.159773	0.605339
hsa-miR-126-3p	3p	hsa-mir-126	MI0000471	CGUACC	22	UCGUACCGUGAGUAAUAAUGCG	MIMAT0000445	TCGTACCGTGAGTAATAATGC	No	1005	842	1346	1178	624	346	2746	1869	2444	2055	1825	848	6903	5329	6907	6671	4714	2798	6389.67	4737.67	1.34869	0.252105	0.605339
hsa-miR-126-5p	5p	hsa-mir-126	MI0000471	AUUAUU	21	CAUUAUUACUUUUGGUACGCG	MIMAT0000444	CATTATTACTTTTGGTACGCGT	No	24	13	21	39	21	3	26	12	15	30	26	13	66	53	58	112	75	25	69	80.6667	0.855372	0.670938	0.832228
hsa-miR-1260a	5p	hsa-mir-1260a	MI0006394	UCCCAC	18	AUCCCACCUCUGCCACCA	MIMAT0005911	ATCCCACCGCTGCCACCA	No	4	5	7	3	3	13	2188	4054	2189	1252	1324	6308	2859	5357	2847	1635	1764	7847	3697.67	3758.67	0.983771	0.97933	1
hsa-miR-1260b	5p	hsa-mir-1260b	MI0014197	UCCCAC	19	AUCCCACCACUGCCACCAU	MIMAT0015041	ATCCCACCGCTGCCACCA	No	2	6	2	4	3	19	2188	4054	2189	1252	1324	6308	3037	5757	3129	1789	1913	8535	3984.33	4089	0.974403	0.967306	1
hsa-miR-1261	5p	hsa-mir-1261	MI0006396	UGGAUA	19	AUGGAUAAGGCUUUGGCUU	MIMAT0005913	TGGATAAGGCATTGGC	No							79	57	71	37	73	37	88	62	84	40	79	45	88	64.6667	1.36082	0.187111	0.605339
hsa-miR-1262	5p	hsa-mir-1262	MI0006397	UGGGUG	22	AUGGGUGAAUUUGUAGAAGGAU	MIMAT0005914	ATGGGTGAATTTGTAGAAGGAT	Yes	6	5	6	2	6	10	6	5	6	2	6	10	10	11	12	4	9	13	21	18.6667	1.125	0.430969	0.66904
hsa-miR-1266-5p	5p	hsa-mir-1266	MI0006403	CUCAGG	23	CCUCAGGGCUGUAGAACAGGGCU	MIMAT0005920	CCTCAGGGCTGTAGAACAGGGCT	Yes	13	23	7	11	11	5	13	23	7	11	11	5	32	51	28	39	27	11	47	35.6667	1.31776	0.352246	0.605339
hsa-miR-1268a	5p	hsa-mir-1268a	MI0006405	GGGCGU	18	CGGGCGUGGUGGUGGGGG	MIMAT0005922	CGGGCGTGGTGGTGGGGG	Yes	51	129	61	27	34	20	51	129	61	27	34	20	72	181	86	42	55	29	123	52	2.36538	0.112784	0.605339
hsa-miR-1268b	5p	hsa-mir-1268b	MI0016748	GGGCGU	20	CGGGCGUGGUGGUGGGGGUG	MIMAT0018925	CGGGCGTGGTGGTGGGGG	No						1	51	129	61	27	34	20	74	189	88	42	57	32	127	53.6667	2.36646	0.118151	0.605339
hsa-miR-1269b	5p	hsa-mir-1269b	MI0016888	UGGACU	22	CUGGACUGAGCCAUGCUACUGG	MIMAT0019059	CTGGACTGAGCCATGCTACTGG	Yes			1						1						1				10.3333	10	1.03333	0.373901	0.605339
hsa-miR-127-3p	3p	hsa-mir-127	MI0000472	CGGAUC	22	UCGGAUCCGUCUGAGCUUGGCU	MIMAT0000446	TCGGATCCGTCTGAGCTTGGCT	Yes	143	227	182	144	143	265	143	227	182	144	143	265	378	598	566	431	353	596	524	470	1.11489	0.615116	0.81437
hsa-miR-127-5p	5p	hsa-mir-127	MI0000472	UGAAGC	22	CUGAAGCUCAGAGGGCUCUGAU	MIMAT0004604	GAAGCTCAGAGGGCTCTGATT	No			1				2	4	4	6	1	7	6	11	6	8	2	15	17.6667	18.3333	0.963636	0.878996	0.975595
hsa-miR-1270	5p	hsa-mir-1270	MI0006407	UGGAGA	23	CUGGAGAUAUGGAAGAGCUGUGU	MIMAT0005924	CTGGAGATATGGAAGAGCTGTGT	Yes	2		3		2	7	2		3		2	7	8		4	4	6	15	14	18.3333	0.763636	0.349747	0.605339
hsa-miR-1271-5p	5p	hsa-mir-1271	MI0003814	UUGGCA	22	CUUGGCACCUAGCAAGCACUCA	MIMAT0005796	CTTGGCACCTAGCAAGCACTCT	No	2	4	4		1		6		5		4	7	16	4	20	5	11	9	23.3333	18.3333	1.27273	0.384146	0.616092
hsa-miR-1273c	5p	hsa-mir-1273c	MI0014171	GCGACA	22	GGCGACAAAACGAGACCCUGUC	MIMAT0015017	GGCGACAAAACGAGACCCTGT	No							1						1						10.3333	10	1.03333	0.373901	0.605339
hsa-miR-1273d	5p	hsa-mir-1273d	MI0014254	AACCCA	25	GAACCCAUGAGGUUGAGGCUGCAGU	MIMAT0015090	GAACCCATGAGGTTGAGGCTGCAGT	Yes						1						1	2				1	1	10.6667	10.6667	1	1	1
hsa-miR-1273f	5p	hsa-mir-1273f	MI0018002	GAGAUG	19	GGAGAUGGAGGUUGCAGUG	MIMAT0020601	TGGGAGGTGGAGGTTGCAGT	No											1		1				1		10.3333	10.3333	1	1	1
hsa-miR-1273g-3p	3p	hsa-mir-1273g	MI0018003	CCACUG	21	ACCACUGCACUCCAGCCUGAG	MIMAT0022742	AGCCACTGCACTCCAGCCTGA	No							1						2		1				11	10	1.1	0.158302	0.605339
hsa-miR-1273h-5p	5p	hsa-mir-1273h	MI0025512	UGGGAG	21	CUGGGAGGUCAAGGCUGCAGU	MIMAT0030415	GGAGGTCAAGGCTGCAGTG	No								2						2					10.6667	10	1.06667	0.373901	0.605339
hsa-miR-1275	5p	hsa-mir-1275	MI0006415	UGGGGG	17	GUGGGGGAGAGGCUGUC	MIMAT0005929	GTGGGGGAGAGGCTGT	No	1		2		1		3	11	6	6	4	3	10	25	16	9	10	7	27	18.6667	1.44643	0.134235	0.605339
hsa-miR-1276	5p	hsa-mir-1276	MI0006416	AAAGAG	20	UAAAGAGCCCUGUGGAGACA	MIMAT0005930	TAAAGAGCCCTGTGGAGACA	Yes	14	28	14	9	10	17	14	28	14	9	10	17	32	51	32	21	21	37	48.3333	36.3333	1.33028	0.220844	0.605339
hsa-miR-128-1-5p	5p	hsa-mir-128-1	MI0000447	GGGGCC	23	CGGGGCCGUAGCACUGUCUGAGA	MIMAT0026477	CGGGGCCGTAGCACTGTCTGAGA	Yes	6	7	7	4	2	4	6	7	7	4	2	4	9	7	7	7	7	6	17.6667	16.6667	1.06	0.250815	0.605339
hsa-miR-128-3p	3p	hsa-mir-128-1	MI0000447	CACAGU	21	UCACAGUGAACCGGUCUCUUU	MIMAT0000424	TCACAGTGAACCGGTCTCTTT	Yes	138	272	190	317	181	284	138	272	190	317	181	284	574	1021	795	1164	685	927	806.667	935.333	0.862438	0.533659	0.74212
hsa-miR-128-3p	3p	hsa-mir-128-2	MI0000727	CACAGU	21	UCACAGUGAACCGGUCUCUUU	MIMAT0000424	TCACAGTGAACCGGTCTCTTT	Yes	138	272	190	317	181	284	138	272	190	317	181	284	302	566	441	640	373	530	446.333	524.333	0.85124	0.512694	0.72834
hsa-miR-1281	3p	hsa-mir-1281	MI0006428	CGCCUC	17	UCGCCUCCUCCUCUCCC	MIMAT0005939	CGCCTCCTCCCCTCCC	No								2						2					10.6667	10	1.06667	0.373901	0.605339
hsa-miR-1283	5p	hsa-mir-1283-1	MI0003832	CUACAA	22	UCUACAAAGGAAAGCGCUUUCU	MIMAT0005799	CTACAAAGGAAAGCGCTTTCTGT	No												3						3	10	11	0.909091	0.373901	0.605339
hsa-miR-1283	5p	hsa-mir-1283-2	MI0006430	CUACAA	22	UCUACAAAGGAAAGCGCUUUCU	MIMAT0005799	CTACAAAGGAAAGCGCTTTCTGT	No												3						3	10	11	0.909091	0.373901	0.605339
hsa-miR-1285-3p	3p	hsa-mir-1285-1	MI0006346	CUGGGC	22	UCUGGGCAACAAAGUGAGACCU	MIMAT0005876	TCTGGGCAACAAAGTGAGAC	No							1					1	3					2	11	10.6667	1.03125	0.795255	0.917658
hsa-miR-1285-3p	3p	hsa-mir-1285-2	MI0006347	CUGGGC	22	UCUGGGCAACAAAGUGAGACCU	MIMAT0005876	TCTGGGCAACAAAGTGAGAC	No							1					1	3					2	11	10.6667	1.03125	0.795255	0.917658
hsa-miR-1285-5p	5p	hsa-mir-1285-1	MI0006346	AUCUCA	21	GAUCUCACUUUGUUGCCCAGG	MIMAT0022719	GATCTCACTTTGTTGCCCAGG	Yes			1						1				1		2				11	10	1.1	0.158302	0.605339
hsa-miR-1286	3p	hsa-mir-1286	MI0006348	GCAGGA	21	UGCAGGACCAAGAUGAGCCCU	MIMAT0005877	TGCAGGACCAAGATGAGC	No												1						1	10	10.3333	0.967742	0.373901	0.605339
hsa-miR-1287-5p	5p	hsa-mir-1287	MI0006349	GCUGGA	22	UGCUGGAUCAGUGGUUCGAGUC	MIMAT0005878	TGCTGGATCAGTGGTTCGAGTC	Yes	4	11	2		2	3	4	11	2		2	3	11	13	6	4	13	8	20	18.3333	1.09091	0.64333	0.826672
hsa-miR-1288-3p	3p	hsa-mir-1288	MI0006432	GGACUG	21	UGGACUGCCCUGAUCUGGAGA	MIMAT0005942	TGGACTGCCCTGATCTGGAGA	Yes	1				1	1	1				1	1	1				1	1	10.3333	10.6667	0.96875	0.518519	0.72834
hsa-miR-1289	3p	hsa-mir-1289-1	MI0006350	GGAGUC	23	UGGAGUCCAGGAAUCUGCAUUUU	MIMAT0005879	TGGAGTCCAGGAATCTGCATTT	No											1						1		10	10.3333	0.967742	0.373901	0.605339
hsa-miR-1289	3p	hsa-mir-1289-2	MI0006351	GGAGUC	23	UGGAGUCCAGGAAUCUGCAUUUU	MIMAT0005879	TGGAGTCCAGGAATCTGCATTT	No											1						1		10	10.3333	0.967742	0.373901	0.605339
hsa-miR-129-1-3p	3p	hsa-mir-129-1	MI0000252	AGCCCU	22	AAGCCCUUACCCCAAAAAGUAU	MIMAT0004548	AAGCCCTTACCCCAAAAAGTAT	Yes	2	8		3	1	1	2	8		3	1	1	4	12	5	3	3	3	17	13	1.30769	0.187164	0.605339
hsa-miR-129-2-3p	3p	hsa-mir-129-2	MI0000473	AGCCCU	22	AAGCCCUUACCCCAAAAAGCAU	MIMAT0004605	AAGCCCTTACCCCAAAAAGCAT	Yes	2	12	5	5	3	6	2	12	5	5	3	6	4	18	7	8	4	8	19.6667	16.6667	1.18	0.538005	0.746608
hsa-miR-129-5p	5p	hsa-mir-129-1	MI0000252	UUUUUG	21	CUUUUUGCGGUCUGGGCUUGC	MIMAT0000242	CTTTTTGCGGTCTGGGCTTGC	Yes	40	62	57	48	26	59	40	62	57	48	26	59	71	136	96	86	52	114	111	94	1.18085	0.549922	0.76231
hsa-miR-129-5p	5p	hsa-mir-129-2	MI0000473	UUUUUG	21	CUUUUUGCGGUCUGGGCUUGC	MIMAT0000242	CTTTTTGCGGTCTGGGCTTGC	Yes	40	62	57	48	26	59	40	62	57	48	26	59	70	134	97	86	51	111	110.333	92.6667	1.19065	0.525536	0.736564
hsa-miR-1290	3p	hsa-mir-1290	MI0006352	GGAUUU	19	UGGAUUUUUGGAUCAGGGA	MIMAT0005880	TGGATTTTTGGAGCAGGGA	No							291	237	253	23	21	58	380	305	369	43	34	94	361.333	67	5.39304	0.000599562	0.465455
hsa-miR-1291	5p	hsa-mir-1291	MI0006353	GGCCCU	24	UGGCCCUGACUGAAGACCAGCAGU	MIMAT0005881	GTGGCCCTGACTGAAGACCAGC	No												2	3		3		2	4	12	12	1	1	1
hsa-miR-1292-3p	3p	hsa-mir-1292	MI0006433	CGCGCC	20	UCGCGCCCCGGCUCCCGUUC	MIMAT0022948	CGCGCCCCGGCTCCCGTTCCAGT	No								4				1		4				1	11.3333	10.3333	1.09677	0.507158	0.72834
hsa-miR-1292-5p	5p	hsa-mir-1292	MI0006433	GGGAAC	25	UGGGAACGGGUUCCGGCAGACGCUG	MIMAT0005943	TGGGAACGGGTTCCGGCAGACGCTG	Yes	2	4	2		2	1	2	4	2		2	1	20	33	17	4	19	19	33.3333	24	1.38889	0.25374	0.605339
hsa-miR-1293	5p	hsa-mir-1293	MI0006355	GGGUGG	22	UGGGUGGUCUGGAGAUUUGUGC	MIMAT0005883	TCTGGGTGGTCTGGAGATTTGT	No												1			2		1	5	10.6667	12	0.888889	0.468527	0.700855
hsa-miR-1294	5p	hsa-mir-1294	MI0006356	GUGAGG	22	UGUGAGGUUGGCAUUGUUGUCU	MIMAT0005884	TGTGAGGTTGGCATTGTTGTCT	Yes	1	4	2	2	2		1	4	2	2	2		3	4	3	2	6	1	13.3333	13	1.02564	0.841596	0.951206
hsa-miR-1295a	3p	hsa-mir-1295a	MI0006357	UAGGCC	21	UUAGGCCGCAGAUCUGGGUGA	MIMAT0005885	TTAGGCCGCAGATCTGGGTGA	Yes		2	1			2		2	1			2		2	1			2	11	10.6667	1.03125	0.724659	0.863728
hsa-miR-1296-5p	5p	hsa-mir-1296	MI0003780	UAGGGC	22	UUAGGGCCCUGGCUCCAUCUCC	MIMAT0005794	TTAGGGCCCTGGCTCCATCTCC	Yes	19	40	16	6	13	8	19	40	16	6	13	8	36	96	35	27	37	29	65.6667	41	1.60163	0.293161	0.605339
hsa-miR-1297	3p	hsa-mir-1297	MI0006358	UCAAGU	17	UUCAAGUAAUUCAGGUG	MIMAT0005886	TTCAAGTAATTCAGGAG	No									1						1				10.3333	10	1.03333	0.373901	0.605339
hsa-miR-1298-3p	3p	hsa-mir-1298	MI0003938	AUCUGG	21	CAUCUGGGCAACUGACUGAAC	MIMAT0026641	CATCTGGGCAACTGATTGAACT	No											1						1		10	10.3333	0.967742	0.373901	0.605339
hsa-miR-1298-5p	5p	hsa-mir-1298	MI0003938	UCAUUC	22	UUCAUUCGGCUGUCCAGAUGUA	MIMAT0005800	TTCATTCGGCTGTCCAGATGTA	Yes	22	28	25	12	13	14	22	28	25	12	13	14	34	34	47	29	22	42	48.3333	41	1.17886	0.371223	0.605339
hsa-miR-1299	3p	hsa-mir-1299	MI0006359	UCUGGA	22	UUCUGGAAUUCUGUGUGAGGGA	MIMAT0005887	TTCTGGAATTCTGTGTGAGGGA	Yes	1		1		1	6	1		1		1	6	4		5	2	1	10	13	14.3333	0.906977	0.701077	0.854923
hsa-miR-1301-3p	3p	hsa-mir-1301	MI0003815	UGCAGC	24	UUGCAGCUGCCUGGGAGUGACUUC	MIMAT0005797	TTGCAGCTGCCTGGGAGTGACT	No	39	81	46	27	37	47	119	261	118	139	112	147	410	837	511	479	385	532	596	475.333	1.25386	0.424515	0.661576
hsa-miR-1303	3p	hsa-mir-1303	MI0006370	UUAGAG	22	UUUAGAGACGGGGUCUUGCUCU	MIMAT0005891	TTTTAGAGACGGGGTCTTGCTCT	No	8	5	9	16	9	4	13	24	19	20	16	10	33	50	44	63	45	26	52.3333	54.6667	0.957317	0.852708	0.957785
hsa-miR-1304-3p	3p	hsa-mir-1304	MI0006371	CUCACU	22	UCUCACUGUAGCCUCGAACCCC	MIMAT0022720	TCTCACTGTAGCATCGAACCC	No							3		3		2	1	9	4	9		8	5	17.3333	14.3333	1.2093	0.35451	0.605339
hsa-miR-1304-5p	5p	hsa-mir-1304	MI0006371	UUGAGG	22	UUUGAGGCUACAGUGAGAUGUG	MIMAT0005892	CGGTTTGAGGCTACAGTGAGAT	No	1		2			1	6	16	5	4	5	8	13	18	13	4	9	14	24.6667	19	1.29825	0.164355	0.605339
hsa-miR-1306-3p	3p	hsa-mir-1306	MI0006443	CGUUGG	18	ACGUUGGCUCUGGUGGUG	MIMAT0005950	GACGTTGGCTCTGGTGGTGAT	No							2		2		3	1	10	22	9	4	10	6	23.6667	16.6667	1.42	0.197479	0.605339
hsa-miR-1306-5p	5p	hsa-mir-1306	MI0006443	CACCUC	22	CCACCUCCCCUGCAAACGUCCA	MIMAT0022726	CCACCTCCCCTGCAAACGTCCA	Yes	15	23	11	6	7	7	15	23	11	6	7	7	32	60	38	16	22	18	53.3333	28.6667	1.86047	0.0469736	0.605339
hsa-miR-1307-3p	3p	hsa-mir-1307	MI0006444	CUCGGC	22	ACUCGGCGUGGCGUCGGUCGUG	MIMAT0005951	ACTCGGCGTGGCGTCGGTCGTGG	No	271	436	317	238	142	70	2334	3402	3007	2010	1457	295	5683	9967	7320	5551	4232	1618	7666.67	3810.33	2.01207	0.086001	0.605339
hsa-miR-1307-5p	5p	hsa-mir-1307	MI0006444	CGACCG	21	UCGACCGGACCUCGACCGGCU	MIMAT0022727	TCGACCGGACCTCGACCG	No							4	11	4	4	4	3	11	19	7	10	13	15	22.3333	22.6667	0.985294	0.934576	1
hsa-miR-130a-3p	3p	hsa-mir-130a	MI0000448	AGUGCA	22	CAGUGCAAUGUUAAAAGGGCAU	MIMAT0000425	CAGTGCAATGTTAAAAGGGCATT	No	2			2		1	2			5	3	3	6		6	10	5	7	14	17.3333	0.807692	0.248821	0.605339
hsa-miR-130b-3p	3p	hsa-mir-130b	MI0000748	AGUGCA	22	CAGUGCAAUGAUGAAAGGGCAU	MIMAT0000691	CAGTGCAATGATGAAAGGGC	No	3	4			2	2	9	15	7	7	12	7	37	33	30	27	40	25	43.3333	40.6667	1.06557	0.630035	0.824869
hsa-miR-130b-5p	5p	hsa-mir-130b	MI0000748	CUCUUU	21	ACUCUUUCCCUGUUGCACUAC	MIMAT0004680	ACTCTTTCCCTGTTGCACTACT	No	12	41	18	6	11	10	88	210	103	104	116	159	131	320	193	186	183	229	224.667	209.333	1.07325	0.803158	0.919243
hsa-miR-132-3p	3p	hsa-mir-132	MI0000449	AACAGU	22	UAACAGUCUACAGCCAUGGUCG	MIMAT0000426	TAACAGTCTACAGCCATGGTCG	Yes	48	58	69	40	25	30	48	58	69	40	25	30	80	112	106	70	60	64	109.333	74.6667	1.46429	0.0276596	0.605339
hsa-miR-132-5p	5p	hsa-mir-132	MI0000449	CCGUGG	22	ACCGUGGCUUUCGAUUGUUACU	MIMAT0004594	ACCGTGGCTTTCGATTGTTACT	Yes	3	6	5	8	2	16	3	6	5	8	2	16	12	14	17	15	6	27	24.3333	26	0.935897	0.803028	0.919243
hsa-miR-1323	5p	hsa-mir-1323	MI0003786	CAAAAC	22	UCAAAACUGAGGGGCAUUUUCU	MIMAT0005795	TCAAAACTGAGGGGCATTTTC	No									1		1				1		1		10.3333	10.3333	1	1	1
hsa-miR-133a-3p	3p	hsa-mir-133a-1	MI0000450	UUGGUC	22	UUUGGUCCCCUUCAACCAGCUG	MIMAT0000427	TTGGTCCCCTTCAACCAGCTGT	No	25	31	35	16	11	11	291	442	274	270	284	196	809	1260	947	817	779	561	1015.33	729	1.39278	0.139265	0.605339
hsa-miR-133a-3p	3p	hsa-mir-133a-2	MI0000451	UUGGUC	22	UUUGGUCCCCUUCAACCAGCUG	MIMAT0000427	TTGGTCCCCTTCAACCAGCTGT	No	25	31	35	16	11	11	291	442	274	270	284	196	809	1260	947	817	779	561	1015.33	729	1.39278	0.139265	0.605339
hsa-miR-133a-5p	5p	hsa-mir-133a-1	MI0000450	GCUGGU	22	AGCUGGUAAAAUGGAACCAAAU	MIMAT0026478	AGCTGGTAAAATGGAACCAAAT	Yes	4	2	2	6	5	2	4	2	2	6	5	2	8	2	5	6	7	6	15	16.3333	0.918367	0.491767	0.722818
hsa-miR-133a-5p	5p	hsa-mir-133a-2	MI0000451	GCUGGU	22	AGCUGGUAAAAUGGAACCAAAU	MIMAT0026478	AGCTGGTAAAATGGAACCAAAT	Yes	4	2	2	6	5	2	4	2	2	6	5	2	8	2	5	6	7	6	15	16.3333	0.918367	0.491767	0.722818
hsa-miR-133b	3p	hsa-mir-133b	MI0000822	UUGGUC	22	UUUGGUCCCCUUCAACCAGCUA	MIMAT0000770	TTGGTCCCCTTCAACCAGCTGC	No	3	7	3	2	3	2	9	31	12	20	19	15	34	72	38	64	52	37	58	61	0.95082	0.844769	0.951674
hsa-miR-134-5p	5p	hsa-mir-134	MI0000474	GUGACU	22	UGUGACUGGUUGACCAGAGGGG	MIMAT0000447	TGTGACTGGTTGACCAGAGGGG	Yes	7	16	14	6	4	7	7	16	14	6	4	7	35	57	40	36	28	34	54	42.6667	1.26562	0.184632	0.605339
hsa-miR-1343-3p	3p	hsa-mir-1343	MI0017320	UCCUGG	22	CUCCUGGGGCCCGCACUCUCGC	MIMAT0019776	CTCCTGGGGCCCGCACTCTCG	No	1	4	5	2	1		5	11	11	2	2	1	12	31	23	6	9	5	32	16.6667	1.92	0.0529848	0.605339
hsa-miR-1343-5p	5p	hsa-mir-1343	MI0017320	GGGGAG	22	UGGGGAGCGGCCCCCGGGUGGG	MIMAT0027038	TGGGGAGCGGCCCCCGGGTGG	No							1						2						10.6667	10	1.06667	0.373901	0.605339
hsa-miR-135a-3p	3p	hsa-mir-135a-1	MI0000452	AUAGGG	22	UAUAGGGAUUGGAGCCGUGGCG	MIMAT0004595	ATATAGGGATTGGAGCCGTGT	No												2					1	3	10	11.3333	0.882353	0.205106	0.605339
hsa-miR-135a-5p	5p	hsa-mir-135a-1	MI0000452	AUGGCU	23	UAUGGCUUUUUAUUCCUAUGUGA	MIMAT0000428	TATGGCTTTTTATTCCTATGTGA	Yes		2			1			2			1			2	1		2	1	11	11	1	1	1
hsa-miR-135a-5p	5p	hsa-mir-135a-2	MI0000453	AUGGCU	23	UAUGGCUUUUUAUUCCUAUGUGA	MIMAT0000428	TATGGCTTTTTATTCCTATGTGA	Yes		2			1			2			1			2	1		2	1	11	11	1	1	1
hsa-miR-135b-3p	3p	hsa-mir-135b	MI0000810	UGUAGG	22	AUGUAGGGCUAAAAGCCAUGGG	MIMAT0004698	TGTAGGGCTAAAAGCCATGGGC	No	2		5		1		3		1	2	2		13	6	9	2	8		19.3333	13.3333	1.45	0.129044	0.605339
hsa-miR-135b-5p	5p	hsa-mir-135b	MI0000810	AUGGCU	23	UAUGGCUUUUCAUUCCUAUGUGA	MIMAT0000758	TATGGCTTTTCATTCCTATGTGA	Yes	10	5	6	4	7	2	10	5	6	4	7	2	14	7	10	10	17	3	20.3333	20	1.01667	0.944772	1
hsa-miR-136-3p	3p	hsa-mir-136	MI0000475	AUCAUC	22	CAUCAUCGUCUCAAAUGAGUCU	MIMAT0004606	CATCATCGTCTCAAATGAGTCT	Yes	2	7	3	7	4	1	2	7	3	7	4	1	3	7	4	10	5	3	14.6667	16	0.916667	0.608653	0.808348
hsa-miR-136-5p	5p	hsa-mir-136	MI0000475	CUCCAU	23	ACUCCAUUUGUUUUGAUGAUGGA	MIMAT0000448	ACTCCATTTGTTTTGATGATGG	No							3						3						11	10	1.1	0.373901	0.605339
hsa-miR-137	3p	hsa-mir-137	MI0000454	UAUUGC	23	UUAUUGCUUAAGAAUACGCGUAG	MIMAT0000429	TTATTGCTTAAGAATACGCGT	No									1						1			1	10.3333	10.3333	1	1	1
hsa-miR-138-1-3p	3p	hsa-mir-138-1	MI0000476	CUACUU	22	GCUACUUCACAACACCAGGGCC	MIMAT0004607	CGGCTACTTCACAACACCAGGGC	No							2					1	2					1	10.6667	10.3333	1.03226	0.677869	0.832228
hsa-miR-138-5p	5p	hsa-mir-138-1	MI0000476	GCUGGU	23	AGCUGGUGUUGUGAAUCAGGCCG	MIMAT0000430	AGCTGGTGTTGTGAATCAGGCCGT	No	1		1				4		2	6	3	4	5		3	6	5	5	12.6667	15.3333	0.826087	0.148148	0.605339
hsa-miR-138-5p	5p	hsa-mir-138-2	MI0000455	GCUGGU	23	AGCUGGUGUUGUGAAUCAGGCCG	MIMAT0000430	AGCTGGTGTTGTGAATCAGGCCG	Yes	1		1				1		1				1		2		1	1	11	10.6667	1.03125	0.64333	0.826672
hsa-miR-139-3p	3p	hsa-mir-139	MI0000261	GGAGAC	23	UGGAGACGCGGCCCUGUUGGAGU	MIMAT0004552	TGGAGACGCGGCCCTGTTGGAGT	Yes	26	45	19	13	15	21	26	45	19	13	15	21	44	70	41	25	29	34	61.6667	39.3333	1.5678	0.0798964	0.605339
hsa-miR-139-5p	5p	hsa-mir-139	MI0000261	CUACAG	23	UCUACAGUGCACGUGUCUCCAGU	MIMAT0000250	TCTACAGTGCACGTGTCTCCAGT	Yes	286	494	293	244	208	547	286	494	293	244	208	547	415	769	535	412	309	731	583	494	1.18016	0.616451	0.815286
hsa-miR-140-3p	3p	hsa-mir-140	MI0000456	ACCACA	21	UACCACAGGGUAGAACCACGG	MIMAT0004597	ACCACAGGGTAGAACCACGGACA	No	57	46	70	49	34	39	288	263	244	171	180	180	1669	1503	1633	1436	1151	1071	1611.67	1229.33	1.31101	0.0347951	0.605339
hsa-miR-140-5p	5p	hsa-mir-140	MI0000456	AGUGGU	22	CAGUGGUUUUACCCUAUGGUAG	MIMAT0000431	CAGTGGTTTTACCCTATGGTAG	Yes	2		6	4	2		2		6	4	2		3	2	7	6	5	4	14	15	0.933333	0.573392	0.779494
hsa-miR-141-3p	3p	hsa-mir-141	MI0000457	AACACU	22	UAACACUGUCUGGUAAAGAUGG	MIMAT0000432	TAACACTGTCTGGTAAAGATG	No	1						8	2	6	6	5	5	15	2	36	34	17	13	27.6667	31.3333	0.882979	0.77177	0.901228
hsa-miR-141-5p	5p	hsa-mir-141	MI0000457	AUCUUC	22	CAUCUUCCAGUACAGUGUUGGA	MIMAT0004598	CATCTTCCAGTACAGTGTTGGA	Yes	1						1						1		1				10.6667	10	1.06667	0.116117	0.605339
hsa-miR-142-3p	3p	hsa-mir-142	MI0000458	GUAGUG	23	UGUAGUGUUUCCUACUUUAUGGA	MIMAT0000434	GTAGTGTTTCCTACTTTATGGA	No				7		1				6	1		1	2	3	29	4	2	12	21.6667	0.553846	0.329051	0.605339
hsa-miR-142-5p	5p	hsa-mir-142	MI0000458	AUAAAG	21	CAUAAAGUAGAAAGCACUACU	MIMAT0000433	CCCATAAAGTAGAAAGCACT	No	1			6	1		17	23	17	78	19	18	32	29	37	163	41	35	42.6667	89.6667	0.475836	0.323426	0.605339
hsa-miR-143-3p	3p	hsa-mir-143	MI0000459	GAGAUG	21	UGAGAUGAAGCACUGUAGCUC	MIMAT0000435	TGAGATGAAGCACTGTAGCTCT	No	3890	2151	2860	2437	2658	1055	6614	2887	4378	7742	6393	3058	15246	8414	12676	18549	14119	7961	12122	13553	0.894415	0.715728	0.863728
hsa-miR-143-5p	5p	hsa-mir-143	MI0000459	GUGCAG	22	GGUGCAGUGCUGCAUCUCUGGU	MIMAT0004599	GGTGCAGTGCTGCATCTCTGGT	Yes	4	6	3	2	8	3	4	6	3	2	8	3	23	17	17	17	28	13	29	29.3333	0.988636	0.949136	1
hsa-miR-144-3p	3p	hsa-mir-144	MI0000460	ACAGUA	20	UACAGUAUAGAUGAUGUACU	MIMAT0000436	TACAGTATAGATGATGTACT	Yes		5	2	22	2	2		5	2	22	2	2		5	4	38	3	3	13	24.6667	0.527027	0.37755	0.608156
hsa-miR-144-5p	5p	hsa-mir-144	MI0000460	GAUAUC	22	GGAUAUCAUCAUAUACUGUAAG	MIMAT0004600	GGATATCATCATATACTGTAAGT	No	1			11	1				2	26	1		1	2	3	60	2		12	30.6667	0.391304	0.396658	0.630573
hsa-miR-145-3p	3p	hsa-mir-145	MI0000461	GAUUCC	22	GGAUUCCUGGAAAUACUGUUCU	MIMAT0004601	ATTCCTGGAAATACTGTTCTT	No	8	15	10	16	9	11	15	5	12	23	21	28	64	49	51	87	88	97	64.6667	100.667	0.642384	0.00316584	0.605339
hsa-miR-145-5p	5p	hsa-mir-145	MI0000461	UCCAGU	23	GUCCAGUUUUCCCAGGAAUCCCU	MIMAT0000437	GTCCAGTTTTCCCAGGAATCCCT	Yes	152	319	154	179	141	99	152	319	154	179	141	99	244	494	296	348	244	196	354.667	272.667	1.30073	0.406073	0.642315
hsa-miR-1468-5p	5p	hsa-mir-1468	MI0003782	UCCGUU	21	CUCCGUUUGCCUGUUUCGCUG	MIMAT0006789	CTCCGTTTGCCTGTTTCGCTGA	No	3					2	3	4	3		2	1	6	8	4		3	5	16	12.6667	1.26316	0.146912	0.605339
hsa-miR-1469	5p	hsa-mir-1469	MI0007074	UCGGCG	22	CUCGGCGCGGGGCGCGGGCUCC	MIMAT0007347	CGCGCGGCGCGGGCTCC	No							2	2	1	2	1	1	5	11	9	2	8	2	18.3333	14	1.30952	0.179488	0.605339
hsa-miR-146a-5p	5p	hsa-mir-146a	MI0000477	GAGAAC	22	UGAGAACUGAAUUCCAUGGGUU	MIMAT0000449	TGAGAACTGAATTCCATGGGTT	Yes	1394	1133	906	762	812	1365	1394	1133	906	762	812	1365	3022	2468	2473	2043	1895	2851	2664.33	2273	1.17217	0.325373	0.605339
hsa-miR-146b-3p	3p	hsa-mir-146b	MI0003129	GCCCUG	22	UGCCCUGUGGACUCAGUUCUGG	MIMAT0004766	GCCCTGTGGACTCAGTTCTGGT	No	1	4	2				8	21	4	14	10	15	19	46	17	18	24	58	37.3333	43.3333	0.861538	0.71966	0.863728
hsa-miR-146b-5p	5p	hsa-mir-146b	MI0003129	GAGAAC	22	UGAGAACUGAAUUCCAUAGGCU	MIMAT0002809	TGAGAACTGAATTCCATAGGCTGT	No	112	105	99	182	121	98	637	494	498	595	624	663	1555	1265	1596	1806	1441	1410	1482	1562.33	0.948581	0.650624	0.832228
hsa-miR-147b	3p	hsa-mir-147b	MI0005544	UGUGCG	22	GUGUGCGGAAAUGCUUCUGCUA	MIMAT0004928	GTGTGCGGAAATGCTTCTG	No							6		9	6	4	7	14	2	16	8	10	11	20.6667	19.6667	1.05085	0.833566	0.945172
hsa-miR-148a-3p	3p	hsa-mir-148a	MI0000253	CAGUGC	22	UCAGUGCACUACAGAACUUUGU	MIMAT0000243	TCAGTGCACTACAGAACTTTGT	Yes	9097	4702	5666	7221	10160	15596	9097	4702	5666	7221	10160	15596	11242	6196	8773	10354	12755	19121	8747	14086.7	0.620942	0.14908	0.605339
hsa-miR-148a-5p	5p	hsa-mir-148a	MI0000253	AAGUUC	22	AAAGUUCUGAGACACUCCGACU	MIMAT0004549	AAAGTTCTGAGACACTCTGACT	No	8	4	3	6	8	6	7	7	5	6	7	5	23	11	19	14	21	12	27.6667	25.6667	1.07792	0.677041	0.832228
hsa-miR-148b-3p	3p	hsa-mir-148b	MI0000811	CAGUGC	22	UCAGUGCAUCACAGAACUUUGU	MIMAT0000759	TCAGTGCATCACAGAACTTTGT	Yes	1790	1144	1642	1655	2505	3730	1790	1144	1642	1655	2505	3730	3406	2351	3780	3423	4526	8097	3189	5358.67	0.595111	0.215017	0.605339
hsa-miR-148b-5p	5p	hsa-mir-148b	MI0000811	AGUUCU	22	AAGUUCUGUUAUACACUCAGGC	MIMAT0004699	GAAGTTCTGTTATACACTCAGGC	No							6	4	12	2	4	12	13	4	14	11	10	14	20.3333	21.6667	0.938462	0.714889	0.863728
hsa-miR-149-3p	3p	hsa-mir-149	MI0000478	GGGAGG	21	AGGGAGGGACGGGGGCUGUGC	MIMAT0004609	GAGGGAGGGACGGGGGCTGTGT	No								2						2					10.6667	10	1.06667	0.373901	0.605339
hsa-miR-149-5p	5p	hsa-mir-149	MI0000478	CUGGCU	23	UCUGGCUCCGUGUCUUCACUCCC	MIMAT0000450	TCTGGCTCCGTGTCTTCACT	No	30	95	39	24	21	13	121	170	71	120	104	121	332	636	300	333	280	210	432.667	284.333	1.52169	0.258953	0.605339
hsa-miR-150-3p	3p	hsa-mir-150	MI0000479	UGGUAC	22	CUGGUACAGGCCUGGGGGACAG	MIMAT0004610	CTGGTACAGGCCTGGGGGACA	No											1	2		2	1	2	4	2	11	12.6667	0.868421	0.131778	0.605339
hsa-miR-150-5p	5p	hsa-mir-150	MI0000479	CUCCCA	22	UCUCCCAACCCUUGUACCAGUG	MIMAT0000451	TCTCCCAACCCTTGTACCAGTG	Yes	85	218	167	76	45	61	85	218	167	76	45	61	152	420	304	162	116	127	302	145	2.08276	0.117222	0.605339
hsa-miR-151a-3p	3p	hsa-mir-151a	MI0000809	UAGACU	21	CUAGACUGAAGCUCCUUGAGG	MIMAT0000757	CTAGACTGAAGCTCCTTGAGG	Yes	18222	17469	20272	9202	10687	26420	18222	17469	20272	9202	10687	26420	32785	34538	37223	18839	21445	48525	34858.7	29613	1.17714	0.613046	0.812478
hsa-miR-151a-5p	5p	hsa-mir-151a	MI0000809	CGAGGA	21	UCGAGGAGCUCACAGUCUAGU	MIMAT0004697	TCGAGGAGCTCACAGTCTAGT	Yes	73	65	56	97	71	105	73	65	56	97	71	105	110	90	91	140	107	137	107	138	0.775362	0.0665191	0.605339
hsa-miR-151b	3p	hsa-mir-151b	MI0003772	CGAGGA	18	UCGAGGAGCUCACAGUCU	MIMAT0010214	TCGAGGAGCTCACAGTCTAGC	No	1			3	1	1	3	6	2	6	3	5	7	8	13	19	9	13	19.3333	23.6667	0.816901	0.277226	0.605339
hsa-miR-152-3p	3p	hsa-mir-152	MI0000462	CAGUGC	21	UCAGUGCAUGACAGAACUUGG	MIMAT0000438	TCAGTGCATGACAGAACTTGGT	No	170	81	182	215	133	138	150	108	76	146	157	266	978	761	990	950	877	1324	919.667	1060.33	0.867337	0.421399	0.658605
hsa-miR-152-5p	5p	hsa-mir-152	MI0000462	GGUUCU	23	AGGUUCUGUGAUACACUCCGACU	MIMAT0026479	AGGTTCTGTGATACACTCCGACT	Yes	1			4	2	1	1			4	2	1	1			4	4	3	10.3333	13.6667	0.756098	0.00211065	0.534838
hsa-miR-1538	3p	hsa-mir-1538	MI0007259	GGCCCG	23	CGGCCCGGGCUGCUGCUGUUCCU	MIMAT0007400	CGGCCCGGGCTGCTGCTGTT	No	1	2				1	2	7	4	3	1	3	8	17	9	6	5	6	21.3333	15.6667	1.3617	0.119318	0.605339
hsa-miR-154-3p	3p	hsa-mir-154	MI0000480	AUCAUA	22	AAUCAUACACGGUUGACCUAUU	MIMAT0000453	AATCATACACGGTTGACCTATT	Yes	1						1						1						10.3333	10	1.03333	0.373901	0.605339
hsa-miR-154-5p	5p	hsa-mir-154	MI0000480	AGGUUA	22	UAGGUUAUCCGUGUUGCCUUCG	MIMAT0000452	TAGGTTATCCGTGTTGCCTTCG	Yes	1		1		1		1		1		1		1		1		1		10.6667	10.3333	1.03226	0.518519	0.72834
hsa-miR-155-5p	5p	hsa-mir-155	MI0000681	UAAUGC	23	UUAAUGCUAAUCGUGAUAGGGGU	MIMAT0000646	TTAATGCTAATCGTGATAGGGGT	Yes	544	848	626	522	596	748	544	848	626	522	596	748	1030	1535	1455	1159	1080	1351	1350	1206.67	1.11878	0.461508	0.696107
hsa-miR-15a-5p	5p	hsa-mir-15a	MI0000069	AGCAGC	22	UAGCAGCACAUAAUGGUUUGUG	MIMAT0000068	TAGCAGCACATAATGGTTTGT	No	1						1	4		3	3	2	4	4	2	10	5	4	13.3333	16.3333	0.816327	0.202837	0.605339
hsa-miR-15b-3p	3p	hsa-mir-15b	MI0000438	GAAUCA	22	CGAAUCAUUAUUUGCUGCUCUA	MIMAT0004586	CGAATCATTATTTGCTGCTCT	No	13	11	7	6	7	13	20	19	19	17	18	17	46	47	45	41	48	52	56	57	0.982456	0.774738	0.903861
hsa-miR-15b-5p	5p	hsa-mir-15b	MI0000438	AGCAGC	22	UAGCAGCACAUCAUGGUUUACA	MIMAT0000417	TAGCAGCACATCATGGTTTACA	Yes	422	465	427	315	244	238	422	465	427	315	244	238	911	1032	1077	798	616	596	1016.67	680	1.4951	0.0142783	0.605339
hsa-miR-16-1-3p	3p	hsa-mir-16-1	MI0000070	CAGUAU	22	CCAGUAUUAACUGUGCUGCUGA	MIMAT0004489	CCAGTATTGACTGTGCTGCTGAA	No							2				1		3				2	1	11	11	1	1	1
hsa-miR-16-2-3p	3p	hsa-mir-16-2	MI0000115	CAAUAU	22	CCAAUAUUACUGUGCUGCUUUA	MIMAT0004518	ACCAATATTACTGTGCTGCTTT	No	1		3		1	2	8	7	12	6	26	17	25	21	30	23	52	42	35.3333	49	0.721088	0.199214	0.605339
hsa-miR-16-5p	5p	hsa-mir-16-1	MI0000070	AGCAGC	22	UAGCAGCACGUAAAUAUUGGCG	MIMAT0000069	TAGCAGCACGTAAATATTGGCG	Yes	62	18	69	88	50	51	62	18	69	88	50	51	158	79	183	253	152	141	150	192	0.78125	0.426192	0.663372
hsa-miR-16-5p	5p	hsa-mir-16-2	MI0000115	AGCAGC	22	UAGCAGCACGUAAAUAUUGGCG	MIMAT0000069	TAGCAGCACGTAAATATTGGCG	Yes	62	18	69	88	50	51	62	18	69	88	50	51	161	77	182	245	152	138	150	188.333	0.79646	0.455485	0.689486
hsa-miR-17-3p	3p	hsa-mir-17	MI0000071	CUGCAG	22	ACUGCAGUGAAGGCACUUGUAG	MIMAT0000071	ACTGCAGTGAAGGCACTTGT	No									1				1		1				10.6667	10	1.06667	0.116117	0.605339
hsa-miR-17-5p	5p	hsa-mir-17	MI0000071	AAAGUG	23	CAAAGUGCUUACAGUGCAGGUAG	MIMAT0000070	CAAAGTGCTTACAGTGCAGGTAGA	No	63	40	74	109	56	40	66	42	73	57	54	52	167	111	197	243	158	129	168.333	186.667	0.901786	0.688347	0.842643
hsa-miR-181a-2-3p	3p	hsa-mir-181a-2	MI0000269	CCACUG	22	ACCACUGACCGUUGACUGUACC	MIMAT0004558	ACCACTGACCGTTGACTGTACC	Yes	265	334	233	143	194	342	265	334	233	143	194	342	428	659	392	289	356	557	503	410.667	1.22484	0.470998	0.702891
hsa-miR-181a-3p	3p	hsa-mir-181a-1	MI0000289	CCAUCG	22	ACCAUCGACCGUUGAUUGUACC	MIMAT0000270	ACCATCGACCGTTGATTGTACC	Yes	80	69	72	44	70	69	80	69	72	44	70	69	126	122	114	79	116	105	130.667	110	1.18788	0.147344	0.605339
hsa-miR-181a-5p	5p	hsa-mir-181a-1	MI0000289	ACAUUC	23	AACAUUCAACGCUGUCGGUGAGU	MIMAT0000256	AACATTCAACGCTGTCGGTGAGA	No	2542	2563	1621	2178	2664	2463	3343	3925	2281	1480	2225	2958	11318	13275	9202	8461	9259	8812	11275	8854	1.27344	0.113501	0.605339
hsa-miR-181a-5p	5p	hsa-mir-181a-2	MI0000269	ACAUUC	23	AACAUUCAACGCUGUCGGUGAGU	MIMAT0000256	AACATTCAACGCTGTCGGTGAGA	No	2542	2563	1621	2178	2664	2463	3343	3925	2281	1480	2225	2958	11318	13275	9202	8461	9259	8812	11275	8854	1.27344	0.113501	0.605339
hsa-miR-181b-3p	3p	hsa-mir-181b-1	MI0000270	UCACUG	21	CUCACUGAACAAUGAAUGCAA	MIMAT0022692	CTCACTGAACAATGAATGCAA	Yes	2	2	2		1		2	2	2		1		2	2	2		2	2	12	11.3333	1.05882	0.373901	0.605339
hsa-miR-181b-5p	5p	hsa-mir-181b-1	MI0000270	ACAUUC	23	AACAUUCAUUGCUGUCGGUGGGU	MIMAT0000257	AACATTCATTGCTGTCGGTGGGT	Yes	1069	1357	955	1055	1113	957	1069	1357	955	1055	1113	957	3303	4356	3958	3511	3116	3026	3882.33	3227.67	1.20283	0.127464	0.605339
hsa-miR-181b-5p	5p	hsa-mir-181b-2	MI0000683	ACAUUC	23	AACAUUCAUUGCUGUCGGUGGGU	MIMAT0000257	AACATTCATTGCTGTCGGTGGGT	Yes	1069	1357	955	1055	1113	957	1069	1357	955	1055	1113	957	3638	4801	4236	3914	3468	3440	4235	3617.33	1.17075	0.16966	0.605339
hsa-miR-181c-3p	3p	hsa-mir-181c	MI0000271	ACCAUC	22	AACCAUCGACCGUUGAGUGGAC	MIMAT0004559	ACCATCGACCGTTGAGTGGACC	No						1	3	4	2	2	1	1	12	18	5	4	6	11	21.6667	17	1.27451	0.338307	0.605339
hsa-miR-181c-5p	5p	hsa-mir-181c	MI0000271	ACAUUC	22	AACAUUCAACCUGUCGGUGAGU	MIMAT0000258	AACATTCAACCTGTCGGTGAGT	Yes	1			3			1			3			3	2	3	3	4		12.6667	12.3333	1.02703	0.802482	0.919243
hsa-miR-181d-3p	3p	hsa-mir-181d	MI0003139	CACCGG	21	CCACCGGGGGAUGAAUGUCAC	MIMAT0026608	CCCACCGGGGGATGAATGTCA	No															1		1		10.3333	10.3333	1	1	1
hsa-miR-181d-5p	5p	hsa-mir-181d	MI0003139	ACAUUC	23	AACAUUCAUUGUUGUCGGUGGGU	MIMAT0002821	AACATTCATTGTTGTCGGTGGGT	Yes	155	168	120	160	172	145	155	168	120	160	172	145	335	349	281	371	369	308	331.667	359.333	0.923006	0.398189	0.631451
hsa-miR-182-5p	5p	hsa-mir-182	MI0000272	UUGGCA	24	UUUGGCAAUGGUAGAACUCACACU	MIMAT0000259	TTTGGCAATGGTAGAACTCACACT	Yes	5265	4194	3925	3683	5619	9695	5265	4194	3925	3683	5619	9695	12874	12829	14407	10526	11546	20955	13380	14352.3	0.932253	0.786648	0.912209
hsa-miR-1827	3p	hsa-mir-1827	MI0008195	GAGGCA	18	UGAGGCAGUAGAUUGAAU	MIMAT0006767	TGAGGCAGTAGATTGTATAGTC	No							2	8	3	7	8	3	12	12	16	20	24	11	23.3333	28.3333	0.823529	0.286479	0.605339
hsa-miR-183-3p	3p	hsa-mir-183	MI0000273	UGAAUU	22	GUGAAUUACCGAAGGGCCAUAA	MIMAT0004560	TGAATTACCGAAGGGCCATAAA	No							9	5	5		3	2	23	13	15		13	18	27	20.3333	1.32787	0.340953	0.605339
hsa-miR-183-5p	5p	hsa-mir-183	MI0000273	AUGGCA	22	UAUGGCACUGGUAGAAUUCACU	MIMAT0000261	TATGGCACTGGTAGAATTCACT	Yes	4838	4163	3726	3497	4930	10854	4838	4163	3726	3497	4930	10854	15375	14978	15661	12299	13795	27235	15348	17786.3	0.86291	0.634987	0.826672
hsa-miR-184	3p	hsa-mir-184	MI0000481	GGACGG	22	UGGACGGAGAACUGAUAAGGGU	MIMAT0000454	TGGACGGAGAACTGATAAGGGT	Yes	35	37	35	24	28	29	35	37	35	24	28	29	68	59	83	52	50	61	80	64.3333	1.24352	0.114132	0.605339
hsa-miR-185-3p	3p	hsa-mir-185	MI0000482	GGGGCU	22	AGGGGCUGGCUUUCCUCUGGUC	MIMAT0004611	AGGGGCTGGCTTTCCTCTGGT	No	2	6	1	4	2	2	69	150	54	52	64	93	114	291	129	114	120	144	188	136	1.38235	0.416227	0.654293
hsa-miR-185-5p	5p	hsa-mir-185	MI0000482	GGAGAG	22	UGGAGAGAAAGGCAGUUCCUGA	MIMAT0000455	TGGAGAGAAAGGCAGTTCCTGA	Yes	488	302	418	409	438	370	488	302	418	409	438	370	1158	807	1157	1026	1079	886	1050.67	1007	1.04336	0.754275	0.88982
hsa-miR-186-5p	5p	hsa-mir-186	MI0000483	AAAGAA	22	CAAAGAAUUCUCCUUUUGGGCU	MIMAT0000456	CAAAGAATTCTCCTTTTGGGCT	Yes	122	106	128	198	176	131	122	106	128	198	176	131	266	224	331	508	383	274	283.667	398.333	0.712134	0.198232	0.605339
hsa-miR-187-3p	3p	hsa-mir-187	MI0000274	CGUGUC	22	UCGUGUCUUGUGUUGCAGCCGG	MIMAT0000262	TCGTGTCTTGTGTTGCAGCCGT	No							1			4	1	1	2	6	3	4	5	2	13.6667	13.6667	1	1	1
hsa-miR-187-5p	5p	hsa-mir-187	MI0000274	GCUACA	22	GGCUACAACACAGGACCCGGGC	MIMAT0004561	AGGCTACAACACAGGACCCGGG	No							1						1						10.3333	10	1.03333	0.373901	0.605339
hsa-miR-188-5p	5p	hsa-mir-188	MI0000484	AUCCCU	21	CAUCCCUUGCAUGGUGGAGGG	MIMAT0000457	CATCCCTTGCATGGTGGAGGG	Yes				3	1					3	1					3	1		10	11.3333	0.882353	0.205106	0.605339
hsa-miR-18a-3p	3p	hsa-mir-18a	MI0000072	CUGCCC	23	ACUGCCCUAAGUGCUCCUUCUGG	MIMAT0002891	ACTGCCCTAAGTGCTCCTTCTGT	No	3	11	12	4	3	3	4	12	7	6	6	8	22	60	29	21	25	27	47	34.3333	1.36893	0.343828	0.605339
hsa-miR-18a-5p	5p	hsa-mir-18a	MI0000072	AAGGUG	23	UAAGGUGCAUCUAGUGCAGAUAG	MIMAT0000072	TAAGGTGCATCTAGTGCAGATAG	Yes																2	1		10	11	0.909091	0.158302	0.605339
hsa-miR-18b-3p	3p	hsa-mir-18b	MI0001518	GCCCUA	22	UGCCCUAAAUGCCCCUUCUGGC	MIMAT0004751	TACTGCCCTAAATGCCCCTTTT	No							1						1						10.3333	10	1.03333	0.373901	0.605339
hsa-miR-1908-3p	3p	hsa-mir-1908	MI0008329	CGGCCG	21	CCGGCCGCCGGCUCCGCCCCG	MIMAT0026916	CCGGCCGCCGGCTCCGCCCAG	No												1	1					1	10.3333	10.3333	1	1	1
hsa-miR-1908-5p	5p	hsa-mir-1908	MI0008329	GGCGGG	21	CGGCGGGGACGGCGAUUGGUC	MIMAT0007881	CGGCGGGGACGGCGATTGGT	No	1	7	6	3	2	1	5	19	7	5	8	10	12	44	25	8	14	17	37	23	1.6087	0.220888	0.605339
hsa-miR-1909-5p	5p	hsa-mir-1909	MI0008330	GAGUGC	21	UGAGUGCCGGUGCCUGCCCUG	MIMAT0007882	GTGAGTGCCGGTGCCTGCCCTGA	No									2						2		1		10.6667	10.3333	1.03226	0.677869	0.832228
hsa-miR-190a-5p	5p	hsa-mir-190a	MI0000486	GAUAUG	22	UGAUAUGUUUGAUAUAUUAGGU	MIMAT0000458	TGATATGTTTGATATATTAGGTTG	No																	1		10	10.3333	0.967742	0.373901	0.605339
hsa-miR-190b	5p	hsa-mir-190b	MI0005545	GAUAUG	21	UGAUAUGUUUGAUAUUGGGUU	MIMAT0004929	TGATATGTTTGATATTGGGTTG	No					1		2		3	4	2		4		3	6	5		12.3333	13.6667	0.902439	0.579015	0.780439
hsa-miR-191-3p	3p	hsa-mir-191	MI0000465	CUGCGC	22	GCUGCGCUUGGAUUUCGUCCCC	MIMAT0001618	CTGCGCTTGGATTTCGTCCCC	No							1		1			1	1	2	2		1	1	11.6667	10.6667	1.09375	0.101192	0.605339
hsa-miR-191-5p	5p	hsa-mir-191	MI0000465	AACGGA	23	CAACGGAAUCCCAAAAGCAGCUG	MIMAT0000440	CAACGGAATCCCAAAAGCAGCTG	Yes	2974	4770	4259	2791	2355	2366	2974	4770	4259	2791	2355	2366	6415	10884	9412	7413	6150	6137	8913.67	6576.67	1.35535	0.165928	0.605339
hsa-miR-1910-3p	3p	hsa-mir-1910	MI0008331	AGGCAG	20	GAGGCAGAAGCAGGAUGACA	MIMAT0026917	GAGGCAGAAGCAGGATGACA	Yes	1						1						1						10.3333	10	1.03333	0.373901	0.605339
hsa-miR-1910-5p	5p	hsa-mir-1910	MI0008331	CAGUCC	21	CCAGUCCUGUGCCUGCCGCCU	MIMAT0007884	CCAGTCCTGTGCCTGCCGCCT	Yes	1	2	1		1		1	2	1		1		5	16	8	2	4	5	19.6667	13.6667	1.43902	0.152317	0.605339
hsa-miR-1913	3p	hsa-mir-1913	MI0008334	CUGCCC	22	UCUGCCCCCUCCGCUGCUGCCA	MIMAT0007888	TCTGCCCCCTCCGCTGCTGCCA	Yes																	1		10	10.3333	0.967742	0.373901	0.605339
hsa-miR-1914-3p	3p	hsa-mir-1914	MI0008335	GAGGGG	22	GGAGGGGUCCCGCACUGGGAGG	MIMAT0007890	AGGAGGGGTCCCGCACTGGGAGT	No													1	2					11	10	1.1	0.158302	0.605339
hsa-miR-1914-5p	5p	hsa-mir-1914	MI0008335	CCUGUG	22	CCCUGUGCCCGGCCCACUUCUG	MIMAT0007889	CCCTGTGCCCGGCCCACTTCTGT	No		4						2			1			8			3		12.6667	11	1.15152	0.589832	0.789141
hsa-miR-192-3p	3p	hsa-mir-192	MI0000234	UGCCAA	22	CUGCCAAUUCCAUAGGUCACAG	MIMAT0004543	CTGCCAATTCCATAGGTCACA	No											1						1		10	10.3333	0.967742	0.373901	0.605339
hsa-miR-192-5p	5p	hsa-mir-192	MI0000234	UGACCU	21	CUGACCUAUGAAUUGACAGCC	MIMAT0000222	CTGACCTATGAATTGACAGCCAT	No	316	151	237	233	347	295	402	294	371	307	505	482	2407	1582	2439	2212	2812	2492	2152.67	2515.33	0.855818	0.333116	0.605339
hsa-miR-193a-5p	5p	hsa-mir-193a	MI0000487	GGGUCU	22	UGGGUCUUUGCGGGCGAGAUGA	MIMAT0004614	TGGGTCTTTGCGGGCGAGATG	No	49	76	51	28	28	61	80	105	93	36	37	52	220	327	260	158	133	199	279	173.333	1.60962	0.0449309	0.605339
hsa-miR-193b-3p	3p	hsa-mir-193b	MI0003137	ACUGGC	22	AACUGGCCCUCAAAGUCCCGCU	MIMAT0002819	AACTGGCCCTCAAAGTCCCGCT	Yes	53	91	53	63	54	33	53	91	53	63	54	33	93	140	116	127	106	73	126.333	112	1.12798	0.527957	0.73914
hsa-miR-193b-5p	5p	hsa-mir-193b	MI0003137	GGGGUU	22	CGGGGUUUUGAGGGCGAGAUGA	MIMAT0004767	CGGGGTTTTGAGGGCGAGATG	No	3	5	2	3	2	2	5	6	7		1	6	15	21	18	5	3	14	28	17.3333	1.61539	0.0484852	0.605339
hsa-miR-194-3p	3p	hsa-mir-194-2	MI0000732	CAGUGG	22	CCAGUGGGGCUGCUGUUAUCUG	MIMAT0004671	CCAGTGGGGCTGCTGTTATCTG	Yes	69	117	100	53	33	15	69	117	100	53	33	15	131	243	190	110	89	84	198	104.333	1.89776	0.048234	0.605339
hsa-miR-194-5p	5p	hsa-mir-194-1	MI0000488	GUAACA	22	UGUAACAGCAACUCCAUGUGGA	MIMAT0000460	TGTAACAGCAACTCCATGTGGA	Yes	60	37	45	51	53	27	60	37	45	51	53	27	115	70	109	121	109	55	108	105	1.02857	0.909253	0.998287
hsa-miR-194-5p	5p	hsa-mir-194-2	MI0000732	GUAACA	22	UGUAACAGCAACUCCAUGUGGA	MIMAT0000460	TGTAACAGCAACTCCATGTGGA	Yes	60	37	45	51	53	27	60	37	45	51	53	27	167	93	143	162	170	73	144.333	145	0.995402	0.986831	1
hsa-miR-195-3p	3p	hsa-mir-195	MI0000489	CAAUAU	22	CCAAUAUUGGCUGUGCUGCUCC	MIMAT0004615	CCAATATTGGCTGTGCTGCTCCA	No	13	10	9	3	7	19	13	13	11	8	4	21	41	31	33	27	27	53	45	45.6667	0.985401	0.945649	1
hsa-miR-195-5p	5p	hsa-mir-195	MI0000489	AGCAGC	21	UAGCAGCACAGAAAUAUUGGC	MIMAT0000461	TAGCAGCACAGAAATATTGGCA	No	15	10	6	11	10	6	20	17	11	17	15	16	52	31	41	49	36	30	51.3333	48.3333	1.06207	0.734829	0.871749
hsa-miR-196a-5p	5p	hsa-mir-196a-1	MI0000238	AGGUAG	22	UAGGUAGUUUCAUGUUGUUGGG	MIMAT0000226	TAGGTAGTTTCATGTTGTTGGG	Yes	83	68	114	92	53	46	83	68	114	92	53	46	177	124	237	197	138	94	189.333	153	1.23747	0.457467	0.690836
hsa-miR-196a-5p	5p	hsa-mir-196a-2	MI0000279	AGGUAG	22	UAGGUAGUUUCAUGUUGUUGGG	MIMAT0000226	TAGGTAGTTTCATGTTGTTGGGA	No	83	68	114	92	53	46	106	56	101	73	84	86	299	182	355	262	238	202	288.667	244	1.18306	0.45359	0.687586
hsa-miR-196b-5p	5p	hsa-mir-196b	MI0001150	AGGUAG	22	UAGGUAGUUUCCUGUUGUUGGG	MIMAT0001080	TAGGTAGTTTCCTGTTGTTGGG	Yes	47	62	65	60	33	10	47	62	65	60	33	10	125	117	141	175	113	57	137.667	125	1.10133	0.734301	0.871749
hsa-miR-197-3p	3p	hsa-mir-197	MI0000239	UCACCA	22	UUCACCACCUUCUCCACCCAGC	MIMAT0000227	TTCACCACCTTCTCCACCCAGC	Yes	2659	5746	3034	1155	1601	1251	2659	5746	3034	1155	1601	1251	4170	10524	4926	2192	2689	2044	6550	2318.33	2.82531	0.103447	0.605339
hsa-miR-197-5p	5p	hsa-mir-197	MI0000239	GGGUAG	23	CGGGUAGAGAGGGCAGUGGGAGG	MIMAT0022691	CGGGTAGAGAGGGCAGTGGGAGG	Yes	3	6	1		2		3	6	1		2		7	8	1		3	1	15.3333	11.3333	1.35294	0.164923	0.605339
hsa-miR-1976	3p	hsa-mir-1976	MI0009986	CUCCUG	20	CCUCCUGCCCUCCUUGCUGU	MIMAT0009451	CCTCCTGCCCTCCTTGCTGTAGT	No	2						3	13	3	4	4	4	22	45	17	17	18	12	38	25.6667	1.48052	0.234525	0.605339
hsa-miR-199a-3p	3p	hsa-mir-199a-1	MI0000242	CAGUAG	22	ACAGUAGUCUGCACAUUGGUUA	MIMAT0000232	ACAGTAGTCTGCACATTGGTT	No	50	39	47	40	44	46	113	93	89	170	135	139	298	232	254	431	365	345	271.333	390.333	0.695132	0.0213967	0.605339
hsa-miR-199a-3p	3p	hsa-mir-199a-2	MI0000281	CAGUAG	22	ACAGUAGUCUGCACAUUGGUUA	MIMAT0000232	ACAGTAGTCTGCACATTGGTT	No	50	39	47	40	44	46	113	93	89	170	135	139	302	232	258	431	368	353	274	394	0.695431	0.0188256	0.605339
hsa-miR-199a-5p	5p	hsa-mir-199a-1	MI0000242	CCAGUG	23	CCCAGUGUUCAGACUACCUGUUC	MIMAT0000231	CCCAGTGTTCAGACTACCTGTTC	Yes	75	59	69	83	63	73	75	59	69	83	63	73	158	100	127	163	131	156	138.333	160	0.864583	0.325913	0.605339
hsa-miR-199a-5p	5p	hsa-mir-199a-2	MI0000281	CCAGUG	23	CCCAGUGUUCAGACUACCUGUUC	MIMAT0000231	CCCAGTGTTCAGACTACCTGTTC	Yes	75	59	69	83	63	73	75	59	69	83	63	73	158	100	127	163	131	156	138.333	160	0.864583	0.325913	0.605339
hsa-miR-199b-3p	3p	hsa-mir-199b	MI0000282	CAGUAG	22	ACAGUAGUCUGCACAUUGGUUA	MIMAT0004563	ACAGTAGTCTGCACATTGGTT	No	50	39	47	40	44	46	113	93	89	170	135	139	298	232	254	431	365	345	271.333	390.333	0.695132	0.0213967	0.605339
hsa-miR-199b-5p	5p	hsa-mir-199b	MI0000282	CCAGUG	23	CCCAGUGUUUAGACUAUCUGUUC	MIMAT0000263	CCCAGTGTTTAGACTACCTGTTC	No	8	6	12	10	11	19	43	18	31	32	33	37	59	28	51	52	52	58	56	64	0.875	0.447327	0.681999
hsa-miR-19a-3p	3p	hsa-mir-19a	MI0000073	GUGCAA	23	UGUGCAAAUCUAUGCAAAACUGA	MIMAT0000073	TGTGCAAATCTATGCAAAACTGA	Yes	1					1	1					1	1					1	10.3333	10.3333	1	1	1
hsa-miR-19b-1-5p	5p	hsa-mir-19b-1	MI0000074	GUUUUG	23	AGUUUUGCAGGUUUGCAUCCAGC	MIMAT0004491	AGTTTTGCAGGTTTGCATCCAGC	Yes						1						1						1	10	10.3333	0.967742	0.373901	0.605339
hsa-miR-19b-3p	3p	hsa-mir-19b-1	MI0000074	GUGCAA	23	UGUGCAAAUCCAUGCAAAACUGA	MIMAT0000074	TGTGCAAATCCATGCAAAACTGA	Yes	2		1	6	1	3	2		1	6	1	3	3		1	8	2	5	11.3333	15	0.755556	0.132286	0.605339
hsa-miR-19b-3p	3p	hsa-mir-19b-2	MI0000075	GUGCAA	23	UGUGCAAAUCCAUGCAAAACUGA	MIMAT0000074	TGTGCAAATCCATGCAAAACTGA	Yes	2		1	6	1	3	2		1	6	1	3	3		1	8	2	6	11.3333	15.3333	0.73913	0.112421	0.605339
hsa-miR-200a-3p	3p	hsa-mir-200a	MI0000737	AACACU	22	UAACACUGUCUGGUAACGAUGU	MIMAT0000682	TAACACTGTCTGGTAACGATG	No	215	95	181	304	345	182	1295	499	1083	963	917	1083	2078	853	1921	2058	1998	1678	1627.33	1921.33	0.846981	0.505618	0.72834
hsa-miR-200a-5p	5p	hsa-mir-200a	MI0000737	AUCUUA	22	CAUCUUACCGGACAGUGCUGGA	MIMAT0001620	CATCTTACCGGACAGTGCTGGA	Yes	332	267	261	174	234	380	332	267	261	174	234	380	611	443	576	360	465	651	553.333	502	1.10226	0.632413	0.826672
hsa-miR-200b-3p	3p	hsa-mir-200b	MI0000342	AAUACU	22	UAAUACUGCCUGGUAAUGAUGA	MIMAT0000318	TAATACTGCCTGGTAATGATGAC	No	5677	3777	4723	4142	4452	4142	18332	14669	13745	9053	14041	14021	42938	35758	38121	29374	33783	33856	38949	32347.7	1.20407	0.062768	0.605339
hsa-miR-200b-5p	5p	hsa-mir-200b	MI0000342	AUCUUA	22	CAUCUUACUGGGCAGCAUUGGA	MIMAT0004571	CATCTTACTGGGCAGCATTGGA	Yes	307	575	317	157	196	277	307	575	317	157	196	277	636	1167	763	398	425	544	865.333	465.667	1.85827	0.0740354	0.605339
hsa-miR-200c-3p	3p	hsa-mir-200c	MI0000650	AAUACU	23	UAAUACUGCCGGGUAAUGAUGGA	MIMAT0000617	TAATACTGCCGGGTAATGATGGA	Yes	11216	15431	13270	8570	8961	7620	11216	15431	13270	8570	8961	7620	25245	34069	33258	21516	19204	18629	30867.3	19793	1.55951	0.0198973	0.605339
hsa-miR-200c-5p	5p	hsa-mir-200c	MI0000650	GUCUUA	22	CGUCUUACCCAGCAGUGUUUGG	MIMAT0004657	CGTCTTACCCAGCAGTGTTTG	No																		1	10	10.3333	0.967742	0.373901	0.605339
hsa-miR-202-5p	5p	hsa-mir-202	MI0003130	UCCUAU	22	UUCCUAUGCAUAUACUUCUUUG	MIMAT0002810	TTCCTATGCATATACTTCTTT	No											1						1		10	10.3333	0.967742	0.373901	0.605339
hsa-miR-203a-3p	3p	hsa-mir-203a	MI0000283	UGAAAU	22	GUGAAAUGUUUAGGACCACUAG	MIMAT0000264	TGAAATGTTTAGGACCACTAG	No	41	27	47	36	28	30	51	33	57	41	42	48	277	184	265	257	240	215	252	247.333	1.01887	0.889917	0.982596
hsa-miR-203b-3p	3p	hsa-mir-203b	MI0017343	UGAACU	23	UUGAACUGUUAAGAACCACUGGA	MIMAT0019814	TTGAACTGTTAAGAACCACTGG	No							3	4		2	1	1	3	6		2	3	4	13	13	1	1	1
hsa-miR-204-5p	5p	hsa-mir-204	MI0000284	UCCCUU	22	UUCCCUUUGUCAUCCUAUGCCU	MIMAT0000265	TTCCCTTTGTCATCCTATGCCT	Yes	5	16	12	16	5	8	5	16	12	16	5	8	7	28	25	34	13	14	30	30.3333	0.989011	0.973622	1
hsa-miR-205-5p	5p	hsa-mir-205	MI0000285	CCUUCA	22	UCCUUCAUUCCACCGGAGUCUG	MIMAT0000266	TCCTTCATTCCACCGGAGTCTGT	No	4	8	18	10	6	6	13	18	11	11	13	13	27	44	48	40	35	34	49.6667	46.3333	1.07194	0.64493	0.827889
hsa-miR-206	3p	hsa-mir-206	MI0000490	GGAAUG	22	UGGAAUGUAAGGAAGUGUGUGG	MIMAT0000462	TGGAATGTAAAGAAGTGTGT	No	19	22	27	15	14	12	352	225	263	321	377	401	457	306	458	457	473	493	417	484.333	0.860977	0.261644	0.605339
hsa-miR-208a-3p	3p	hsa-mir-208a	MI0000251	UAAGAC	22	AUAAGACGAGCAAAAAGCUUGU	MIMAT0000241	ATAAGACGAGCAAAAAGCTTGT	Yes					1						1		1				2	1	10.3333	11	0.939394	0.373901	0.605339
hsa-miR-208a-5p	5p	hsa-mir-208a	MI0000251	AGCUUU	22	GAGCUUUUGGCCCGGGUUAUAC	MIMAT0026474	GAGCTTTTGGCCCGGGTTATAC	Yes	1	2			1		1	2			1		1	6	1		1		12.6667	10.3333	1.22581	0.241746	0.605339
hsa-miR-208b-3p	3p	hsa-mir-208b	MI0005570	UAAGAC	22	AUAAGACGAACAAAAGGUUUGU	MIMAT0004960	TATAAGACGAACAAAAGGTTT	No					1						1						2		10	10.6667	0.9375	0.373901	0.605339
hsa-miR-20a-5p	5p	hsa-mir-20a	MI0000076	AAAGUG	23	UAAAGUGCUUAUAGUGCAGGUAG	MIMAT0000075	TAAAGTGCTTATAGTGCAGGTAG	Yes	83	40	107	159	86	40	83	40	107	159	86	40	147	61	176	292	152	84	138	186	0.741935	0.532218	0.741012
hsa-miR-20b-5p	5p	hsa-mir-20b	MI0001519	AAAGUG	23	CAAAGUGCUCAUAGUGCAGGUAG	MIMAT0001413	CAAAGTGCTCATAGTGCAGGTAG	Yes	2	10	7	6	5	3	2	10	7	6	5	3	8	20	15	18	12	12	24.3333	24	1.01389	0.937805	1
hsa-miR-21-3p	3p	hsa-mir-21	MI0000077	AACACC	21	CAACACCAGUCGAUGGGCUGU	MIMAT0004494	CAACACCAGTCGATGGGCTGT	Yes	13	5	4	12	24	3	13	5	4	12	24	3	47	13	35	56	52	33	41.6667	57	0.730994	0.278033	0.605339
hsa-miR-21-5p	5p	hsa-mir-21	MI0000077	AGCUUA	22	UAGCUUAUCAGACUGAUGUUGA	MIMAT0000076	TAGCTTATCAGACTGATGTTGAC	No	1343	582	1354	1522	1744	1369	9797	3893	8269	7244	11944	7298	17265	7545	16631	16479	22048	15083	13823.7	17880	0.773136	0.345075	0.605339
hsa-miR-210-3p	3p	hsa-mir-210	MI0000286	UGUGCG	22	CUGUGCGUGUGACAGCGGCUGA	MIMAT0000267	CTGTGCGTGTGACAGCGGCTGAAT	No	19	7	26	27	9	5	54	44	49	50	39	46	148	115	158	189	102	104	150.333	141.667	1.06118	0.796706	0.918496
hsa-miR-210-5p	5p	hsa-mir-210	MI0000286	GCCCCU	22	AGCCCCUGCCCACCGCACACUG	MIMAT0026475	AGCCCCTGCCCACCGCACACTG	Yes	2	2	7	5	5	6	2	2	7	5	5	6	10	13	12	7	12	9	21.6667	19.3333	1.12069	0.241746	0.605339
hsa-miR-2110	5p	hsa-mir-2110	MI0010629	UGGGGA	22	UUGGGGAAACGGCCGCUGAGUG	MIMAT0010133	TTGGGGAAACGGCCGCTGAGT	No	12	37	33	13	11	12	46	106	65	29	43	56	114	237	207	105	101	118	196	118	1.66102	0.105231	0.605339
hsa-miR-2116-3p	3p	hsa-mir-2116	MI0010635	CUCCCA	21	CCUCCCAUGCCAAGAACUCCC	MIMAT0011161	TCCTCCCATGCCAAGAACTCC	No	1				1		8	15	9	6	4	7	26	43	20	21	17	25	39.6667	31	1.27957	0.298808	0.605339
hsa-miR-2116-5p	5p	hsa-mir-2116	MI0010635	GUUCUU	21	GGUUCUUAGCAUAGGAGGUCU	MIMAT0011160	GGTTCTTAGCATAGGAGGTCTT	No					1				2		1				2		3		10.6667	11	0.969697	0.795255	0.917658
hsa-miR-2117	3p	hsa-mir-2117	MI0010636	GUUCUC	21	UGUUCUCUUUGCCAAGGACAG	MIMAT0011162	TTTCTCTTTGCCAAGG	No												1						1	10	10.3333	0.967742	0.373901	0.605339
hsa-miR-212-3p	3p	hsa-mir-212	MI0000288	AACAGU	21	UAACAGUCUCCAGUCACGGCC	MIMAT0000269	TAACAGTCTCCAGTCACGGC	No			1					2		3			4	4	4	3	1	3	14	12.3333	1.13514	0.0667665	0.605339
hsa-miR-212-5p	5p	hsa-mir-212	MI0000288	CCUUGG	23	ACCUUGGCUCUAGACUGCUUACU	MIMAT0022695	ACCTTGGCTCTAGACTGCTTACT	Yes	7	10	11	11	9	26	7	10	11	11	9	26	15	16	24	18	13	41	28.3333	34	0.833333	0.566397	0.77164
hsa-miR-214-3p	3p	hsa-mir-214	MI0000290	CAGCAG	22	ACAGCAGGCACAGACAGGCAGU	MIMAT0000271	ACAGCAGGCACAGACAGGCAGT	Yes	9	12	7	18	11	3	9	12	7	18	11	3	47	43	33	46	40	23	51	46.3333	1.10072	0.593127	0.792712
hsa-miR-214-5p	5p	hsa-mir-214	MI0000290	GCCUGU	22	UGCCUGUCUACACUUGCUGUGC	MIMAT0004564	TGCCTGTCTACACTTGCTGTGC	Yes	4		2	2	3	1	4		2	2	3	1	6		2	2	5	1	12.6667	12.6667	1	1	1
hsa-miR-215-5p	5p	hsa-mir-215	MI0000291	UGACCU	21	AUGACCUAUGAAUUGACAGAC	MIMAT0000272	ATGACCTATGAATTGACAGACA	No	9	4	6	3	7	10	40	17	28	22	37	67	72	47	58	56	81	96	69	87.6667	0.787072	0.245492	0.605339
hsa-miR-216b-5p	5p	hsa-mir-216b	MI0005569	AAUCUC	22	AAAUCUCUGCAGGCAAAUGUGA	MIMAT0004959	AAATCTCTGCAGGCAAATGTGA	Yes					1						1						1		10	10.3333	0.967742	0.373901	0.605339
hsa-miR-217	5p	hsa-mir-217	MI0000293	ACUGCA	23	UACUGCAUCAGGAACUGAUUGGA	MIMAT0000274	TACTGCATCAGGAACTGACTGGA	No							2	2		3	1	1	2	2	1	3	4	2	11.6667	13	0.897436	0.116117	0.605339
hsa-miR-218-1-3p	3p	hsa-mir-218-1	MI0000294	UGGUUC	22	AUGGUUCCGUCAAGCACCAUGG	MIMAT0004565	AAACATGGTTCCGTCAAGCACC	No																		1	10	10.3333	0.967742	0.373901	0.605339
hsa-miR-218-5p	5p	hsa-mir-218-1	MI0000294	UGUGCU	21	UUGUGCUUGAUCUAACCAUGU	MIMAT0000275	TTGTGCTTGATCTAACCATGT	Yes	18	21	23	33	20	28	18	21	23	33	20	28	42	38	56	63	42	64	55.3333	66.3333	0.834171	0.289287	0.605339
hsa-miR-218-5p	5p	hsa-mir-218-2	MI0000295	UGUGCU	21	UUGUGCUUGAUCUAACCAUGU	MIMAT0000275	TTGTGCTTGATCTAACCATGT	Yes	18	21	23	33	20	28	18	21	23	33	20	28	42	38	54	63	42	64	54.6667	66.3333	0.824121	0.248011	0.605339
hsa-miR-219a-1-3p	3p	hsa-mir-219a-1	MI0000296	GAGUUG	22	AGAGUUGAGUCUGGACGUCCCG	MIMAT0004567	AGAGTTGAGTCTGGACGTCCCG	Yes	3	12	2	3	3	7	3	12	2	3	3	7	16	38	16	7	10	23	33.3333	23.3333	1.42857	0.32049	0.605339
hsa-miR-219a-2-3p	3p	hsa-mir-219a-2	MI0000740	GAAUUG	22	AGAAUUGUGGCUGGACAUCUGU	MIMAT0004675	AGAATTGTGGCTGGACATCTGT	Yes	20	44	19	20	16	42	20	44	19	20	16	42	34	84	33	52	27	80	60.3333	63	0.957672	0.912357	1
hsa-miR-219a-5p	5p	hsa-mir-219a-2	MI0000740	GAUUGU	21	UGAUUGUCCAAACGCAAUUCU	MIMAT0000276	TGATTGTCCAAACGCAATTCTTGAT	No											1						1		10	10.3333	0.967742	0.373901	0.605339
hsa-miR-219b-5p	5p	hsa-mir-219b	MI0017299	GAUGUC	22	AGAUGUCCAGCCACAAUUCUCG	MIMAT0019747	AGATGTCCAGCCACAATTCTCG	Yes				2						2						2			10	10.6667	0.9375	0.373901	0.605339
hsa-miR-22-3p	3p	hsa-mir-22	MI0000078	AGCUGC	22	AAGCUGCCAGUUGAAGAACUGU	MIMAT0000077	AAGCTGCCAGTTGAAGAACTGT	Yes	103	98	83	155	113	73	103	98	83	155	113	73	421	427	455	480	414	363	444.333	429	1.03574	0.687661	0.842617
hsa-miR-22-5p	5p	hsa-mir-22	MI0000078	GUUCUU	22	AGUUCUUCAGUGGCAAGCUUUA	MIMAT0004495	AGTTCTTCAGTGGCAAGCTTT	No	3	4	2	6	3	2	11	8	10	6	10	10	16	12	12	14	15	12	23.3333	23.6667	0.985915	0.845015	0.951674
hsa-miR-221-3p	3p	hsa-mir-221	MI0000298	GCUACA	23	AGCUACAUUGUCUGCUGGGUUUC	MIMAT0000278	AGCTACATTGTCTGCTGGGTTT	No	1466	1780	1631	1010	1287	1351	2188	1772	1679	1707	2301	2205	6605	7665	6793	6405	7238	7349	7031	7007.33	1.00338	0.959866	1
hsa-miR-221-5p	5p	hsa-mir-221	MI0000298	CCUGGC	22	ACCUGGCAUACAAUGUAGAUUU	MIMAT0004568	ACCTGGCATACAATGTAGATTTCTGT	No	25	7	20	26	33	19	132	164	122	133	114	190	455	412	395	387	441	651	430.667	503	0.856196	0.430006	0.668487
hsa-miR-222-3p	3p	hsa-mir-222	MI0000299	GCUACA	21	AGCUACAUCUGGCUACUGGGU	MIMAT0000279	AGCTACATCTGGCTACTGGGTCTCT	No	275	499	279	233	321	218	2511	4633	2910	2494	2875	2500	6556	11984	8886	7411	7333	5177	9152	6650.33	1.37617	0.222618	0.605339
hsa-miR-222-5p	5p	hsa-mir-222	MI0000299	UCAGUA	22	CUCAGUAGCCAGUGUAGAUCCU	MIMAT0004569	TCAGTAGCCAGTGTAGATCCTGT	No															1				10.3333	10	1.03333	0.373901	0.605339
hsa-miR-223-3p	3p	hsa-mir-223	MI0000300	GUCAGU	22	UGUCAGUUUGUCAAAUACCCCA	MIMAT0000280	TGTCAGTTTGTCAAATACCCCA	Yes	10	11	19	23	7	9	10	11	19	23	7	9	32	27	49	94	26	28	46	59.3333	0.775281	0.597961	0.797492
hsa-miR-223-5p	5p	hsa-mir-223	MI0000300	GUGUAU	22	CGUGUAUUUGACAAGCUGAGUU	MIMAT0004570	CGTGTATTTGACAAGCTGAGTTG	No	1						1		2		1	3	3		3	2	2	6	12	13.3333	0.9	0.468527	0.700855
hsa-miR-224-3p	3p	hsa-mir-224	MI0000301	AAAUGG	23	AAAAUGGUGCCCUAGUGACUACA	MIMAT0009198	AAATGGTGCCCTAGTGACTACA	No							1				1		2				2	2	10.6667	11.3333	0.941176	0.518519	0.72834
hsa-miR-224-5p	5p	hsa-mir-224	MI0000301	AAGUCA	21	CAAGUCACUAGUGGUUCCGUU	MIMAT0000281	CAAGTCACTAGTGGTTCCGTTT	No	406	483	266	385	426	748	1710	2419	1460	1528	1889	3057	3618	5567	3442	3393	3708	5880	4219	4337	0.972792	0.914866	1
hsa-miR-2276-3p	3p	hsa-mir-2276	MI0011282	CUGCAA	22	UCUGCAAGUGUCAGAGGCGAGG	MIMAT0011775	TCTGCAAGTGTCAGAGGCGAGG	Yes	3	13	8	4	1	1	3	13	8	4	1	1	6	17	8	4	5	2	20.3333	13.6667	1.48781	0.129203	0.605339
hsa-miR-2277-3p	3p	hsa-mir-2277	MI0011284	GACAGC	21	UGACAGCGCCCUGCCUGGCUC	MIMAT0011777	TGACAGCGCCCTGCCTGGCTCG	No										2			1		1	2	2		10.6667	11.3333	0.941176	0.421648	0.658605
hsa-miR-2277-5p	5p	hsa-mir-2277	MI0011284	GCGCGG	24	AGCGCGGGCUGAGCGCUGCCAGUC	MIMAT0017352	AGCGCGGGCTGAGCGCTGCCAGT	No	14	19	19	14	11	18	13	27	20	19	15	9	41	72	54	55	42	37	65.6667	54.6667	1.20122	0.352587	0.605339
hsa-miR-2278	5p	hsa-mir-2278	MI0011285	AGAGCA	22	GAGAGCAGUGUGUGUUGCCUGG	MIMAT0011778	GAGAGCAGTGTGTGTTGCCTGGG	No									2				3		3				12	10	1.2	0.116117	0.605339
hsa-miR-2355-3p	3p	hsa-mir-2355	MI0015873	UUGUCC	22	AUUGUCCUUGCUGUUUGGAGAU	MIMAT0017950	CATTGTCCTTGCTGTTTGGAGA	No	1								2		1	1	2		2		2	3	11.3333	11.6667	0.971429	0.77805	0.904393
hsa-miR-2392	3p	hsa-mir-2392	MI0016870	AGGAUG	20	UAGGAUGGGGGUGAGAGGUG	MIMAT0019043	TAGGATGGGTGTGAGA	No								4						4					11.3333	10	1.13333	0.373901	0.605339
hsa-miR-23a-3p	3p	hsa-mir-23a	MI0000079	UCACAU	21	AUCACAUUGCCAGGGAUUUCC	MIMAT0000078	ATCACATTGCCAGGGATTTCC	Yes	646	622	563	308	427	369	646	622	563	308	427	369	2836	2853	2768	1687	2047	2004	2829	1922.67	1.47139	0.00146947	0.465455
hsa-miR-23a-5p	5p	hsa-mir-23a	MI0000079	GGGUUC	22	GGGGUUCCUGGGGAUGGGAUUU	MIMAT0004496	GGGGTTCCTGGGGATGGGATTT	Yes	8	18	6	6	8	16	8	18	6	6	8	16	17	41	12	11	18	27	33.3333	28.6667	1.16279	0.667381	0.832228
hsa-miR-23b-3p	3p	hsa-mir-23b	MI0000439	UCACAU	21	AUCACAUUGCCAGGGAUUACC	MIMAT0000418	ATCACATTGCCAGGGATTACCACT	No	889	748	781	332	541	475	1255	1726	1314	1233	1215	2178	3719	4575	4394	3121	3024	3992	4239.33	3389	1.25091	0.102608	0.605339
hsa-miR-23b-5p	5p	hsa-mir-23b	MI0000439	GGGUUC	22	UGGGUUCCUGGCAUGCUGAUUU	MIMAT0004587	TGGGTTCCTGGCATGCTGATT	No	8	21	15	8	14	25	15	28	11	10	10	42	37	86	52	43	37	113	68.3333	74.3333	0.919283	0.842878	0.951674
hsa-miR-23c	3p	hsa-mir-23c	MI0016010	UCACAU	22	AUCACAUUGCCAGUGAUUACCC	MIMAT0018000	ATCACATTGCCAGGGATTACCC	No							1	5	1		1		3	5	1		3	1	13	11.3333	1.14706	0.315296	0.605339
hsa-miR-24-1-5p	5p	hsa-mir-24-1	MI0000080	GCCUAC	22	UGCCUACUGAGCUGAUAUCAGU	MIMAT0000079	GGTGCCTACTGAGCTGATATC	No							1	2			1	5	5	9			6	8	14.6667	14.6667	1	1	1
hsa-miR-24-2-5p	5p	hsa-mir-24-2	MI0000081	GCCUAC	22	UGCCUACUGAGCUGAAACACAG	MIMAT0004497	GTGCCTACTGAGCTGAAAC	No							14	7	11	6	8	3	44	21	36	34	29	16	43.6667	36.3333	1.20183	0.442613	0.678493
hsa-miR-24-3p	3p	hsa-mir-24-1	MI0000080	GGCUCA	22	UGGCUCAGUUCAGCAGGAACAG	MIMAT0000080	TGGCTCAGTTCAGCAGGAAC	No	363	266	455	230	217	148	639	458	560	374	499	251	1509	1130	1501	1047	1157	723	1390	985.667	1.41021	0.0886773	0.605339
hsa-miR-24-3p	3p	hsa-mir-24-2	MI0000081	GGCUCA	22	UGGCUCAGUUCAGCAGGAACAG	MIMAT0000080	TGGCTCAGTTCAGCAGGAAC	No	363	266	455	230	217	148	639	458	560	374	499	251	1500	1121	1499	1040	1148	718	1383.33	978.667	1.41349	0.0884952	0.605339
hsa-miR-2467-3p	3p	hsa-mir-2467	MI0017432	GCAGAG	22	AGCAGAGGCAGAGAGGCUCAGG	MIMAT0019953	AGCAGAGGCAGAGAGGCTCA	No											1		1				1	1	10.3333	10.6667	0.96875	0.518519	0.72834
hsa-miR-25-3p	3p	hsa-mir-25	MI0000082	AUUGCA	22	CAUUGCACUUGUCUCGGUCUGA	MIMAT0000081	CATTGCACTTGTCTCGGTCTGA	Yes	4342	4760	4093	2670	3167	6856	4342	4760	4093	2670	3167	6856	7679	8416	8045	5570	5870	9972	8056.67	7147.33	1.12723	0.560929	0.765707
hsa-miR-25-5p	5p	hsa-mir-25	MI0000082	GGCGGA	21	AGGCGGAGACUUGGGCAAUUG	MIMAT0004498	AGGCGGAGACTTGGGCAATTGCT	No	2	6	3	2	2	1	20	50	27	27	24	30	31	96	62	50	43	49	73	57.3333	1.27326	0.453687	0.687586
hsa-miR-2682-5p	5p	hsa-mir-2682	MI0012063	AGGCAG	23	CAGGCAGUGACUGUUCAGACGUC	MIMAT0013517	CAGGCAGTGACTGTTCAGACGT	No	3	7	5		1	7	13	4	2	4	4	33	20	11	11	4	8	51	24	31	0.774194	0.671847	0.832228
hsa-miR-26a-1-3p	3p	hsa-mir-26a-1	MI0000083	CUAUUC	22	CCUAUUCUUGGUUACUUGCACG	MIMAT0004499	CCTATTCTTGGTTACTTGCACG	Yes	1				1		1				1		1				1		10.3333	10.3333	1	1	1
hsa-miR-26a-2-3p	3p	hsa-mir-26a-2	MI0000750	CUAUUC	22	CCUAUUCUUGAUUACUUGUUUC	MIMAT0004681	CCTATTCTTGATTACTTGTTTC	Yes	1		1		2	2	1		1		2	2	3		2		2	4	11.6667	12	0.972222	0.829799	0.94292
hsa-miR-26a-5p	5p	hsa-mir-26a-1	MI0000083	UCAAGU	22	UUCAAGUAAUCCAGGAUAGGCU	MIMAT0000082	TTCAAGTAATCCAGGATAGGCT	Yes	5444	4386	4147	6009	6626	4659	5444	4386	4147	6009	6626	4659	7738	6539	7483	10767	9661	6828	7263.33	9095.33	0.798578	0.210113	0.605339
hsa-miR-26a-5p	5p	hsa-mir-26a-2	MI0000750	UCAAGU	22	UUCAAGUAAUCCAGGAUAGGCU	MIMAT0000082	TTCAAGTAATCCAGGATAGGCT	Yes	5444	4386	4147	6009	6626	4659	5444	4386	4147	6009	6626	4659	7754	6555	7506	10808	9684	6862	7281.67	9128	0.797729	0.207526	0.605339
hsa-miR-26b-3p	3p	hsa-mir-26b	MI0000084	CUGUUC	22	CCUGUUCUCCAUUACUUGGCUC	MIMAT0004500	CCTGTTCTCCATTACTTGGCT	No									2				1		4		1		11.6667	10.3333	1.12903	0.345271	0.605339
hsa-miR-26b-5p	5p	hsa-mir-26b	MI0000084	UCAAGU	21	UUCAAGUAAUUCAGGAUAGGU	MIMAT0000083	TTCAAGTAATTCAGGATAGGTT	No	142	86	111	296	211	122	1169	437	697	1118	1321	1316	1885	810	1324	2282	2220	2108	1349.67	2213.33	0.609789	0.0516113	0.605339
hsa-miR-27a-3p	3p	hsa-mir-27a	MI0000085	UCACAG	21	UUCACAGUGGCUAAGUUCCGC	MIMAT0000084	TTCACAGTGGCTAAGTTCCG	No	29	23	31	41	31	22	247	128	536	333	197	140	634	418	990	843	614	428	690.667	638.333	1.08198	0.811503	0.927118
hsa-miR-27a-5p	5p	hsa-mir-27a	MI0000085	GGGCUU	22	AGGGCUUAGCUGCUUGUGAGCA	MIMAT0004501	AGGGCTTAGCTGCTTGTGAGCA	Yes	63	53	39	47	37	52	63	53	39	47	37	52	79	89	64	65	59	63	87.3333	72.3333	1.20737	0.115265	0.605339
hsa-miR-27b-3p	3p	hsa-mir-27b	MI0000440	UCACAG	21	UUCACAGUGGCUAAGUUCUGC	MIMAT0000419	TTCACAGTGGCTAAGTTCTGC	Yes	4428	2307	3941	4644	4049	3779	4428	2307	3941	4644	4049	3779	10092	6106	9375	10738	9355	7543	8534.33	9222	0.925432	0.677635	0.832228
hsa-miR-27b-5p	5p	hsa-mir-27b	MI0000440	GAGCUU	22	AGAGCUUAGCUGAUUGGUGAAC	MIMAT0004588	AGAGCTTAGCTGATTGGTGAAC	Yes	46	44	39	23	35	30	46	44	39	23	35	30	99	83	78	54	78	81	96.6667	81	1.19342	0.214726	0.605339
hsa-miR-28-3p	3p	hsa-mir-28	MI0000086	ACUAGA	22	CACUAGAUUGUGAGCUCCUGGA	MIMAT0004502	CACTAGATTGTGAGCTCCTGGA	Yes	4029	5742	3345	1956	2901	3374	4029	5742	3345	1956	2901	3374	8939	12957	9216	5733	6610	9337	10380.7	7236.67	1.43445	0.136347	0.605339
hsa-miR-28-5p	5p	hsa-mir-28	MI0000086	AGGAGC	22	AAGGAGCUCACAGUCUAUUGAG	MIMAT0000085	AAGGAGCTCACAGTCTATTGAG	Yes	19	13	26	11	13	12	19	13	26	11	13	12	61	45	78	38	48	49	71.3333	55	1.29697	0.183007	0.605339
hsa-miR-296-3p	3p	hsa-mir-296	MI0000747	AGGGUU	22	GAGGGUUGGGUGGAGGCUCUCC	MIMAT0004679	AGGGTTGGGTGGAGGCTCTCC	No							2	6	2	3	2	2	5	15	7	8	4	4	19	15.3333	1.23913	0.333084	0.605339
hsa-miR-296-5p	5p	hsa-mir-296	MI0000747	GGGCCC	21	AGGGCCCCCCCUCAAUCCUGU	MIMAT0000690	AGGGCCCCCCCTCAATCCTGT	Yes															1				10.3333	10	1.03333	0.373901	0.605339
hsa-miR-299-3p	3p	hsa-mir-299	MI0000744	AUGUGG	22	UAUGUGGGAUGGUAAACCGCUU	MIMAT0000687	GTATGTGGGACGGTAAACCGCT	No											1						2		10	10.6667	0.9375	0.373901	0.605339
hsa-miR-29a-3p	3p	hsa-mir-29a	MI0000087	AGCACC	22	UAGCACCAUCUGAAAUCGGUUA	MIMAT0000086	TAGCACCATCTGAAATCGGTT	No	131	102	129	131	118	188	236	129	190	262	289	218	849	688	815	959	984	853	794	942	0.842887	0.0796926	0.605339
hsa-miR-29a-5p	5p	hsa-mir-29a	MI0000087	CUGAUU	22	ACUGAUUUCUUUUGGUGUUCAG	MIMAT0004503	ACTGATTTCTTTTGGTGTTCA	No											1		1				2		10.3333	10.6667	0.96875	0.677869	0.832228
hsa-miR-29b-1-5p	5p	hsa-mir-29b-1	MI0000105	CUGGUU	24	GCUGGUUUCAUAUGGUGGUUUAGA	MIMAT0004514	GCTGGTTTCATATGGTGGTTTAGA	Yes	4	2	6	2	1	3	4	2	6	2	1	3	8	11	11	5	7	9	20	17	1.17647	0.121004	0.605339
hsa-miR-29b-2-5p	5p	hsa-mir-29b-2	MI0000107	UGGUUU	22	CUGGUUUCACAUGGUGGCUUAG	MIMAT0004515	CTGGTTTCACATGGTGGCTTAGA	No							3	4	3	3	2	3	8	6	7	3	10	5	17	16	1.0625	0.667492	0.832228
hsa-miR-29b-3p	3p	hsa-mir-29b-1	MI0000105	AGCACC	23	UAGCACCAUUUGAAAUCAGUGUU	MIMAT0000100	TAGCACCATTTGAAATCAGT	No	2				1	1	1	4	1	4	3	5	7	6	4	4	6	11	15.6667	17	0.921569	0.58705	0.788241
hsa-miR-29b-3p	3p	hsa-mir-29b-2	MI0000107	AGCACC	23	UAGCACCAUUUGAAAUCAGUGUU	MIMAT0000100	TAGCACCATTTGAAATCAGT	No	2				1	1	1	4	1	4	3	5	7	6	4	4	6	11	15.6667	17	0.921569	0.58705	0.788241
hsa-miR-29c-3p	3p	hsa-mir-29c	MI0000735	AGCACC	22	UAGCACCAUUUGAAAUCGGUUA	MIMAT0000681	TAGCACCATTTGAAATCGGTT	No	1	2			1		1	2	2	4	1	1	4	4	4	4	2	1	14	12.3333	1.13514	0.131778	0.605339
hsa-miR-29c-5p	5p	hsa-mir-29c	MI0000735	GACCGA	22	UGACCGAUUUCUCCUGGUGUUC	MIMAT0004673	ACCGATTTCTCCTGGTGTTCAGA	No	1						7	4	7		6	9	22	18	16	6	15	29	28.6667	26.6667	1.075	0.786934	0.912209
hsa-miR-301a-5p	5p	hsa-mir-301a	MI0000745	CUCUGA	22	GCUCUGACUUUAUUGCACUACU	MIMAT0022696	GCTCTGACTTTATTGCACTACT	Yes	2			3	2	1	2			3	2	1	3		1	5	2	1	11.3333	12.6667	0.894737	0.421648	0.658605
hsa-miR-301b-3p	3p	hsa-mir-301b	MI0005568	AGUGCA	23	CAGUGCAAUGAUAUUGUCAAAGC	MIMAT0004958	CAGTGCAATGATATTGTCAAAGC	Yes	1						1						1						10.3333	10	1.03333	0.373901	0.605339
hsa-miR-302b-3p	3p	hsa-mir-302b	MI0000772	AAGUGC	23	UAAGUGCUUCCAUGUUUUAGUAG	MIMAT0000715	TAAGTGCTTCCATGTTTTAGT	No												1						1	10	10.3333	0.967742	0.373901	0.605339
hsa-miR-3064-5p	5p	hsa-mir-3064	MI0017375	CUGGCU	21	UCUGGCUGUUGUGGUGUGCAA	MIMAT0019864	TCTGGCTGTTGTGGTGTGCAA	Yes	2		2	2	1	1	2		2	2	1	1	5	2	5	6	6	3	14	15	0.933333	0.518519	0.72834
hsa-miR-3065-3p	3p	hsa-mir-3065	MI0014228	CAGCAC	23	UCAGCACCAGGAUAUUGUUGGAG	MIMAT0015378	TCAGCACCAGGATATTGTTGGAG	Yes	1						1						1						10.3333	10	1.03333	0.373901	0.605339
hsa-miR-3065-5p	5p	hsa-mir-3065	MI0014228	CAACAA	23	UCAACAAAAUCACUGAUGCUGGA	MIMAT0015066	TCAACAAAATCACTGATGCTGGAGT	No	4		2	4	3		6		6	7	5	3	13	2	10	16	10	3	18.3333	19.6667	0.932203	0.802482	0.919243
hsa-miR-3074-5p	5p	hsa-mir-3074	MI0014181	UUCCUG	21	GUUCCUGCUGAACUGAGCCAG	MIMAT0019208	GTTCCTGCTGAACTGAGCCAGT	No							1		1			2	2		1		1	6	11	12.3333	0.891892	0.530412	0.740123
hsa-miR-30a-3p	3p	hsa-mir-30a	MI0000088	UUUCAG	22	CUUUCAGUCGGAUGUUUGCAGC	MIMAT0000088	CTTTCAGTCGGATGTTTGCAGT	No	1273	1339	1260	632	808	838	1164	1286	976	795	1068	873	5728	5608	5457	3677	4328	3338	5607.67	3791	1.47921	0.00379381	0.605339
hsa-miR-30a-5p	5p	hsa-mir-30a	MI0000088	GUAAAC	22	UGUAAACAUCCUCGACUGGAAG	MIMAT0000087	TGTAAACATCCTCGACTGGAAGCT	No	3363	1474	2583	2471	3160	3453	14045	6394	8907	14666	18968	15012	30723	15375	24130	34334	38292	33723	23419.3	35459.7	0.66045	0.0614493	0.605339
hsa-miR-30b-3p	3p	hsa-mir-30b	MI0000441	UGGGAG	22	CUGGGAGGUGGAUGUUUACUUC	MIMAT0004589	CTGGGAGGTGGATGTTTACTT	No	3	6	7	2	4	3	7	16	8	6	9	13	22	44	36	21	28	34	44	37.6667	1.16814	0.442934	0.678493
hsa-miR-30b-5p	5p	hsa-mir-30b	MI0000441	GUAAAC	22	UGUAAACAUCCUACACUCAGCU	MIMAT0000420	TGTAAACATCCTACACTCAGCT	Yes	385	110	237	539	444	256	385	110	237	539	444	256	511	155	401	909	651	346	365.667	645.333	0.566632	0.222439	0.605339
hsa-miR-30c-1-3p	3p	hsa-mir-30c-1	MI0000736	UGGGAG	22	CUGGGAGAGGGUUGUUUACUCC	MIMAT0004674	CTGGGAGAGGGTTGTTTACT	No	3	4	3	3	1	2	7	10	15	9	7	4	18	38	33	23	18	20	39.6667	30.3333	1.30769	0.20564	0.605339
hsa-miR-30c-2-3p	3p	hsa-mir-30c-2	MI0000254	UGGGAG	22	CUGGGAGAAGGCUGUUUACUCU	MIMAT0004550	CTGGGAGAAGGCTGTTTACTCT	Yes	547	592	471	527	591	503	547	592	471	527	591	503	969	1206	1079	1062	1022	1001	1094.67	1038.33	1.05425	0.470618	0.702891
hsa-miR-30c-5p	5p	hsa-mir-30c-1	MI0000736	GUAAAC	23	UGUAAACAUCCUACACUCUCAGC	MIMAT0000244	TGTAAACATCCTACACTCTCAGC	Yes	1867	2018	2011	1316	1350	1266	1867	2018	2011	1316	1350	1266	3322	4284	3867	3205	2949	2793	3834.33	2992.33	1.28139	0.0500221	0.605339
hsa-miR-30c-5p	5p	hsa-mir-30c-2	MI0000254	GUAAAC	23	UGUAAACAUCCUACACUCUCAGC	MIMAT0000244	TGTAAACATCCTACACTCTCAGC	Yes	1867	2018	2011	1316	1350	1266	1867	2018	2011	1316	1350	1266	3322	4284	3878	3211	2952	2793	3838	2995.33	1.28133	0.0503608	0.605339
hsa-miR-30d-3p	3p	hsa-mir-30d	MI0000255	UUUCAG	22	CUUUCAGUCAGAUGUUUGCUGC	MIMAT0004551	CTTTCAGTCAGATGTTTGCTGC	Yes	2		3	2	1		2		3	2	1		8		9	8	11	2	15.6667	17	0.921569	0.748868	0.88509
hsa-miR-30d-5p	5p	hsa-mir-30d	MI0000255	GUAAAC	22	UGUAAACAUCCCCGACUGGAAG	MIMAT0000245	TGTAAACATCCCCGACTGGAAGCT	No	3515	3027	3642	2738	2541	2250	20060	23744	16983	20286	24812	24127	39143	49532	41409	43550	44699	43235	43371.3	43838	0.989355	0.890603	0.982596
hsa-miR-30e-3p	3p	hsa-mir-30e	MI0000749	UUUCAG	22	CUUUCAGUCGGAUGUUUACAGC	MIMAT0000693	CTTTCAGTCGGATGTTTACAGT	No	446	375	319	248	288	343	509	356	329	418	526	426	1402	1062	1101	1012	1105	1011	1198.33	1052.67	1.13838	0.262744	0.605339
hsa-miR-30e-5p	5p	hsa-mir-30e	MI0000749	GUAAAC	22	UGUAAACAUCCUUGACUGGAAG	MIMAT0000692	TGTAAACATCCTTGACTGGAAGCT	No	36	16	27	35	29	24	105	53	75	185	152	133	295	168	254	473	373	349	249	408.333	0.609796	0.0403889	0.605339
hsa-miR-31-3p	3p	hsa-mir-31	MI0000089	GCUAUG	22	UGCUAUGCCAACAUAUUGCCAU	MIMAT0004504	TGCTATGCCAACATATTGCCATC	No					1		4		5		3	3	5		5		5	4	13.3333	13	1.02564	0.889917	0.982596
hsa-miR-31-5p	5p	hsa-mir-31	MI0000089	GGCAAG	21	AGGCAAGAUGCUGGCAUAGCU	MIMAT0000089	AGGCAAGATGCTGGCATAGCTGT	No	28	29	30	32	40	17	179	162	144	147	203	133	607	501	570	517	618	350	569.333	505	1.12739	0.486884	0.719816
hsa-miR-3120-3p	3p	hsa-mir-3120	MI0014136	ACAGCA	21	CACAGCAAGUGUAGACAGGCA	MIMAT0014982	CACAGCAAGTGTAGACAGGCA	Yes		2						2						2					10.6667	10	1.06667	0.373901	0.605339
hsa-miR-3121-3p	3p	hsa-mir-3121	MI0014137	AAAUAG	22	UAAAUAGAGUAGGCAAAGGACA	MIMAT0014983	TAAATAGAGTAGGCAAAGGACA	Yes	1						1						1						10.3333	10	1.03333	0.373901	0.605339
hsa-miR-3124-5p	5p	hsa-mir-3124	MI0014140	UCGCGG	21	UUCGCGGGCGAAGGCAAAGUC	MIMAT0014986	TTCGCGGGCGAAGGCAAAGT	No	1		1								1		2		1		1	1	11	10.6667	1.03125	0.64333	0.826672
hsa-miR-3127-3p	3p	hsa-mir-3127	MI0014144	CCCCUU	22	UCCCCUUCUGCAGGCCUGCUGG	MIMAT0019201	TCCCCTTCTGCAGGCCTGCTGG	Yes		8	2		1			8	2		1		2	8	5		1		15	10.3333	1.45161	0.0572352	0.605339
hsa-miR-3127-5p	5p	hsa-mir-3127	MI0014144	UCAGGG	23	AUCAGGGCUUGUGGAAUGGGAAG	MIMAT0014990	ATCAGGGCTTGTGGAATGGGAAGT	No	3	7	7	5	1	3	2	8	3		2	8	13	30	17	7	7	19	30	21	1.42857	0.238782	0.605339
hsa-miR-3128	5p	hsa-mir-3128	MI0014145	CUGGCA	23	UCUGGCAAGUAAAAAACUCUCAU	MIMAT0014991	TGGCAAGTAAAAAACTCTCATT	No							1				1	1	1				1	1	10.3333	10.6667	0.96875	0.518519	0.72834
hsa-miR-3129-5p	5p	hsa-mir-3129	MI0014146	CAGUAG	22	GCAGUAGUGUAGAGAUUGGUUU	MIMAT0014992	AGTAGTGTAGAGATTGGTTTGC	No									1						1				10.3333	10	1.03333	0.373901	0.605339
hsa-miR-3130-3p	3p	hsa-mir-3130-1	MI0014147	CUGCAC	21	GCUGCACCGGAGACUGGGUAA	MIMAT0014994	GCTGCACCGGAGACTGGGTAA	Yes						1						1						1	10	10.3333	0.967742	0.373901	0.605339
hsa-miR-3130-3p	3p	hsa-mir-3130-2	MI0014148	CUGCAC	21	GCUGCACCGGAGACUGGGUAA	MIMAT0014994	GCTGCACCGGAGACTGGGTAA	Yes						1						1						1	10	10.3333	0.967742	0.373901	0.605339
hsa-miR-3130-5p	5p	hsa-mir-3130-1	MI0014147	ACCCAG	21	UACCCAGUCUCCGGUGCAGCC	MIMAT0014995	TACCCAGTCTCCGGTGCAGCCT	No								2	1				1	2	1				11.3333	10	1.13333	0.0161301	0.605339
hsa-miR-3130-5p	5p	hsa-mir-3130-2	MI0014148	ACCCAG	21	UACCCAGUCUCCGGUGCAGCC	MIMAT0014995	TACCCAGTCTCCGGTGCAGCCT	No								2	1					2	1		1	1	11	10.6667	1.03125	0.64333	0.826672
hsa-miR-3131	5p	hsa-mir-3131	MI0014151	CGAGGA	23	UCGAGGACUGGUGGAAGGGCCUU	MIMAT0014996	TCGAGGACTGGTGGAAGGGCCT	No											1		1	2			2		11	10.6667	1.03125	0.724659	0.863728
hsa-miR-3132	5p	hsa-mir-3132	MI0014152	GGGUAG	24	UGGGUAGAGAAGGAGCUCAGAGGA	MIMAT0014997	TGGGTAGAGAAGGAGCTCAGAG	No									1						1				10.3333	10	1.03333	0.373901	0.605339
hsa-miR-3133	5p	hsa-mir-3133	MI0014153	AAAGAA	22	UAAAGAACUCUUAAAACCCAAU	MIMAT0014998	TAAAGAACTCTTAAAACCCAAT	Yes	5	2	2	2	1		5	2	2	2	1		6	2	6	6	3		14.6667	13	1.1282	0.488251	0.720156
hsa-miR-3137	5p	hsa-mir-3137	MI0014160	CUGUAG	24	UCUGUAGCCUGGGAGCAAUGGGGU	MIMAT0015005	CTGTAGCCTGGGAGCAATGGGG	No									2						2				10.6667	10	1.06667	0.373901	0.605339
hsa-miR-3138	3p	hsa-mir-3138	MI0014161	GUGGAC	24	UGUGGACAGUGAGGUAGAGGGAGU	MIMAT0015006	TGGACAGTGAGGTAGAGGGA	No													1	2			3	2	11	11.6667	0.942857	0.561438	0.765707
hsa-miR-3140-3p	3p	hsa-mir-3140	MI0014163	GCUUUU	22	AGCUUUUGGGAAUUCAGGUAGU	MIMAT0015008	AGCTTTTGGGAATTCAGGT	No							1	2			1		4	2			2	3	12	11.6667	1.02857	0.829799	0.94292
hsa-miR-3142	3p	hsa-mir-3142	MI0014166	AGGCCU	22	AAGGCCUUUCUGAACCUUCAGA	MIMAT0015011	AATGGCCTTTCTGAAC	No							3		2				3		2				11.6667	10	1.16667	0.131778	0.605339
hsa-miR-3144-3p	3p	hsa-mir-3144	MI0014169	UAUACC	22	AUAUACCUGUUCGGUCUCUUUA	MIMAT0015015	ATATACCTGTTCGGTCTCTTTA	Yes		2						2						2					10.6667	10	1.06667	0.373901	0.605339
hsa-miR-3146	3p	hsa-mir-3146	MI0014172	AUGCUA	22	CAUGCUAGGAUAGAAAGAAUGG	MIMAT0015018	CATGCTAGGATAGAAAGAATGGG	No					1		1		2		1	7	2	2	7		3	11	13.6667	14.6667	0.931818	0.799366	0.919243
hsa-miR-3148	5p	hsa-mir-3148	MI0014175	GGAAAA	22	UGGAAAAAACUGGUGUGUGCUU	MIMAT0015021	TGGAAAAAACTGGTGTGTGCTT	Yes				3	1	7				3	1	7	2	4	1	3	2	9	12.3333	14.6667	0.840909	0.378238	0.608156
hsa-miR-3149	3p	hsa-mir-3149	MI0014176	UUGUAU	23	UUUGUAUGGAUAUGUGUGUGUAU	MIMAT0015022	TTTGTATGGATATGTGTGTGTAT	Yes	1			3			1			3			2			3	1		10.6667	11.3333	0.941176	0.579015	0.780439
hsa-miR-3150a-5p	5p	hsa-mir-3150a	MI0014177	AACCUC	22	CAACCUCGACGAUCUCCUCAGC	MIMAT0019206	CAACCTCGACGATCTCCTCAGC	Yes			1						1						1				10.3333	10	1.03333	0.373901	0.605339
hsa-miR-3150b-3p	3p	hsa-mir-3150b	MI0016426	GAGGAG	21	UGAGGAGAUCGUCGAGGUUGG	MIMAT0018194	TGAGGAGATCGTCGAGGTTG	No	2					1	2		2	2	1	3	5		3	2	1	9	12.6667	14	0.904762	0.67018	0.832228
hsa-miR-3155a	3p	hsa-mir-3155a	MI0014183	CAGGCU	21	CCAGGCUCUGCAGUGGGAACU	MIMAT0015029	CCAGGCTCTGCAGTGGGAAC	No											1						1		10	10.3333	0.967742	0.373901	0.605339
hsa-miR-3157-3p	3p	hsa-mir-3157	MI0014185	UGCCCU	22	CUGCCCUAGUCUAGCUGAAGCU	MIMAT0019210	CTGCCCTAGTCTAGCTGAAGCT	Yes			1						1						1				10.3333	10	1.03333	0.373901	0.605339
hsa-miR-3158-3p	3p	hsa-mir-3158-1	MI0014186	AGGGCU	22	AAGGGCUUCCUCUCUGCAGGAC	MIMAT0015032	AAGGGCTTCCTCTCTGCAGGA	No	1	2			1		6	8	9	6	5	16	10	10	12	6	9	19	20.6667	21.3333	0.96875	0.875289	0.975595
hsa-miR-3158-3p	3p	hsa-mir-3158-2	MI0014187	AGGGCU	22	AAGGGCUUCCUCUCUGCAGGAC	MIMAT0015032	AAGGGCTTCCTCTCTGCAGGA	No	1	2			1		6	8	9	6	5	16	10	10	12	6	9	19	20.6667	21.3333	0.96875	0.875289	0.975595
hsa-miR-3159	5p	hsa-mir-3159	MI0014188	AGGAUU	22	UAGGAUUACAAGUGUCGGCCAC	MIMAT0015033	TAGGATTACAAGTGTCGGCCAC	Yes			1						1				1		1				10.6667	10	1.06667	0.116117	0.605339
hsa-miR-3162-3p	3p	hsa-mir-3162	MI0014192	CCCUAC	21	UCCCUACCCCUCCACUCCCCA	MIMAT0019213	CTCCCGACCCCTCCAC	No								4						4					11.3333	10	1.13333	0.373901	0.605339
hsa-miR-3162-5p	5p	hsa-mir-3162	MI0014192	UAGGGA	23	UUAGGGAGUAGAAGGGUGGGGAG	MIMAT0015036	TTAGGGAGTAGAAGGGTGGGGAGC	No												1						1	10	10.3333	0.967742	0.373901	0.605339
hsa-miR-3163	5p	hsa-mir-3163	MI0014193	AUAAAA	22	UAUAAAAUGAGGGCAGUAAGAC	MIMAT0015037	TATAAAATGAGGGCAGTAAGAC	Yes			1	2	1	2			1	2	1	2	1		1	2	2	4	10.6667	12.6667	0.842105	0.0550406	0.605339
hsa-miR-3164	5p	hsa-mir-3164	MI0014194	GUGACU	22	UGUGACUUUAAGGGAAAUGGCG	MIMAT0015038	TGTGACTTTAAGGGAAATGGCG	Yes	1		1		2	2	1		1		2	2	2		1		4	2	11	12	0.916667	0.481817	0.713157
hsa-miR-3168	5p	hsa-mir-3168	MI0014199	AGUUCU	17	GAGUUCUACAGUCAGAC	MIMAT0015043	GAGTTCTACAGTCCGA	No								11	3			1		11	3			1	14.6667	10.3333	1.41935	0.259381	0.605339
hsa-miR-3170	5p	hsa-mir-3170	MI0014201	UGGGGU	22	CUGGGGUUCUGAGACAGACAGU	MIMAT0015045	CTGGGGTTCTGAGACAGACAGT	Yes						2						2						2	10	10.6667	0.9375	0.373901	0.605339
hsa-miR-3173-3p	3p	hsa-mir-3173	MI0014204	AAGGAG	22	AAAGGAGGAAAUAGGCAGGCCA	MIMAT0015048	AAAGGAGGAAATAGGCAGGCCAA	No													1						10.3333	10	1.03333	0.373901	0.605339
hsa-miR-3173-5p	5p	hsa-mir-3173	MI0014204	GCCCUG	22	UGCCCUGCCUGUUUUCUCCUUU	MIMAT0019214	TGCCCTGCCTGTTTTCTCCTTT	Yes	5	13	5	5	4	7	5	13	5	5	4	7	11	20	14	5	6	9	25	16.6667	1.5	0.0455743	0.605339
hsa-miR-3174	5p	hsa-mir-3174	MI0014208	AGUGAG	23	UAGUGAGUUAGAGAUGCAGAGCC	MIMAT0015051	TAGTGAGTTAGAGATGCAGAGC	No			1		1		3		3		1	2	5		4		4	7	13	13.6667	0.95122	0.80582	0.921457
hsa-miR-3175	5p	hsa-mir-3175	MI0014209	GGGGAG	22	CGGGGAGAGAACGCAGUGACGU	MIMAT0015052	CGGGGAGAGAACGCAGTGACGT	Yes	1	5	2		3	5	1	5	2		3	5	2	5	2		3	6	13	13	1	1	1
hsa-miR-3176	3p	hsa-mir-3176	MI0014210	CUGGCC	19	ACUGGCCUGGGACUACCGG	MIMAT0015053	ACTGGCCTGGGACTACCGG	Yes	1				1		1				1		3		1		4	4	11.3333	12.6667	0.894737	0.451161	0.686219
hsa-miR-3177-3p	3p	hsa-mir-3177	MI0014211	GCACGG	21	UGCACGGCACUGGGGACACGU	MIMAT0015054	TGCACGGCACTGGGGACACGT	Yes	28	70	45	24	29	116	28	70	45	24	29	116	46	111	89	46	48	185	92	103	0.893204	0.83602	0.946593
hsa-miR-3178	5p	hsa-mir-3178	MI0014212	GGGCGC	17	GGGGCGCGGCCGGAUCG	MIMAT0015055	ACGGGGCGCGGCCGGA	No											1						1		10	10.3333	0.967742	0.373901	0.605339
hsa-miR-3180-5p	5p	hsa-mir-3180-1	MI0014214	UUCCAG	25	CUUCCAGACGCUCCGCCCCACGUCG	MIMAT0015057	CTTCCAGACGCTCCGCCCCACG	No												1						1	10	10.3333	0.967742	0.373901	0.605339
hsa-miR-3180-5p	5p	hsa-mir-3180-2	MI0014215	UUCCAG	25	CUUCCAGACGCUCCGCCCCACGUCG	MIMAT0015057	CTTCCAGACGCTCCGCCCCACG	No												1						1	10	10.3333	0.967742	0.373901	0.605339
hsa-miR-3180-5p	5p	hsa-mir-3180-3	MI0014217	UUCCAG	25	CUUCCAGACGCUCCGCCCCACGUCG	MIMAT0015057	CTTCCAGACGCTCCGCCCCACG	No												1						1	10	10.3333	0.967742	0.373901	0.605339
hsa-miR-3182	5p	hsa-mir-3182	MI0014224	CUUCUG	17	GCUUCUGUAGUGUAGUC	MIMAT0015062	GCTTCTGTAGTGTAGTG	No							1	11	1		2	1	1	16	1		3	2	16	11.6667	1.37143	0.441483	0.678011
hsa-miR-3184-5p	5p	hsa-mir-3184	MI0014226	GAGGGG	24	UGAGGGGCCUCAGACCGAGCUUUU	MIMAT0015064	TGAGGGGCCTCAGACCGAGCTTT	No								2						2					10.6667	10	1.06667	0.373901	0.605339
hsa-miR-3187-3p	3p	hsa-mir-3187	MI0014231	UGGCCA	20	UUGGCCAUGGGGCUGCGCGG	MIMAT0015069	TTGGCCATGGGGCTGCGCGG	Yes	2	8	3	2	1	2	2	8	3	2	1	2	4	12	12	5	4	4	19.3333	14.3333	1.34884	0.136318	0.605339
hsa-miR-3187-5p	5p	hsa-mir-3187	MI0014231	CUGGGC	23	CCUGGGCAGCGUGUGGCUGAAGG	MIMAT0019216	CCTGGGCAGCGTGTGGCTGAA	No							1						1				1	1	10.3333	10.6667	0.96875	0.518519	0.72834
hsa-miR-3188	3p	hsa-mir-3188	MI0014232	GAGGCU	23	AGAGGCUUUGUGCGGAUACGGGG	MIMAT0015070	AGAGGCTTTGTGCGGATACGGGT	No							1		1				1		1		1		10.6667	10.3333	1.03226	0.518519	0.72834
hsa-miR-3189-3p	3p	hsa-mir-3189	MI0014233	CCUUGG	21	CCCUUGGGUCUGAUGGGGUAG	MIMAT0015071	CCCTTGGGTCTGATGGGGTAG	Yes		5						5						5					11.6667	10	1.16667	0.373901	0.605339
hsa-miR-3190-3p	3p	hsa-mir-3190	MI0014235	GUGGAA	23	UGUGGAAGGUAGACGGCCAGAGA	MIMAT0022839	TGGAAGGTAGACGGCCAGAGAGT	No							1		2		1	1	3		4		3	3	12.3333	12	1.02778	0.841596	0.951206
hsa-miR-3191-3p	3p	hsa-mir-3191	MI0014236	GGGGAC	23	UGGGGACGUAGCUGGCCAGACAG	MIMAT0015075	TGGGGACGTAGCTGGCCAGA	No												1						1	10	10.3333	0.967742	0.373901	0.605339
hsa-miR-3192-3p	3p	hsa-mir-3192	MI0014237	UCUGAU	21	CUCUGAUCGCCCUCUCAGCUC	MIMAT0027027	CTCTGATCGCCCTCTCAGCTCT	No							1						1						10.3333	10	1.03333	0.373901	0.605339
hsa-miR-3192-5p	5p	hsa-mir-3192	MI0014237	CUGGGA	23	UCUGGGAGGUUGUAGCAGUGGAA	MIMAT0015076	TCTGGGAGGTTGTAGCAGTGG	No												1						1	10	10.3333	0.967742	0.373901	0.605339
hsa-miR-3193	5p	hsa-mir-3193	MI0014238	CCUGCG	22	UCCUGCGUAGGAUCUGAGGAGU	MIMAT0015077	CTCCTGCGTAGGATCTGAGGA	No						2			1						2	2	1	4	10.6667	12.3333	0.864865	0.206151	0.605339
hsa-miR-3195	5p	hsa-mir-3195	MI0014240	GCGCCG	17	CGCGCCGGGCCCGGGUU	MIMAT0015079	CGCGCCGGGCCCGGGTC	No		2						7	1			1	6	17	5		2	1	19.3333	11	1.75758	0.0986733	0.605339
hsa-miR-3196	5p	hsa-mir-3196	MI0014241	GGGGCG	18	CGGGGCGGCAGGGGCCUC	MIMAT0015080	GGGTCGGGGCGGCAGGG	No																	1		10	10.3333	0.967742	0.373901	0.605339
hsa-miR-3198	3p	hsa-mir-3198-1	MI0014246	UGGAGU	22	GUGGAGUCCUGGGGAAUGGAGA	MIMAT0015083	GTGGAGTCCTGGGGAATGGAGA	Yes						1						1			2			1	10.6667	10.3333	1.03226	0.677869	0.832228
hsa-miR-3198	3p	hsa-mir-3198-2	MI0017335	UGGAGU	22	GUGGAGUCCUGGGGAAUGGAGA	MIMAT0015083	GTGGAGTCCTGGGGAATGGAGA	Yes						1						1			2			1	10.6667	10.3333	1.03226	0.677869	0.832228
hsa-miR-3199	5p	hsa-mir-3199-1	MI0014247	GGGACU	23	AGGGACUGCCUUAGGAGAAAGUU	MIMAT0015084	AGGGACTGCCTTAGGAGAAAGT	No												1						2	10	10.6667	0.9375	0.373901	0.605339
hsa-miR-3199	5p	hsa-mir-3199-2	MI0014248	GGGACU	23	AGGGACUGCCUUAGGAGAAAGUU	MIMAT0015084	AGGGACTGCCTTAGGAGAAAGT	No												1						2	10	10.6667	0.9375	0.373901	0.605339
hsa-miR-32-3p	3p	hsa-mir-32	MI0000090	AAUUUA	22	CAAUUUAGUGUGUGUGAUAUUU	MIMAT0004505	CAATTTAGTGTGTGTGATATT	No	1						1						2						10.6667	10	1.06667	0.373901	0.605339
hsa-miR-32-5p	5p	hsa-mir-32	MI0000090	AUUGCA	22	UAUUGCACAUUACUAAGUUGCA	MIMAT0000090	TATTGCACATTACTAAGTTGCA	Yes	1						1						3			7			11	12.3333	0.891892	0.627193	0.822623
hsa-miR-3200-3p	3p	hsa-mir-3200	MI0014249	ACCUUG	22	CACCUUGCGCUACUCAGGUCUG	MIMAT0015085	CACCTTGCGCTACTCAGGTCTGC	No	3	2	3	4	2	1	15	35	22	8	8	16	45	90	54	48	41	39	73	52.6667	1.38608	0.220471	0.605339
hsa-miR-3200-5p	5p	hsa-mir-3200	MI0014249	AUCUGA	22	AAUCUGAGAAGGCGCACAAGGU	MIMAT0017392	AATCTGAGAAGGCGCACAAGGTA	No									1				1		2				11	10	1.1	0.158302	0.605339
hsa-miR-320a	3p	hsa-mir-320a	MI0000542	AAAGCU	22	AAAAGCUGGGUUGAGAGGGCGA	MIMAT0000510	AAAAGCTGGGTTGAGAGGGCGAAT	No	3458	4188	3590	2488	2055	1845	3727	6458	4944	4081	3298	6158	18001	25793	24586	18232	12792	17033	22803.3	16029	1.42263	0.0818627	0.605339
hsa-miR-320b	3p	hsa-mir-320b-1	MI0003776	AAAGCU	22	AAAAGCUGGGUUGAGAGGGCAA	MIMAT0005792	AAAAGCTGGGTTGAGAGGGCGAAC	No	8	12	9	12	5	1	104	319	152	189	122	170	380	818	527	559	346	336	585	423.667	1.3808	0.336433	0.605339
hsa-miR-320b	3p	hsa-mir-320b-2	MI0003839	AAAGCU	22	AAAAGCUGGGUUGAGAGGGCAA	MIMAT0005792	AAAAGCTGGGTTGAGAGGGC	No	8	12	9	12	5	1	90	166	128	58	53	41	276	473	413	364	216	154	397.333	254.667	1.56021	0.169808	0.605339
hsa-miR-320c	3p	hsa-mir-320c-1	MI0003778	AAAGCU	20	AAAAGCUGGGUUGAGAGGGU	MIMAT0005793	AAAAGCTGGGTTGAGAGGGT	Yes	21	70	33	32	23	14	21	70	33	32	23	14	74	136	110	79	57	46	116.667	70.6667	1.65094	0.0874484	0.605339
hsa-miR-320c	3p	hsa-mir-320c-2	MI0008191	AAAGCU	20	AAAAGCUGGGUUGAGAGGGU	MIMAT0005793	AAAAGCTGGGTTGAGAGGGCGATT	No	21	70	33	32	23	14	853	920	916	970	684	845	1918	2697	2488	2603	1712	2048	2377.67	2131	1.11575	0.518503	0.72834
hsa-miR-320d	3p	hsa-mir-320d-1	MI0008190	AAAGCU	19	AAAAGCUGGGUUGAGAGGA	MIMAT0006764	AAAAGCTGGGTTGAGAGGACG	No	5	8	8	6	4	3	1	2	90	21	1		69	55	173	85	53	48	109	72	1.51389	0.396298	0.630573
hsa-miR-320d	3p	hsa-mir-320d-2	MI0008192	AAAGCU	19	AAAAGCUGGGUUGAGAGGA	MIMAT0006764	AAAAGCTGGGTTGAGAGGACG	No	5	8	8	6	4	3	1	2	90	21	1		69	55	173	85	53	48	109	72	1.51389	0.396298	0.630573
hsa-miR-320e	3p	hsa-mir-320e	MI0014234	AAGCUG	18	AAAGCUGGGUUGAGAAGG	MIMAT0015072	AAAAGCTGGGTTGAGAAGGCGAT	No							3	5	1		2	2	8	7	6		6	4	17	13.3333	1.275	0.119393	0.605339
hsa-miR-323a-3p	3p	hsa-mir-323a	MI0000807	ACAUUA	21	CACAUUACACGGUCGACCUCU	MIMAT0000755	CACATTACACGGTCGACCTCT	Yes	23	37	22	27	27	54	23	37	22	27	27	54	35	81	48	64	49	91	64.6667	78	0.82906	0.508723	0.72834
hsa-miR-323b-3p	3p	hsa-mir-323b	MI0014206	CCAAUA	22	CCCAAUACACGGUCGACCUCUU	MIMAT0015050	CCCAATACACGGTCGACCTCT	No							8	16	7	8	9	17	9	20	8	10	10	19	22.3333	23	0.971014	0.897859	0.988347
hsa-miR-324-3p	3p	hsa-mir-324	MI0000813	CUGCCC	20	ACUGCCCCAGGUGCUGCUGG	MIMAT0000762	ACTGCCCCAGGTGCTGCTGGT	No			3	2			18	37	23	19	19	17	44	74	54	46	47	31	67.3333	51.3333	1.31169	0.192691	0.605339
hsa-miR-324-5p	5p	hsa-mir-324	MI0000813	GCAUCC	23	CGCAUCCCCUAGGGCAUUGGUGU	MIMAT0000761	CGCATCCCCTAGGGCATTGGTGT	Yes	2	2	2	2	2	2	2	2	2	2	2	2	9	6	7	8	8	2	17.3333	16	1.08333	0.574819	0.780439
hsa-miR-326	3p	hsa-mir-326	MI0000808	CUCUGG	20	CCUCUGGGCCCUUCCUCCAG	MIMAT0000756	CCTCTGGGCCCTTCCTCCAGT	No	2	8	9		2	4	10	7	5	13	7	3	15	21	16	17	13	7	27.3333	22.3333	1.22388	0.220636	0.605339
hsa-miR-328-3p	3p	hsa-mir-328	MI0000804	UGGCCC	22	CUGGCCCUCUCUGCCCUUCCGU	MIMAT0000752	CTGGCCCTCTCTGCCCTTCCGT	Yes	454	1008	456	341	376	279	454	1008	456	341	376	279	711	1709	887	672	607	488	1112.33	599	1.85698	0.175516	0.605339
hsa-miR-329-3p	3p	hsa-mir-329-1	MI0001725	ACACAC	22	AACACACCUGGUUAACCUCUUU	MIMAT0001629	AACACACCTGGTTAACCTCTTT	Yes	1		1		1		1		1		1		3		1		2	5	11.3333	12.3333	0.918919	0.587914	0.788241
hsa-miR-329-3p	3p	hsa-mir-329-2	MI0001726	ACACAC	22	AACACACCUGGUUAACCUCUUU	MIMAT0001629	AACACACCTGGTTAACCTCTTT	Yes	1		1		1		1		1		1		3		1		2	5	11.3333	12.3333	0.918919	0.587914	0.788241
hsa-miR-329-5p	5p	hsa-mir-329-1	MI0001725	AGGUUU	23	GAGGUUUUCUGGGUUUCUGUUUC	MIMAT0026555	AGAGGTTTTCTGGGTCTCTGTTT	No											1	2			1		1	2	10.3333	11	0.939394	0.373901	0.605339
hsa-miR-329-5p	5p	hsa-mir-329-2	MI0001726	AGGUUU	23	GAGGUUUUCUGGGUUUCUGUUUC	MIMAT0026555	AGAGGTTTTCTGGGTCTCTGTTT	No											1	2			1		1	2	10.3333	11	0.939394	0.373901	0.605339
hsa-miR-330-3p	3p	hsa-mir-330	MI0000803	CAAAGC	23	GCAAAGCACACGGCCUGCAGAGA	MIMAT0000751	CAAAGCACACGGCCTGCAGAGAGT	No	67	66	58	44	54	49	94	144	82	92	91	152	570	844	682	519	452	628	708.667	543	1.30509	0.154916	0.605339
hsa-miR-330-5p	5p	hsa-mir-330	MI0000803	CUCUGG	22	UCUCUGGGCCUGUGUCUUAGGC	MIMAT0004693	TCTCTGGGCCTGTGTCTTAGG	No	9		8	6	4	3	38	50	60	29	23	7	106	109	130	72	67	42	125	70.3333	1.77725	0.0102633	0.605339
hsa-miR-331-3p	3p	hsa-mir-331	MI0000812	CCCCUG	21	GCCCCUGGGCCUAUCCUAGAA	MIMAT0000760	GCCCCTGGGCCTATCCTAGAAT	No	20	21	16	10	9	6	77	104	62	67	56	28	215	295	188	156	134	84	242.667	134.667	1.80198	0.0487242	0.605339
hsa-miR-331-5p	5p	hsa-mir-331	MI0000812	UAGGUA	22	CUAGGUAUGGUCCCAGGGAUCC	MIMAT0004700	CTAGGTATGGTCCCAGGGATC	No	1		2		1		20	19	20	13	16	3	64	50	56	37	46	10	66.6667	41	1.62602	0.0904238	0.605339
hsa-miR-335-3p	3p	hsa-mir-335	MI0000816	UUUUCA	22	UUUUUCAUUAUUGCUCCUGACC	MIMAT0004703	TTTTTCATTATTGCTCCTGACC	Yes	42	31	45	22	41	40	42	31	45	22	41	40	70	55	71	40	72	65	75.3333	69	1.09179	0.595783	0.795424
hsa-miR-335-5p	5p	hsa-mir-335	MI0000816	CAAGAG	23	UCAAGAGCAAUAACGAAAAAUGU	MIMAT0000765	TCAAGAGCAATAACGAAAAATG	No	3		2	6	2	6	3		5	3	2	2	7		7	11	4	11	14.6667	18.6667	0.785714	0.292144	0.605339
hsa-miR-337-3p	3p	hsa-mir-337	MI0000806	UCCUAU	22	CUCCUAUAUGAUGCCUUUCUUC	MIMAT0000754	TCCTATATGATGCCTTTCTTC	No												1						1	10	10.3333	0.967742	0.373901	0.605339
hsa-miR-337-5p	5p	hsa-mir-337	MI0000806	AACGGC	21	GAACGGCUUCAUACAGGAGUU	MIMAT0004695	GAACGGCTTCATACAGGAGC	No												1						2	10	10.6667	0.9375	0.373901	0.605339
hsa-miR-338-3p	3p	hsa-mir-338	MI0000814	CCAGCA	22	UCCAGCAUCAGUGAUUUUGUUG	MIMAT0000763	TCCAGCATCAGTGATTTTGTT	No							1	2		4	1	6	2	2		7	1	8	11.3333	15.3333	0.73913	0.154947	0.605339
hsa-miR-338-5p	5p	hsa-mir-338	MI0000814	ACAAUA	22	AACAAUAUCCUGGUGCUGAGUG	MIMAT0004701	AACAATATCCTGGTGCTGAGT	No							4	24	6	11	6	21	7	24	8	23	8	25	23	28.6667	0.802326	0.50199	0.72834
hsa-miR-339-3p	3p	hsa-mir-339	MI0000815	GAGCGC	23	UGAGCGCCUCGACGACAGAGCCG	MIMAT0004702	TGAGCGCCTCGACGACAGAGC	No	12	8	14	12	7	10	51	42	41	21	31	36	101	71	81	66	73	81	94.3333	83.3333	1.132	0.325627	0.605339
hsa-miR-339-5p	5p	hsa-mir-339	MI0000815	CCCUGU	23	UCCCUGUCCUCCAGGAGCUCACG	MIMAT0000764	TCCCTGTCCTCCAGGAGCTCACG	Yes	67	81	100	78	49	51	67	81	100	78	49	51	144	218	180	164	120	102	190.667	138.667	1.375	0.139016	0.605339
hsa-miR-33b-3p	3p	hsa-mir-33b	MI0003646	AGUGCC	22	CAGUGCCUCGGCAGUGCAGCCC	MIMAT0004811	CAGTGCCTCGGCAGTGCAGCC	No											1						1		10	10.3333	0.967742	0.373901	0.605339
hsa-miR-340-3p	3p	hsa-mir-340	MI0000802	CCGUCU	22	UCCGUCUCAGUUACUUUAUAGC	MIMAT0000750	TCCGTCTCAGTTACTTTATAGC	Yes	3	6	2	4	5	1	3	6	2	4	5	1	9	10	7	8	8	6	18.6667	17.3333	1.07692	0.294256	0.605339
hsa-miR-340-5p	5p	hsa-mir-340	MI0000802	UAUAAA	22	UUAUAAAGCAAUGAGACUGAUU	MIMAT0004692	TTATAAAGCAATGAGACTGATT	Yes	25	19	24	97	38	26	25	19	24	97	38	26	36	23	31	162	54	36	40	94	0.425532	0.243649	0.605339
hsa-miR-342-3p	3p	hsa-mir-342	MI0000805	CUCACA	23	UCUCACACAGAAAUCGCACCCGU	MIMAT0000753	TCTCACACAGAAATCGCACCCGTC	No	37	76	38	35	36	33	82	155	84	55	52	78	178	324	194	153	132	165	242	160	1.5125	0.157515	0.605339
hsa-miR-342-5p	5p	hsa-mir-342	MI0000805	GGGGUG	21	AGGGGUGCUAUCUGUGAUUGA	MIMAT0004694	AGGGGTGCTATCTGTGATTGAGG	No	1					1	3	5	7		2	3	10	7	10		6	5	19	13.6667	1.39024	0.0646769	0.605339
hsa-miR-345-3p	3p	hsa-mir-345	MI0000825	CCCUGA	22	GCCCUGAACGAGGGGUCUGGAG	MIMAT0022698	CCCTGAACTAGGGGTCTGGAG	No							2				1		4		1		1	1	11.6667	10.6667	1.09375	0.467605	0.700855
hsa-miR-345-5p	5p	hsa-mir-345	MI0000825	CUGACU	22	GCUGACUCCUAGUCCAGGGCUC	MIMAT0000772	GCTGACTCCTAGTCCAGGGCTCT	No	12	10	10	9	7	9	14	18	12	11	18	19	39	38	30	42	40	35	45.6667	49	0.931973	0.398208	0.631451
hsa-miR-346	5p	hsa-mir-346	MI0000826	GUCUGC	23	UGUCUGCCCGCAUGCCUGCCUCU	MIMAT0000773	TGTCTGCCCGCATGCCTGCCTCT	Yes		2						2						2					10.6667	10	1.06667	0.373901	0.605339
hsa-miR-34a-5p	5p	hsa-mir-34a	MI0000268	GGCAGU	22	UGGCAGUGUCUUAGCUGGUUGU	MIMAT0000255	TGGCAGTGTCTTAGCTGGTTGTT	No	39	16	16	30	35	33	34	10	25	43	38	48	100	42	63	113	102	110	78.3333	118.333	0.661972	0.0814691	0.605339
hsa-miR-34b-3p	3p	hsa-mir-34b	MI0000742	AAUCAC	22	CAAUCACUAACUCCACUGCCAU	MIMAT0004676	AATCACTAACTCCACTGCCATC	No							12	18	11	3	5	9	22	29	14	10	10	31	31.6667	27	1.17284	0.601116	0.800014
hsa-miR-34c-3p	3p	hsa-mir-34c	MI0000743	AUCACU	22	AAUCACUAACCACACGGCCAGG	MIMAT0004677	AATCACTAACCACACAGCCAGG	No	2	2		2	1		5	2	3	5	2	3	8	8	3	7	4	3	16.3333	14.6667	1.11364	0.462807	0.696409
hsa-miR-34c-5p	5p	hsa-mir-34c	MI0000743	GGCAGU	23	AGGCAGUGUAGUUAGCUGAUUGC	MIMAT0000686	AGGCAGTGTAGTTAGCTGATTGC	Yes	106	46	79	116	76	87	106	46	79	116	76	87	199	96	143	238	164	154	156	195.333	0.798635	0.379515	0.609437
hsa-miR-3529-5p	5p	hsa-mir-3529	MI0017351	GGUAGA	22	AGGUAGACUGGGAUUUGUUGUU	MIMAT0019828	AGGTAGACTGGGATTTGTTGTT	Yes					1	3					1	3		2			1	4	10.6667	11.6667	0.914286	0.507158	0.72834
hsa-miR-3605-3p	3p	hsa-mir-3605	MI0015995	CUCCGU	23	CCUCCGUGUUACCUGUCCUCUAG	MIMAT0017982	CCTCCGTGTTACCTGTCCTCT	No	7	6	9	4	2	6	7	13	4	3	4	16	22	48	24	7	12	36	41.3333	28.3333	1.45882	0.348166	0.605339
hsa-miR-3605-5p	5p	hsa-mir-3605	MI0015995	GAGGAU	23	UGAGGAUGGAUAGCAAGGAAGCC	MIMAT0017981	GATGAGGATGGATAGCAAGGAAG	No	2		5			1	3	2	2		1	7	22	17	24	4	10	38	31	27.3333	1.13415	0.748694	0.88509
hsa-miR-3607-3p	3p	hsa-mir-3607	MI0015997	CUGUAA	20	ACUGUAAACGCUUUCUGAUG	MIMAT0017985	TACTGTAAACGCTTTCTGATG	No							12	10	22	7	7	17	48	27	59	11	23	53	54.6667	39	1.40171	0.372732	0.605339
hsa-miR-3609	3p	hsa-mir-3609	MI0015999	AAAGUG	24	CAAAGUGAUGAGUAAUACUGGCUG	MIMAT0017986	CAAAGTGATGAGTAATACTGGCTGGAGC	No								2	1		1	1	1	4	3		2	1	12.6667	11	1.15152	0.189004	0.605339
hsa-miR-361-3p	3p	hsa-mir-361	MI0000760	CCCCCA	23	UCCCCCAGGUGUGAUUCUGAUUU	MIMAT0004682	TCCCCCAGGTGTGATTCTGATT	No	332	441	307	363	325	552	369	353	323	382	364	721	1322	1634	1394	1394	1218	2146	1460	1596	0.914787	0.673608	0.832228
hsa-miR-361-5p	5p	hsa-mir-361	MI0000760	UAUCAG	22	UUAUCAGAAUCUCCAGGGGUAC	MIMAT0000703	TTATCAGAATCTCCAGGGGTAC	Yes	69	81	68	38	49	40	69	81	68	38	49	40	134	166	139	91	102	77	156.333	100	1.56333	0.010163	0.605339
hsa-miR-3613-3p	3p	hsa-mir-3613	MI0016003	CAAAAA	24	ACAAAAAAAAAAGCCCAACCCUUC	MIMAT0017991	ACAAAAAAAAAAGCCCAACCCT	No									2					2	2		1		11.3333	10.3333	1.09677	0.250815	0.605339
hsa-miR-3613-5p	5p	hsa-mir-3613	MI0016003	GUUGUA	22	UGUUGUACUUUUUUUUUUGUUC	MIMAT0017990	TGTTGTACTTTTTTTTTTGTTC	Yes	1				2		1				2		1				3		10.3333	11	0.939394	0.561438	0.765707
hsa-miR-3614-5p	5p	hsa-mir-3614	MI0016004	CACUUG	23	CCACUUGGAUCUGAAGGCUGCCC	MIMAT0017992	CCACTTGGATCTGAAGGCTGCC	No							1	5				1	1	7	1		1	3	13	11.3333	1.14706	0.488251	0.720156
hsa-miR-3615	3p	hsa-mir-3615	MI0016005	CUCUCG	21	UCUCUCGGCUCCUCGCGGCUC	MIMAT0017994	TCTCTCGGCTCCTCGCGGCTCG	No	6	30	9	8	4	13	187	350	269	151	105	205	373	865	529	426	288	508	599	417.333	1.4353	0.316224	0.605339
hsa-miR-3617-3p	3p	hsa-mir-3617	MI0016007	AUCAGC	23	CAUCAGCACCCUAUGUCCUUUCU	MIMAT0022966	TCATCAGCACCCTATGTCCTT	No											1						1	2	10	11	0.909091	0.158302	0.605339
hsa-miR-3617-5p	5p	hsa-mir-3617	MI0016007	AAGACA	22	AAAGACAUAGUUGCAAGAUGGG	MIMAT0017997	AAAGACATAGTTGCAAGATGGGA	No	2	4	3		1		1			2	2	5	3	4	3	4	4	5	13.3333	14.3333	0.930233	0.101192	0.605339
hsa-miR-3619-3p	3p	hsa-mir-3619	MI0016009	GGACCA	22	GGGACCAUCCUGCCUGCUGUGG	MIMAT0019219	GGGACCATCCTGCCTGCTGTGGG	No											1						1		10	10.3333	0.967742	0.373901	0.605339
hsa-miR-3619-5p	5p	hsa-mir-3619	MI0016009	CAGCAG	22	UCAGCAGGCAGGCUGGUGCAGC	MIMAT0017999	TCAGCAGGCAGGCTGGTGCAGC	Yes																	1		10	10.3333	0.967742	0.373901	0.605339
hsa-miR-362-5p	5p	hsa-mir-362	MI0000762	AUCCUU	24	AAUCCUUGGAACCUAGGUGUGAGU	MIMAT0000705	AATCCTTGGAACCTAGGTGTGAGT	Yes	34	29	27	25	27	24	34	29	27	25	27	24	58	58	51	52	47	45	65.6667	58	1.13218	0.0703083	0.605339
hsa-miR-3620-3p	3p	hsa-mir-3620	MI0016011	CACCCU	22	UCACCCUGCAUCCCGCACCCAG	MIMAT0018001	TCACCCTGCATCCCGCACCCAGT	No	3	8	4		2		12	42	20	5	13	12	42	123	59	20	37	31	84.6667	39.3333	2.15254	0.145899	0.605339
hsa-miR-3620-5p	5p	hsa-mir-3620	MI0016011	UGGGCU	22	GUGGGCUGGGCUGGGCUGGGCC	MIMAT0022967	GTGGGCTGGGCTGGGCTGGGCC	Yes	1					2	1					2	3		3		1	3	12	11.3333	1.05882	0.64333	0.826672
hsa-miR-3622a-5p	5p	hsa-mir-3622a	MI0016013	AGGCAC	22	CAGGCACGGGAGCUCAGGUGAG	MIMAT0018003	CAGGCACGGGAGCTCAGGTG	No					1												1		10	10.3333	0.967742	0.373901	0.605339
hsa-miR-363-3p	3p	hsa-mir-363	MI0000764	AUUGCA	22	AAUUGCACGGUAUCCAUCUGUA	MIMAT0000707	AATTGCACGGTATCCATCTGTA	Yes	30	31	40	63	21	24	30	31	40	63	21	24	75	86	126	142	57	46	105.667	91.6667	1.15273	0.702128	0.855381
hsa-miR-363-5p	5p	hsa-mir-363	MI0000764	GGGUGG	22	CGGGUGGAUCACGAUGCAAUUU	MIMAT0003385	CGGGTGGATCACGATGCAATTTT	No												1						1	10	10.3333	0.967742	0.373901	0.605339
hsa-miR-3646	3p	hsa-mir-3646	MI0016046	AAAUGA	22	AAAAUGAAAUGAGCCCAGCCCA	MIMAT0018065	TGTGAAAATGAAATGAGCCCAGT	No												1					1	1	10	10.6667	0.9375	0.116117	0.605339
hsa-miR-3648	5p	hsa-mir-3648-1	MI0016048	GCCGCG	21	AGCCGCGGGGAUCGCCGAGGG	MIMAT0018068	AGCCGCGGGGATCGCCGAG	No									1						1				10.3333	10	1.03333	0.373901	0.605339
hsa-miR-3648	5p	hsa-mir-3648-2	MI0031512	GCCGCG	21	AGCCGCGGGGAUCGCCGAGGG	MIMAT0018068	AGCCGCGGGGATCGCCGAG	No									1						1				10.3333	10	1.03333	0.373901	0.605339
hsa-miR-3651	3p	hsa-mir-3651	MI0016051	AUAGCC	24	CAUAGCCCGGUCGCUGGUACAUGA	MIMAT0018071	CGGTCGCTGGTACATGA	No								4						4	3				12.3333	10	1.23333	0.12417	0.605339
hsa-miR-3653-3p	3p	hsa-mir-3653	MI0016053	UAAGAA	18	CUAAGAAGUUGACUGAAG	MIMAT0018073	GCCTCTAAGAAGTTGACTGAAG	No			1		1		3	6	5	2	1		7	10	13	2	5	2	20	13	1.53846	0.0248962	0.605339
hsa-miR-3654	3p	hsa-mir-3654	MI0016054	ACUGGA	19	GACUGGACAAGCUGAGGAA	MIMAT0018074	CAAGCTGAGGAAAAAC	No												1						1	10	10.3333	0.967742	0.373901	0.605339
hsa-miR-3655	5p	hsa-mir-3655	MI0016055	CUUGUC	21	GCUUGUCGCUGCGGUGUUGCU	MIMAT0018075	TGTCGCTGCGGTGTTGCTG	No							1						1						10.3333	10	1.03333	0.373901	0.605339
hsa-miR-3656	3p	hsa-mir-3656	MI0016056	GCGGGU	17	GGCGGGUGCGGGGGUGG	MIMAT0018076	GGCGGGTGCGGGGGTG	No								6					2	12	1				15	10	1.5	0.227622	0.605339
hsa-miR-365a-3p	3p	hsa-mir-365a	MI0000767	AAUGCC	22	UAAUGCCCCUAAAAAUCCUUAU	MIMAT0000710	TAATGCCCCTAAAAATCCTTAT	Yes	15	41	26	17	19	11	15	41	26	17	19	11	47	100	73	40	53	39	83.3333	54	1.54321	0.139772	0.605339
hsa-miR-365a-5p	5p	hsa-mir-365a	MI0000767	GGGACU	23	AGGGACUUUUGGGGGCAGAUGUG	MIMAT0009199	AGGGACTTTTGGGGGCAGATGTG	Yes	18	22	14	17	9	21	18	22	14	17	9	21	37	47	35	46	29	65	49.6667	56.6667	0.876471	0.560503	0.765707
hsa-miR-365b-3p	3p	hsa-mir-365b	MI0000769	AAUGCC	22	UAAUGCCCCUAAAAAUCCUUAU	MIMAT0022834	TAATGCCCCTAAAAATCCTTAT	Yes	15	41	26	17	19	11	15	41	26	17	19	11	47	100	73	40	53	39	83.3333	54	1.54321	0.139772	0.605339
hsa-miR-365b-5p	5p	hsa-mir-365b	MI0000769	GGGACU	22	AGGGACUUUCAGGGGCAGCUGU	MIMAT0022833	AGGGACTTTCAGGGGCAGCTGTG	No	1	2	3		1	7	21	23	23	8	7	14	42	41	44	16	15	39	52.3333	33.3333	1.57	0.0736593	0.605339
hsa-miR-3661	5p	hsa-mir-3661	MI0016062	GACCUG	22	UGACCUGGGACUCGGACAGCUG	MIMAT0018082	TGACCTGGGACTCGGACAGCT	No	1	2				3	1		2		1	3	3	6	3		3	11	14	14.6667	0.954545	0.855441	0.960004
hsa-miR-3662	3p	hsa-mir-3662	MI0016063	AAAAUG	24	GAAAAUGAUGAGUAGUGACUGAUG	MIMAT0018083	GAAAATGATGAGTAGTGACTGATG	Yes				2						2			1			2			10.3333	10.6667	0.96875	0.677869	0.832228
hsa-miR-3664-3p	3p	hsa-mir-3664	MI0016065	CUCAGG	22	UCUCAGGAGUAAAGACAGAGUU	MIMAT0019220	TCAGGAGTAAAGACAGAGTTC	No							3		1		1	2	3		2		3	2	11.6667	11.6667	1	1	1
hsa-miR-3677-5p	5p	hsa-mir-3677	MI0016078	AGUGGC	22	CAGUGGCCAGAGCCCUGCAGUG	MIMAT0019221	CAGTGGCCAGAGCCCTGCAGTGT	No							1						1						10.3333	10	1.03333	0.373901	0.605339
hsa-miR-3679-5p	5p	hsa-mir-3679	MI0016080	GAGGAU	23	UGAGGAUAUGGCAGGGAAGGGGA	MIMAT0018104	TGAGGATATGGCAGGGAAG	No	3	7	3		2		19	21	26	8	8	15	52	61	64	27	25	30	69	37.3333	1.84821	0.00123571	0.465455
hsa-miR-3682-3p	3p	hsa-mir-3682	MI0016083	GAUGAU	21	UGAUGAUACAGGUGGAGGUAG	MIMAT0018110	TGATGATACAGGTGGAGGTAG	Yes			2						2						2		1		10.6667	10.3333	1.03226	0.677869	0.832228
hsa-miR-3685	5p	hsa-mir-3685	MI0016086	UUCCUA	22	UUUCCUACCCUACCUGAAGACU	MIMAT0018113	TTTCCTACCCTACCTGAAGACT	Yes	1					1	1					1	1					1	10.3333	10.3333	1	1	1
hsa-miR-3687	3p	hsa-mir-3687-1	MI0016088	CCGGAC	24	CCCGGACAGGCGUUCGUGCGACGU	MIMAT0018115	CCTCCCGGACAGGCGTTCGT	No		2										2	2	2				4	11.3333	11.3333	1	1	1
hsa-miR-3687	3p	hsa-mir-3687-2	MI0031515	CCGGAC	24	CCCGGACAGGCGUUCGUGCGACGU	MIMAT0018115	CCTCCCGGACAGGCGTTCGT	No		2										2	2	2				4	11.3333	11.3333	1	1	1
hsa-miR-3689f	5p	hsa-mir-3689f	MI0016837	GUGAUA	22	UGUGAUAUCGUGCUUCCUGGGA	MIMAT0019010	TGTGATATCGTGCTTCCTGGGA	Yes		4						4						4					11.3333	10	1.13333	0.373901	0.605339
hsa-miR-369-3p	3p	hsa-mir-369	MI0000777	AUAAUA	21	AAUAAUACAUGGUUGAUCUUU	MIMAT0000721	AATAATACATGGTTGATCTTT	Yes	1		3	6	2	2	1		3	6	2	2	1	4	3	6	2	2	12.6667	13.3333	0.95	0.698066	0.852893
hsa-miR-369-5p	5p	hsa-mir-369	MI0000777	GAUCGA	22	AGAUCGACCGUGUUAUAUUCGC	MIMAT0001621	AGATCGACCGTGTTATATTCG	No							1						1						10.3333	10	1.03333	0.373901	0.605339
hsa-miR-3690	5p	hsa-mir-3690-1	MI0016091	CCUGGA	23	ACCUGGACCCAGCGUAGACAAAG	MIMAT0018119	ACCTGGACCCAGCGTAGACAAAG	Yes	1						1						3					1	11	10.3333	1.06452	0.561438	0.765707
hsa-miR-3690	5p	hsa-mir-3690-2	MI0023561	CCUGGA	23	ACCUGGACCCAGCGUAGACAAAG	MIMAT0018119	ACCTGGACCCAGCGTAGACAAAG	Yes	1						1						3					1	11	10.3333	1.06452	0.561438	0.765707
hsa-miR-3691-5p	5p	hsa-mir-3691	MI0016092	GUGGAU	23	AGUGGAUGAUGGAGACUCGGUAC	MIMAT0018120	TAGTGGATGATGGAGACTCGGT	No							6	11	5	4	4	8	15	19	12	4	6	30	25.3333	23.3333	1.08571	0.827438	0.941926
hsa-miR-370-3p	3p	hsa-mir-370	MI0000778	CCUGCU	22	GCCUGCUGGGGUGGAACCUGGU	MIMAT0000722	GCCTGCTGGGGTGGAACCTGGT	Yes	10	21	14	17	6	25	10	21	14	17	6	25	18	23	20	19	10	31	30.3333	30	1.01111	0.960049	1
hsa-miR-370-5p	5p	hsa-mir-370	MI0000778	AGGUCA	22	CAGGUCACGUCUCUGCAGUUAC	MIMAT0026483	AGACCAGGTCACGTCTCTGCAGT	No			1	2				2			1			2	1	2	2	3	11	12.3333	0.891892	0.116117	0.605339
hsa-miR-371a-3p	3p	hsa-mir-371a	MI0000779	AGUGCC	23	AAGUGCCGCCAUCUUUUGAGUGU	MIMAT0000723	AGTGCCGCCATCTTTTGAGTGT	No							1						1						10.3333	10	1.03333	0.373901	0.605339
hsa-miR-371a-5p	5p	hsa-mir-371a	MI0000779	CUCAAA	20	ACUCAAACUGUGGGGGCACU	MIMAT0004687	ACTCAAACTGTGGGGGCACTTTA	No								2						2					10.6667	10	1.06667	0.373901	0.605339
hsa-miR-371b-5p	5p	hsa-mir-371b	MI0017393	CUCAAA	22	ACUCAAAAGAUGGCGGCACUUU	MIMAT0019892	ACACTCAAAAGATGGCGGCACT	No												1						1	10	10.3333	0.967742	0.373901	0.605339
hsa-miR-372-3p	3p	hsa-mir-372	MI0000780	AAGUGC	23	AAAGUGCUGCGACAUUUGAGCGU	MIMAT0000724	AAAGTGCTGCGACATTTGAGCGT	Yes	1				1		1				1		1		1		2		10.6667	10.6667	1	1	1
hsa-miR-374a-3p	3p	hsa-mir-374a	MI0000782	UUAUCA	22	CUUAUCAGAUUGUAUUGUAAUU	MIMAT0004688	CTTATCAGATTGTATTGTAATT	Yes	2	2		11	2	7	2	2		11	2	7	2	2		16	3	8	11.3333	19	0.596491	0.116868	0.605339
hsa-miR-374a-5p	5p	hsa-mir-374a	MI0000782	UAUAAU	22	UUAUAAUACAACCUGAUAAGUG	MIMAT0000727	TTATAATACAACCTGATAAGTG	Yes	1		3	8	3	2	1		3	8	3	2	1		8	24	6	3	13	21	0.619048	0.318289	0.605339
hsa-miR-374b-3p	3p	hsa-mir-374b	MI0005566	UUAGCA	22	CUUAGCAGGUUGUAUUAUCAUU	MIMAT0004956	CTTAGCAGGTTGTATTATCATT	Yes					1						1						1		10	10.3333	0.967742	0.373901	0.605339
hsa-miR-374b-5p	5p	hsa-mir-374b	MI0005566	UAUAAU	22	AUAUAAUACAACCUGCUAAGUG	MIMAT0004955	ATATAATACAACCTGCTAAGT	No	35	25	44	43	38	22	30	29	30	77	66	43	80	81	89	179	151	82	93.3333	147.333	0.633484	0.135706	0.605339
hsa-miR-375	3p	hsa-mir-375	MI0000783	UUGUUC	22	UUUGUUCGUUCGGCUCGCGUGA	MIMAT0000728	TTTGTTCGTTCGGCTCGCGTGA	Yes	720	949	736	400	406	853	720	949	736	400	406	853	1556	2034	1823	1137	918	1983	1814.33	1356	1.338	0.263882	0.605339
hsa-miR-376c-3p	3p	hsa-mir-376c	MI0000776	ACAUAG	21	AACAUAGAGGAAAUUCCACGU	MIMAT0000720	AACATAGAGGAAATTTCACGT	No						4												4	10	11.3333	0.882353	0.373901	0.605339
hsa-miR-378a-3p	3p	hsa-mir-378a	MI0000786	CUGGAC	22	ACUGGACUUGGAGUCAGAAGGC	MIMAT0000732	ACTGGACTTGGAGTCAGAAGGC	Yes	2564	3206	2183	1347	1756	3548	2564	3206	2183	1347	1756	3548	7961	10252	7658	5630	5837	10776	8633.67	7424.33	1.16289	0.553191	0.765707
hsa-miR-378a-5p	5p	hsa-mir-378a	MI0000786	UCCUGA	22	CUCCUGACUCCAGGUCCUGUGU	MIMAT0000731	CTCCTGACTCCAGGTCCTGTGT	Yes	11	30	6	10	15	29	11	30	6	10	15	29	19	42	10	14	23	46	33.6667	37.6667	0.893805	0.781349	0.907396
hsa-miR-378b	3p	hsa-mir-378b	MI0014154	CUGGAC	19	ACUGGACUUGGAGGCAGAA	MIMAT0014999	ACTGGACTTGGAGTCAGAAAG	No							1	2	1				2	4	2			1	12.6667	10.3333	1.22581	0.0351685	0.605339
hsa-miR-378c	5p	hsa-mir-378c	MI0015825	CUGGAC	25	ACUGGACUUGGAGUCAGAAGAGUGG	MIMAT0016847	ACTGGACTTGGAGTCAGAAGA	No							107	185	83	115	95	126	360	405	394	400	276	324	396.333	343.333	1.15437	0.241228	0.605339
hsa-miR-378d	3p	hsa-mir-378d-1	MI0016749	CUGGAC	20	ACUGGACUUGGAGUCAGAAA	MIMAT0018926	ACTGGACTTGGAGTCAGAA	No	6	6	3	8	4	3	19	25	11	11	13	12	47	59	31	40	40	31	55.6667	47	1.1844	0.372946	0.605339
hsa-miR-378d	5p	hsa-mir-378d-2	MI0003840	CUGGAC	20	ACUGGACUUGGAGUCAGAAA	MIMAT0018926	ACTGGACTTGGAGTCAGAA	No	6	6	3	8	4	3	19	25	11	11	13	12	48	57	33	30	38	32	56	43.3333	1.29231	0.162168	0.605339
hsa-miR-378e	3p	hsa-mir-378e	MI0016750	CUGGAC	19	ACUGGACUUGGAGUCAGGA	MIMAT0018927	ACTGGACTTGGAGTCAGG	No				2				2	7	3	1		1	2	10	5	1		14.3333	12	1.19444	0.510249	0.72834
hsa-miR-378f	3p	hsa-mir-378f	MI0016756	CUGGAC	20	ACUGGACUUGGAGCCAGAAG	MIMAT0018932	ACTGGACTTGGAGTCAGAAGT	No	2				1	2	9	8	6	15	11	13	27	25	24	24	26	41	35.3333	40.3333	0.876033	0.409769	0.647054
hsa-miR-378g	5p	hsa-mir-378g	MI0016761	CUGGGC	20	ACUGGGCUUGGAGUCAGAAG	MIMAT0018937	ACTGGGCTTGGAGTCAGAAGGC	No	3			2	1	2	8	13	10	6	8	16	24	34	31	22	26	46	39.6667	41.3333	0.959677	0.845015	0.951674
hsa-miR-378h	5p	hsa-mir-378h	MI0016808	CUGGAC	21	ACUGGACUUGGUGUCAGAUGG	MIMAT0018984	ACTGGACTTGGTGTCAGAAGG	No							1				1		1				1		10.3333	10.3333	1	1	1
hsa-miR-378i	5p	hsa-mir-378i	MI0016902	CUGGAC	21	ACUGGACUAGGAGUCAGAAGG	MIMAT0019074	ACTGGACTTGGAGTCAGAAGGT	No	4	2	4	6	3	3	199	526	158	216	226	301	252	637	195	274	281	378	371.333	321	1.1568	0.74229	0.879777
hsa-miR-379-3p	3p	hsa-mir-379	MI0000787	AUGUAA	22	UAUGUAACAUGGUCCACUAACU	MIMAT0004690	TATGTAACATGGTCCACTAAC	No							1		2		1	1	1		2		1	1	11	10.6667	1.03125	0.64333	0.826672
hsa-miR-379-5p	5p	hsa-mir-379	MI0000787	GGUAGA	21	UGGUAGACUAUGGAACGUAGG	MIMAT0000733	TGGTAGACTATGGAACGTAGG	Yes	65	64	73	57	40	83	65	64	73	57	40	83	113	101	127	108	75	132	123.667	115	1.07536	0.657936	0.832228
hsa-miR-380-3p	3p	hsa-mir-380	MI0000788	AUGUAA	22	UAUGUAAUAUGGUCCACAUCUU	MIMAT0000735	TATGTAGTATGGTCCACATCT	No								2						2					10.6667	10	1.06667	0.373901	0.605339
hsa-miR-380-5p	5p	hsa-mir-380	MI0000788	GGUUGA	22	UGGUUGACCAUAGAACAUGCGC	MIMAT0000734	ATGGTTGACCATAGAACATGC	No									1						1				10.3333	10	1.03333	0.373901	0.605339
hsa-miR-381-3p	3p	hsa-mir-381	MI0000789	AUACAA	22	UAUACAAGGGCAAGCUCUCUGU	MIMAT0000736	TATACAAGGGCAAGCTCTCTGT	Yes	39	45	33	44	35	46	39	45	33	44	35	46	49	64	51	73	50	57	64.6667	70	0.92381	0.554258	0.765707
hsa-miR-382-3p	3p	hsa-mir-382	MI0000790	AUCAUU	21	AAUCAUUCACGGACAACACUU	MIMAT0022697	AATCATTCACGGACAACACTTT	No	1	5	3	2	2	5	7	12	5	13	5	13	9	17	8	15	7	22	21.3333	24.6667	0.864865	0.555333	0.765707
hsa-miR-382-5p	5p	hsa-mir-382	MI0000790	AAGUUG	22	GAAGUUGUUCGUGGUGGAUUCG	MIMAT0000737	GAAGTTGTTCGTGGTGGATTCG	Yes	35	46	48	28	17	36	35	46	48	28	17	36	54	84	71	48	34	68	79.6667	60	1.32778	0.208938	0.605339
hsa-miR-383-5p	5p	hsa-mir-383	MI0000791	GAUCAG	22	AGAUCAGAAGGUGAUUGUGGCU	MIMAT0000738	AGATCAGAAGGTGACTGTGGCT	No				2			2	5	2	9	1	6	9	11	9	14	9	13	19.6667	22	0.893939	0.234101	0.605339
hsa-miR-384	3p	hsa-mir-384	MI0001145	UUCCUA	20	AUUCCUAGAAAUUGUUCAUA	MIMAT0001075	ATTCCTAGAAATTGTTCACAAT	No									3		1				4		1		11.3333	10.3333	1.09677	0.507158	0.72834
hsa-miR-3907	3p	hsa-mir-3907	MI0016410	GGUGCU	22	AGGUGCUCCAGGCUGGCUCACA	MIMAT0018179	AGGTGCTCCAGGCTGGCTCA	No										2					2	2			10.6667	10.6667	1	1	1
hsa-miR-3909	3p	hsa-mir-3909	MI0016413	GUCCUC	22	UGUCCUCUAGGGCCUGCAGUCU	MIMAT0018183	TGTCCTCTAGGGCCTGCAGTCT	Yes	16	30	14	14	14	16	16	30	14	14	14	16	31	47	22	28	28	21	43.3333	35.6667	1.21495	0.374306	0.605339
hsa-miR-3911	5p	hsa-mir-3911	MI0016415	GUGUGG	22	UGUGUGGAUCCUGGAGGAGGCA	MIMAT0018185	TGTGTGGATCCTGGAGGAG	No					1			2	1		1	1		2	1		2	1	11	11	1	1	1
hsa-miR-3913-5p	5p	hsa-mir-3913-1	MI0016417	UUGGGA	22	UUUGGGACUGAUCUUGAUGUCU	MIMAT0018187	ATTTGGGACTGATCTTGATG	No							1						1				1	1	10.3333	10.6667	0.96875	0.518519	0.72834
hsa-miR-3913-5p	5p	hsa-mir-3913-2	MI0016418	UUGGGA	22	UUUGGGACUGAUCUUGAUGUCU	MIMAT0018187	ATTTGGGACTGATCTTGATG	No							1						1				1	1	10.3333	10.6667	0.96875	0.518519	0.72834
hsa-miR-3916	5p	hsa-mir-3916	MI0016422	AGAGGA	26	AAGAGGAAGAAAUGGCUGGUUCUCAG	MIMAT0018190	AAGAGGAAGAAATGGCTGGTTCTC	No																	1	1	10	10.6667	0.9375	0.116117	0.605339
hsa-miR-3917	3p	hsa-mir-3917	MI0016423	CUCGGA	20	GCUCGGACUGAGCAGGUGGG	MIMAT0018191	TCGGACTGAGCAGGTGGG	No								4					1	4	1				12	10	1.2	0.116117	0.605339
hsa-miR-3918	5p	hsa-mir-3918	MI0016424	CAGGGC	21	ACAGGGCCGCAGAUGGAGACU	MIMAT0018192	ACAGGGCCGCAGATGGAGACT	Yes	1	6			2	6	1	6			2	6	4	6	1	2	3	9	13.6667	14.6667	0.931818	0.722574	0.863728
hsa-miR-3924	3p	hsa-mir-3924	MI0016432	UAUGUA	22	AUAUGUAUAUGUGACUGCUACU	MIMAT0018199	ATATGTATATGTGACTGCTACT	Yes	4		3	12	7	12	4		3	12	7	12	4		3	12	8	13	12.3333	21	0.587302	0.0111692	0.605339
hsa-miR-3925-5p	5p	hsa-mir-3925	MI0016433	AGAGAA	22	AAGAGAACUGAAAGUGGAGCCU	MIMAT0018200	AAGAGAACTGAAAGTGGAGCCT	Yes					1						1						1		10	10.3333	0.967742	0.373901	0.605339
hsa-miR-3928-3p	3p	hsa-mir-3928	MI0016438	GAGGAA	22	GGAGGAACCUUGGAGCUUCGGC	MIMAT0018205	GGAGGAACCTTGGAGCTTCGG	No	21	24	15	15	10	12	16	36	26	17	12	26	69	135	78	64	54	82	104	76.6667	1.35652	0.28621	0.605339
hsa-miR-3929	3p	hsa-mir-3929	MI0016439	AGGCUG	23	GAGGCUGAUGUGAGUAGACCACU	MIMAT0018206	GAGGCTGATGTGAGTAGACCACTTGA	No	2		2					5					4	5	5	2	1		14.6667	11	1.33333	0.00532813	0.605339
hsa-miR-3934-5p	5p	hsa-mir-3934	MI0016590	CAGGUG	22	UCAGGUGUGGAAACUGAGGCAG	MIMAT0018349	TCAGGTGTGGAAACTGAGGCAG	Yes	67	71	74	42	37	50	67	71	74	42	37	50	165	194	165	104	115	171	184.667	140	1.31905	0.122719	0.605339
hsa-miR-3936	3p	hsa-mir-3936	MI0016592	AAGGGG	22	UAAGGGGUGUAUGGCAGAUGCA	MIMAT0018351	TAAGGGGTGTATGGCAGATGCA	Yes													1	4			2		11.6667	10.6667	1.09375	0.507158	0.72834
hsa-miR-3938	3p	hsa-mir-3938	MI0016594	AUUCCC	22	AAUUCCCUUGUAGAUAACCCGG	MIMAT0018353	AATTCCCTTGTAGATAACCCGG	Yes		2						2						2					10.6667	10	1.06667	0.373901	0.605339
hsa-miR-3940-3p	3p	hsa-mir-3940	MI0016597	AGCCCG	22	CAGCCCGGAUCCCAGCCCACUU	MIMAT0018356	CAGCCCGGATCCCAGCCCACT	No					1	4	7	12	7	5	6	13	11	16	9	5	9	18	22	20.6667	1.06452	0.77558	0.90401
hsa-miR-3944-3p	3p	hsa-mir-3944	MI0016601	UCGGGC	23	UUCGGGCUGGCCUGCUGCUCCGG	MIMAT0018360	TTCGGGCTGGCCTGCTGCT	No							1	4			1		3	4	1		3		12.6667	11	1.15152	0.27944	0.605339
hsa-miR-3944-5p	5p	hsa-mir-3944	MI0016601	GUGCAG	21	UGUGCAGCAGGCCAACCGAGA	MIMAT0019231	TGTGCAGCAGGCCAACCGAGA	Yes					1	1					1	1					1	1	10	10.6667	0.9375	0.116117	0.605339
hsa-miR-3960	3p	hsa-mir-3960	MI0016964	GCGGCG	20	GGCGGCGGCGGAGGCGGGGG	MIMAT0019337	CGGCGGCGGCGGCGGG	No								7	6					9	6				15	10	1.5	0.131778	0.605339
hsa-miR-3976	5p	hsa-mir-3976	MI0016994	AUAGAG	24	UAUAGAGAGCAGGAAGAUUAAUGU	MIMAT0019361	GATATAGACAGCAGGA	No									1		1				1		1		10.3333	10.3333	1	1	1
hsa-miR-409-3p	3p	hsa-mir-409	MI0001735	AAUGUU	22	GAAUGUUGCUCGGUGAACCCCU	MIMAT0001639	GAATGTTGCTCGGTGAACCCCT	Yes	21	40	22	18	25	48	21	40	22	18	25	48	80	124	94	71	69	145	109.333	105	1.04127	0.885211	0.980386
hsa-miR-409-5p	5p	hsa-mir-409	MI0001735	GGUUAC	23	AGGUUACCCGAGCAACUUUGCAU	MIMAT0001638	AGGTTACCCGAGCAACTTTGCAT	Yes	1		2	2	3	1	1		2	2	3	1	8		9	7	9	7	15.6667	17.6667	0.886792	0.53168	0.741012
hsa-miR-410-3p	3p	hsa-mir-410	MI0002465	AUAUAA	21	AAUAUAACACAGAUGGCCUGU	MIMAT0002171	AATATAACACAGATGGCCTGT	Yes	1	5	3		1	1	1	5	3		1	1	1	5	4		1	1	13.3333	10.6667	1.25	0.0993007	0.605339
hsa-miR-411-3p	3p	hsa-mir-411	MI0003675	AUGUAA	22	UAUGUAACACGGUCCACUAACC	MIMAT0004813	TATGTAACACGGTCCACTAAC	No							1	4	3		1		1	9	3		1		14.3333	10.3333	1.3871	0.174631	0.605339
hsa-miR-411-5p	5p	hsa-mir-411	MI0003675	AGUAGA	21	UAGUAGACCGUAUAGCGUACG	MIMAT0003329	TAGTAGACCGTATAGCGTACG	Yes		5	4	8	2	1		5	4	8	2	1	11	19	20	30	10	13	26.6667	27.6667	0.963855	0.890956	0.982596
hsa-miR-412-5p	5p	hsa-mir-412	MI0002464	GGUCGA	23	UGGUCGACCAGUUGGAAAGUAAU	MIMAT0026557	TGGTCGACCAGTTGGAAAGTAAT	Yes	1		2		1	1	1		2		1	1	3		3		2	6	12	12.6667	0.947368	0.758802	0.893497
hsa-miR-421	3p	hsa-mir-421	MI0003685	UCAACA	23	AUCAACAGACAUUAAUUGGGCGC	MIMAT0003339	ATCAACAGACATTAATTGGGCGC	Yes	9	7	6	8	13	9	9	7	6	8	13	9	36	26	35	30	36	30	42.3333	42	1.00794	0.933557	1
hsa-miR-422a	5p	hsa-mir-422a	MI0001444	CUGGAC	22	ACUGGACUUAGGGUCAGAAGGC	MIMAT0001339	ACTGGACTTGGGGTCAGAAGGC	No							7	6	5	2	6	12	13	22	11	2	11	18	25.3333	20.3333	1.2459	0.432492	0.669069
hsa-miR-423-3p	3p	hsa-mir-423	MI0001445	GCUCGG	23	AGCUCGGUCUGAGGCCCCUCAGU	MIMAT0001340	AGCTCGGTCTGAGGCCCCTCAGT	Yes	3824	9481	3261	2799	3756	1993	3824	9481	3261	2799	3756	1993	9140	23385	9958	7482	8408	4696	14171	6872	2.06214	0.199258	0.605339
hsa-miR-423-5p	5p	hsa-mir-423	MI0001445	GAGGGG	23	UGAGGGGCAGAGAGCGAGACUUU	MIMAT0004748	TGAGGGGCAGAGAGCGAGACTTT	Yes	2454	3996	2731	1842	2120	3125	2454	3996	2731	1842	2120	3125	5703	9122	6800	4576	4633	6840	7218.33	5359.67	1.34679	0.212287	0.605339
hsa-miR-424-3p	3p	hsa-mir-424	MI0001446	AAAACG	21	CAAAACGUGAGGCGCUGCUAU	MIMAT0004749	CAAAACGTGAGGCGCTGCTATA	No	13	31	16	21	16	16	25	18	24	17	17	23	51	75	58	54	46	54	71.3333	61.3333	1.16304	0.259037	0.605339
hsa-miR-424-5p	5p	hsa-mir-424	MI0001446	AGCAGC	22	CAGCAGCAAUUCAUGUUUUGAA	MIMAT0001341	CAGCAGCAATTCATGTTTTGGA	No							11	2	6	8	8	3	18	2	16	12	17	6	22	21.6667	1.01538	0.958035	1
hsa-miR-425-3p	3p	hsa-mir-425	MI0001448	UCGGGA	22	AUCGGGAAUGUCGUGUCCGCCC	MIMAT0001343	CATCGGGAATGTCGTGTCCGCC	No		2	2		1	3	63	45	54	41	40	31	110	100	105	85	93	67	115	91.6667	1.25455	0.0468101	0.605339
hsa-miR-425-5p	5p	hsa-mir-425	MI0001448	AUGACA	23	AAUGACACGAUCACUCCCGUUGA	MIMAT0003393	AATGACACGATCACTCCCGTTGAGT	No	20	18	31	6	18	19	101	102	73	87	96	183	258	289	309	230	247	338	295.333	281.667	1.04852	0.72824	0.866498
hsa-miR-4284	5p	hsa-mir-4284	MI0015893	GGCUCA	18	GGGCUCACAUCACCCCAU	MIMAT0016915	GACGGGCTCACATCACC	No							3	4	3	3	1	2	4	4	3	3	2	2	13.6667	12.3333	1.10811	0.0474207	0.605339
hsa-miR-4286	5p	hsa-mir-4286	MI0015894	CCCCAC	17	ACCCCACUCCUGGUACC	MIMAT0016916	ACCCCACTCCTGGTACC	Yes	8	11	5	3	4	12	8	11	5	3	4	12	23	55	22	13	19	35	43.3333	32.3333	1.34021	0.434309	0.671003
hsa-miR-4290	3p	hsa-mir-4290	MI0015899	GCCCUC	19	UGCCCUCCUUUCUUCCCUC	MIMAT0016921	CCCTCCCTTCTTCCCT	No							1				1		1				1		10.3333	10.3333	1	1	1
hsa-miR-4297	5p	hsa-mir-4297	MI0015824	GCCUUC	16	UGCCUUCCUGUCUGUG	MIMAT0016846	GCCTTCCGGTCTGTGCCTG	No									1						1				10.3333	10	1.03333	0.373901	0.605339
hsa-miR-429	3p	hsa-mir-429	MI0001641	AAUACU	22	UAAUACUGUCUGGUAAAACCGU	MIMAT0001536	TAATACTGTCTGGTAAAACCGT	Yes	38	13	32	47	75	25	38	13	32	47	75	25	62	13	54	70	114	37	53	83.6667	0.633466	0.31912	0.605339
hsa-miR-4301	5p	hsa-mir-4301	MI0015828	CCCACU	20	UCCCACUACUUCACUUGUGA	MIMAT0016850	CTCCCACTGCTTCACT	No								2						2			1		10.6667	10.3333	1.03226	0.677869	0.832228
hsa-miR-4306	3p	hsa-mir-4306	MI0015836	GGAGAG	17	UGGAGAGAAAGGCAGUA	MIMAT0016858	TGGAGAGAAAGGCAGTAA	No							1						2						10.6667	10	1.06667	0.373901	0.605339
hsa-miR-431-3p	3p	hsa-mir-431	MI0001721	AGGUCG	22	CAGGUCGUCUUGCAGGGCUUCU	MIMAT0004757	TTGCAGGTCGTCTTGCAGGGCTTA	No															2		1		10.6667	10.3333	1.03226	0.677869	0.832228
hsa-miR-431-5p	5p	hsa-mir-431	MI0001721	GUCUUG	21	UGUCUUGCAGGCCGUCAUGCA	MIMAT0001625	TGTCTTGCAGGCCGTCATGCA	Yes	1			3	1		1			3	1		1			3	1	1	10.3333	11.6667	0.885714	0.148148	0.605339
hsa-miR-432-5p	5p	hsa-mir-432	MI0003133	CUUGGA	23	UCUUGGAGUAGGUCAUUGGGUGG	MIMAT0002814	TCTTGGAGTAGGTCATTGGGT	No												2				2		3	10	11.6667	0.857143	0.131778	0.605339
hsa-miR-4326	5p	hsa-mir-4326	MI0015866	GUUCCU	20	UGUUCCUCUGUCUCCCAGAC	MIMAT0016888	TGTTCCTCTGTCTCCCAGACTCTG	No							14	22	11	15	4	7	21	34	24	21	12	15	36.3333	26	1.39744	0.0946226	0.605339
hsa-miR-433-3p	3p	hsa-mir-433	MI0001723	UCAUGA	22	AUCAUGAUGGGCUCCUCGGUGU	MIMAT0001627	ATCATGATGGGCTCCTCGGTGT	Yes	3	23	11	8	5	9	3	23	11	8	5	9	5	27	16	15	11	12	26	22.6667	1.14706	0.633251	0.826672
hsa-miR-4417	5p	hsa-mir-4417	MI0016753	GUGGGC	18	GGUGGGCUUCCCGGAGGG	MIMAT0018929	GGTGGGCTTCCCGGAGGG	Yes						1						1						1	10	10.3333	0.967742	0.373901	0.605339
hsa-miR-4421	3p	hsa-mir-4421	MI0016758	CCUGUC	22	ACCUGUCUGUGGAAAGGAGCUA	MIMAT0018934	ACCTGTCTGTGGAAAGGAGCTA	Yes					1						1						1		10	10.3333	0.967742	0.373901	0.605339
hsa-miR-4428	3p	hsa-mir-4428	MI0016767	AAGGAG	22	CAAGGAGACGGGAACAUGGAGC	MIMAT0018943	CAAGGAGACGGGAACATGGAGC	Yes			1						1				1		2				11	10	1.1	0.158302	0.605339
hsa-miR-4429	5p	hsa-mir-4429	MI0016768	AAAGCU	20	AAAAGCUGGGCUGAGAGGCG	MIMAT0018944	AAAAGCTGGGTTGAGAGGCGA	No							3	6			2	1	4	8	2	2	4	1	14.6667	12.3333	1.18919	0.302242	0.605339
hsa-miR-4435	5p	hsa-mir-4435-1	MI0016775	UGGCCA	22	AUGGCCAGAGCUCACACAGAGG	MIMAT0018951	ATGGCCAGAGCTCACACAGAGG	Yes	10	18	12	5	3	7	10	18	12	5	3	7	19	31	22	12	11	22	34	25	1.36	0.148275	0.605339
hsa-miR-4435	5p	hsa-mir-4435-2	MI0016777	UGGCCA	22	AUGGCCAGAGCUCACACAGAGG	MIMAT0018951	ATGGCCAGAGCTCACACAGAGG	Yes	10	18	12	5	3	7	10	18	12	5	3	7	19	31	22	12	11	22	34	25	1.36	0.148275	0.605339
hsa-miR-4436b-3p	3p	hsa-mir-4436b-1	MI0017425	AGGGCA	22	CAGGGCAGGAAGAAGUGGACAA	MIMAT0019941	CAGGGCAGGAAGAAGTGGACA	No											1						1		10	10.3333	0.967742	0.373901	0.605339
hsa-miR-4436b-3p	3p	hsa-mir-4436b-2	MI0019110	AGGGCA	22	CAGGGCAGGAAGAAGUGGACAA	MIMAT0019941	CAGGGCAGGAAGAAGTGGACA	No											1						1		10	10.3333	0.967742	0.373901	0.605339
hsa-miR-4440	3p	hsa-mir-4440	MI0016783	GUCGUG	22	UGUCGUGGGGCUUGCUGGCUUG	MIMAT0018958	TGTCGTGGGGCTTGCTGGCTTG	Yes													1					1	10.3333	10.3333	1	1	1
hsa-miR-4442	3p	hsa-mir-4442	MI0016785	CCGGAC	17	GCCGGACAAGAGGGAGG	MIMAT0018960	TTATGCCGGACAAGAGGGAGGTTTT	No												1			1			1	10.3333	10.3333	1	1	1
hsa-miR-4443	5p	hsa-mir-4443	MI0016786	UGGAGG	17	UUGGAGGCGUGGGUUUU	MIMAT0018961	CTTGGAGGCGTGGGTT	No							4	15	3	6	4		18	33	15	15	13	2	32	20	1.6	0.156069	0.605339
hsa-miR-4446-3p	3p	hsa-mir-4446	MI0016789	AGGGCU	22	CAGGGCUGGCAGUGACAUGGGU	MIMAT0018965	CAGGGCTGGCAGTGACATGG	No													1					1	10.3333	10.3333	1	1	1
hsa-miR-4448	3p	hsa-mir-4448	MI0016791	GCUCCU	20	GGCUCCUUGGUCUAGGGGUA	MIMAT0018967	GGCTCGTTGGTCTAGG	No							1	5	11		2		3	5	24	2	5		20.6667	12.3333	1.67568	0.290502	0.605339
hsa-miR-4449	3p	hsa-mir-4449	MI0016792	GUCCCG	22	CGUCCCGGGGCUGCGCGAGGCA	MIMAT0018968	CCGGGGCTGCGCGAGGC	No							1						1						10.3333	10	1.03333	0.373901	0.605339
hsa-miR-4451	3p	hsa-mir-4451	MI0016797	GGUAGA	17	UGGUAGAGCUGAGGACA	MIMAT0018973	TGGTAGAGCGGAGGAC	No							3	4	3	2	1		3	8	5	2	1		15.3333	11	1.39394	0.0502481	0.605339
hsa-miR-4454	5p	hsa-mir-4454	MI0016800	GAUCCG	20	GGAUCCGAGUCACGGCACCA	MIMAT0018976	CCGAGTCACGGCACCA	No							3		2	6	1	3	10	4	3	6	6	4	15.6667	15.3333	1.02174	0.891083	0.982596
hsa-miR-4455	5p	hsa-mir-4455	MI0016801	GGGUGU	17	AGGGUGUGUGUGUUUUU	MIMAT0018977	AGGGTGTGCGTGTTTTT	No							38	18	30	45	39	57	64	31	51	73	57	87	58.6667	82.3333	0.712551	0.141201	0.605339
hsa-miR-4458	5p	hsa-mir-4458	MI0016804	GAGGUA	19	AGAGGUAGGUGUGGAAGAA	MIMAT0018980	GACAGAGGTAGGTGTGG	No																	1		10	10.3333	0.967742	0.373901	0.605339
hsa-miR-4459	5p	hsa-mir-4459	MI0016805	CAGGAG	22	CCAGGAGGCGGAGGAGGUGGAG	MIMAT0018981	CGTAGGAGGTGGAGGT	No							1						1						10.3333	10	1.03333	0.373901	0.605339
hsa-miR-4461	3p	hsa-mir-4461	MI0016807	AUUGAG	23	GAUUGAGACUAGUAGGGCUAGGC	MIMAT0018983	GATTGAGACTAGTAGGGCTAGGCCCA	No							1						1	8					13	10	1.3	0.299118	0.605339
hsa-miR-4466	5p	hsa-mir-4466	MI0016817	GGUGCG	18	GGGUGCGGGCCGGCGGGG	MIMAT0018993	GGGTGCGGGCCGGCGGGGT	No								2					1	2			1		11	10.3333	1.06452	0.373901	0.605339
hsa-miR-4467	5p	hsa-mir-4467	MI0016818	GGCGGC	22	UGGCGGCGGUAGUUAUGGGCUU	MIMAT0018994	TGGCGGCGGTAGTTATGGGCTTCTT	No								2					1	2					11	10	1.1	0.158302	0.605339
hsa-miR-4470	3p	hsa-mir-4470	MI0016821	GGCAAA	21	UGGCAAACGUGGAAGCCGAGA	MIMAT0018997	TGGCAAACGTGGAAGCCGAGAGT	No							1				1	1	2	2			2	3	11.3333	11.6667	0.971429	0.77805	0.904393
hsa-miR-4473	3p	hsa-mir-4473	MI0016825	UAGUGC	22	CUAGUGCUCUCCGUUACAAGUA	MIMAT0019000	CTAGTGCTCTCCGTTACAAGT	No	3		2	3	4	8	3	5	2	5	7	15	15	9	12	10	21	40	22	33.6667	0.653465	0.261535	0.605339
hsa-miR-4474-3p	3p	hsa-mir-4474	MI0016826	UGUGGC	22	UUGUGGCUGGUCAUGAGGCUAA	MIMAT0019001	TTGTGGCTGGTCATGAGG	No										2		1			1	2		1	10.3333	11	0.939394	0.373901	0.605339
hsa-miR-4479	3p	hsa-mir-4479	MI0016838	GCGCGG	22	CGCGCGGCCGUGCUCGGAGCAG	MIMAT0019011	CGCGCGGCCGTGCTCGGAGT	No	1		2	3				2			1		7	8	2	3	4	1	15.6667	12.6667	1.23684	0.218071	0.605339
hsa-miR-4482-3p	3p	hsa-mir-4482	MI0016843	UUCUAU	22	UUUCUAUUUCUCAGUGGGGCUC	MIMAT0020958	TTTCTATTTCTCAGTGGGGCTT	No												3					1	3	10	11.3333	0.882353	0.205106	0.605339
hsa-miR-4482-5p	5p	hsa-mir-4482	MI0016843	ACCCAG	22	AACCCAGUGGGCUAUGGAAAUG	MIMAT0019016	AATCCAGTGGGCTATGGAAATGT	No												2						2	10	10.6667	0.9375	0.373901	0.605339
hsa-miR-4483	3p	hsa-mir-4483	MI0016844	GGGUGG	17	GGGGUGGUCUGUUGUUG	MIMAT0019017	GGTGTGGTCTGTTGTT	No								2			2	2		2	1	3	3	2	11	12.6667	0.868421	0.0667665	0.605339
hsa-miR-4484	3p	hsa-mir-4484	MI0016845	AAAGGC	20	AAAAGGCGGGAGAAGCCCCA	MIMAT0019018	AAAAAAGGCGGGAGAAGC	No										2			1			2	1		10.3333	11	0.939394	0.373901	0.605339
hsa-miR-4485-3p	3p	hsa-mir-4485	MI0016846	AACGGC	20	UAACGGCCGCGGUACCCUAA	MIMAT0019019	AACGGCCGCGGTACCCTAACC	No							3		3		1		28	28	25	4	11	18	37	21	1.76191	0.0184111	0.605339
hsa-miR-4485-5p	5p	hsa-mir-4485	MI0016846	CCGCCU	16	ACCGCCUGCCCAGUGA	MIMAT0032116	CACCGCCTGCCCAGTGAC	No							1						1						10.3333	10	1.03333	0.373901	0.605339
hsa-miR-4488	5p	hsa-mir-4488	MI0016849	GGGGGC	18	AGGGGGCGGGCUCCGGCG	MIMAT0019022	GAGGGGGCGGGCTCCGGC	No	1	8	2				4	16	4	4	1	1	12	73	18	9	2	5	44.3333	15.3333	2.8913	0.211487	0.605339
hsa-miR-448	3p	hsa-mir-448	MI0001637	UGCAUA	22	UUGCAUAUGUAGGAUGUCCCAU	MIMAT0001532	TTGCATATGTAGGATGTCCCC	No															1				10.3333	10	1.03333	0.373901	0.605339
hsa-miR-4492	3p	hsa-mir-4492	MI0016854	GGGCUG	17	GGGGCUGGGCGCGCGCC	MIMAT0019027	CGGGGCTGGGCGCGCGCC	No	1	2					1	6	2		1		2	8	2		1	1	14	10.6667	1.3125	0.175523	0.605339
hsa-miR-4497	5p	hsa-mir-4497	MI0016859	UCCGGG	17	CUCCGGGACGGCUGGGC	MIMAT0019032	CTCCGGGACGGCTGGGA	No							18	33	18	7	9	10	25	50	32	13	13	20	45.6667	25.3333	1.80263	0.0596835	0.605339
hsa-miR-4498	5p	hsa-mir-4498	MI0016860	GGGCUG	22	UGGGCUGGCAGGGCAAGUGCUG	MIMAT0019033	TGGGCTGGCAGGGCAAGTGCT	No			2				3	4				2	5	14	4		2	4	17.6667	12	1.47222	0.169233	0.605339
hsa-miR-449a	5p	hsa-mir-449a	MI0001648	GGCAGU	22	UGGCAGUGUAUUGUUAGCUGGU	MIMAT0001541	TGGCAGTGTATTGTTAGCTGGT	Yes	1			2	2	2	1			2	2	2	1		3	2	3	2	11.3333	12.3333	0.918919	0.348641	0.605339
hsa-miR-449b-3p	3p	hsa-mir-449b	MI0003673	AGCCAC	22	CAGCCACAACUACCCUGCCACU	MIMAT0009203	AGCCACAGCTACCCTGCCACT	No									1						1				10.3333	10	1.03333	0.373901	0.605339
hsa-miR-449c-5p	5p	hsa-mir-449c	MI0003823	AGGCAG	25	UAGGCAGUGUAUUGCUAGCGGCUGU	MIMAT0010251	AGGCAGTGTATTGCTAGCGGCTGT	No		2	2		1	1	5	2	7	3	3		10	9	14	6	12	4	21	17.3333	1.21154	0.267379	0.605339
hsa-miR-4504	3p	hsa-mir-4504	MI0016867	GUGACA	22	UGUGACAAUAGAGAUGAACAUG	MIMAT0019040	TGTGACAATAGAGATGAACAT	No									1						1		1		10.3333	10.3333	1	1	1
hsa-miR-4508	5p	hsa-mir-4508	MI0016872	CGGGGC	17	GCGGGGCUGGGCGCGCG	MIMAT0019045	AAGCGGGGCTGGGCGC	No		2	2				3	21	6	3	2	1	8	44	25	12	7	11	35.6667	20	1.78333	0.210286	0.605339
hsa-miR-450a-1-3p	3p	hsa-mir-450a-1	MI0001652	UUGGGA	22	AUUGGGAACAUUUUGCAUGUAU	MIMAT0022700	ATTGGGAACATTTTGCATGC	No												1						1	10	10.3333	0.967742	0.373901	0.605339
hsa-miR-450a-2-3p	3p	hsa-mir-450a-2	MI0003187	UUGGGG	22	AUUGGGGACAUUUUGCAUUCAU	MIMAT0031074	TTGGGGACATTTTGCATTCAT	No											1						1		10	10.3333	0.967742	0.373901	0.605339
hsa-miR-450a-5p	5p	hsa-mir-450a-1	MI0001652	UUUGCG	22	UUUUGCGAUGUGUUCCUAAUAU	MIMAT0001545	TTTTGCGATGTGTTCCTAATGT	No	2		3	6	4	1	8	4	5	10	8	9	25	8	13	29	23	22	25.3333	34.6667	0.730769	0.164789	0.605339
hsa-miR-450a-5p	5p	hsa-mir-450a-2	MI0003187	UUUGCG	22	UUUUGCGAUGUGUUCCUAAUAU	MIMAT0001545	TTTTGCGATGTGTTCCTAATGT	No	2		3	6	4	1	8	4	5	10	8	9	26	8	13	29	23	22	25.6667	34.6667	0.740385	0.195226	0.605339
hsa-miR-450b-5p	5p	hsa-mir-450b	MI0005531	UUUGCA	22	UUUUGCAAUAUGUUCCUGAAUA	MIMAT0004909	TTTTGCAATATGTTCCTGAAT	No					1		1				2	2	1				4	2	10.3333	12	0.861111	0.237796	0.605339
hsa-miR-4510	5p	hsa-mir-4510	MI0016876	GAGGGA	22	UGAGGGAGUAGGAUGUAUGGUU	MIMAT0019047	TGAGGTAGTAGGATGTATGGTT	No							1			2	1	2	1			2	2	2	10.3333	12	0.861111	0.00749043	0.605339
hsa-miR-4515	5p	hsa-mir-4515	MI0016881	GGACUG	22	AGGACUGGACUCCCGGCAGCCC	MIMAT0019052	AGGACTGGACTCCCGGCAGCC	No							1		1		1		1		1		2	3	10.6667	11.6667	0.914286	0.348641	0.605339
hsa-miR-4516	5p	hsa-mir-4516	MI0016882	GGAGAA	17	GGGAGAAGGGUCGGGGC	MIMAT0019053	AGAAGGGTCGGGGCGG	No							4	16	5		1		11	31	11	2	3	3	27.6667	12.6667	2.18421	0.0879182	0.605339
hsa-miR-451a	5p	hsa-mir-451a	MI0001729	AACCGU	22	AAACCGUUACCAUUACUGAGUU	MIMAT0001631	AAACCGTTACCATTACTGAGT	No	57	109	102	390	79	89	579	1230	1605	2491	719	1140	911	1952	3085	4627	1121	1747	1992.67	2508.33	0.794419	0.700838	0.854923
hsa-miR-452-5p	5p	hsa-mir-452	MI0001733	ACUGUU	22	AACUGUUUGCAGAGGAAACUGA	MIMAT0001635	AACTGTTTGCAGAGGAAACTGAG	No	73	19	50	39	54	18	170	82	137	107	115	79	569	227	428	367	452	270	418	373	1.12064	0.709113	0.861406
hsa-miR-4521	5p	hsa-mir-4521	MI0016887	CUAAGG	22	GCUAAGGAAGUCCUGUGCUCAG	MIMAT0019058	GCTAAGGAAGTCCTGTGCTCAGTTTT	No							9	10	11	14	15	17	23	23	17	31	43	32	31	45.3333	0.683824	0.0297185	0.605339
hsa-miR-4525	5p	hsa-mir-4525	MI0016892	GGGGGA	21	GGGGGGAUGUGCAUGCUGGUU	MIMAT0019064	GGGGATGTGCATGCTGGTTGGGA	No												2						2	10	10.6667	0.9375	0.373901	0.605339
hsa-miR-4533	5p	hsa-mir-4533	MI0016900	GGAAGG	22	UGGAAGGAGGUUGCCGGACGCU	MIMAT0019072	TGGAAGGAGGTTGCCGGACGCT	Yes	1					3	1					3	1	4	2			3	12.3333	11	1.12121	0.373901	0.605339
hsa-miR-454-3p	3p	hsa-mir-454	MI0003820	AGUGCA	23	UAGUGCAAUAUUGCUUAUAGGGU	MIMAT0003885	TAGTGCAATATTGCTTATAGGGT	Yes	4	10	10	13	9	8	4	10	10	13	9	8	15	14	23	29	28	15	27.3333	34	0.803922	0.27944	0.605339
hsa-miR-454-5p	5p	hsa-mir-454	MI0003820	CCCUAU	22	ACCCUAUCAAUAUUGUCUCUGC	MIMAT0003884	ACCCTATCAATATTGTCTCTGC	Yes	1		1		1		1		1		1		2		1		3		11	11	1	1	1
hsa-miR-455-3p	3p	hsa-mir-455	MI0003513	CAGUCC	21	GCAGUCCAUGGGCAUAUACAC	MIMAT0004784	GCAGTCCATGGGCATATACACC	No	8	6	3	6	4	10	38	69	28	15	22	22	111	180	97	69	72	87	139.333	86	1.62016	0.111999	0.605339
hsa-miR-455-5p	5p	hsa-mir-455	MI0003513	AUGUGC	22	UAUGUGCCUUUGGACUACAUCG	MIMAT0003150	TATGTGCCTTTGGACTACATCGT	No	10	5	9	8	4		11	8	14	12	17	18	42	17	55	49	44	41	48	54.6667	0.878049	0.589832	0.789141
hsa-miR-4634	5p	hsa-mir-4634	MI0017261	GGCGCG	19	CGGCGCGACCGGCCCGGGG	MIMAT0019691	CGCGACCGGCCCCGGG	No											1						1		10	10.3333	0.967742	0.373901	0.605339
hsa-miR-4635	3p	hsa-mir-4635	MI0017262	CUUGAA	21	UCUUGAAGUCAGAACCCGCAA	MIMAT0019692	GAAGTCGGAACCCGCA	No							1						1						10.3333	10	1.03333	0.373901	0.605339
hsa-miR-4638-5p	5p	hsa-mir-4638	MI0017265	CUCGGC	21	ACUCGGCUGCGGUGGACAAGU	MIMAT0019695	ACTCGGCTGCGGTGGACAAGT	Yes	1					2	1					2	1					3	10.3333	11	0.939394	0.561438	0.765707
hsa-miR-4640-3p	3p	hsa-mir-4640	MI0017267	ACCCCC	22	CACCCCCUGUUUCCUGGCCCAC	MIMAT0019700	CACCCCCTGTTTCCTGGCCCACT	No							1		4		1	3	3	4	6		3	4	14.3333	12.3333	1.16216	0.250815	0.605339
hsa-miR-4640-5p	5p	hsa-mir-4640	MI0017267	GGGCCA	23	UGGGCCAGGGAGCAGCUGGUGGG	MIMAT0019699	TGGGCCAGGGAGCAGCTGGTGGG	Yes	1		2		1		1		2		1		2	4	3		2	1	13	11	1.18182	0.070484	0.605339
hsa-miR-4644	3p	hsa-mir-4644	MI0017271	GGAGAG	23	UGGAGAGAGAAAAGAGACAGAAG	MIMAT0019704	CAGTGGAGAGAGAAAAGAGACAGT	No												1						1	10	10.3333	0.967742	0.373901	0.605339
hsa-miR-4646-3p	3p	hsa-mir-4646	MI0017273	UUGUCC	21	AUUGUCCCUCUCCCUUCCCAG	MIMAT0019708	TTGTCCCTCTCCCTTCCCAGT	No							2		2		1	2	4		5		6	4	13	13.3333	0.975	0.89331	0.984195
hsa-miR-4646-5p	5p	hsa-mir-4646	MI0017273	CUGGGA	22	ACUGGGAAGAGGAGCUGAGGGA	MIMAT0019707	AACTGGGAAGAGGAGCTGAG	No													1						10.3333	10	1.03333	0.373901	0.605339
hsa-miR-4647	5p	hsa-mir-4647	MI0017274	AAGAUG	23	GAAGAUGGUGCUGUGCUGAGGAA	MIMAT0019709	TGAAGATGGTGCTGTGCTGAG	No									2					2	2			3	11.3333	11	1.0303	0.795255	0.917658
hsa-miR-4648	5p	hsa-mir-4648	MI0017275	GUGGGA	20	UGUGGGACUGCAAAUGGGAG	MIMAT0019710	TGTGGGACTGCAAATGGGAGC	No	1										1		4				2		11.3333	10.6667	1.0625	0.677869	0.832228
hsa-miR-4653-3p	3p	hsa-mir-4653	MI0017281	GGAGUU	23	UGGAGUUAAGGGUUGCUUGGAGA	MIMAT0019719	CTGGAGTTAAGGGTTGCTTGGA	No											1						1		10	10.3333	0.967742	0.373901	0.605339
hsa-miR-4654	5p	hsa-mir-4654	MI0017282	GUGGGA	22	UGUGGGAUCUGGAGGCAUCUGG	MIMAT0019720	TGTGGGATCTGGAGGCATCTGG	Yes	1	2				1	1	2				1	2	4	2	2	1	5	12.6667	12.6667	1	1	1
hsa-miR-4657	5p	hsa-mir-4657	MI0017285	AUGUGG	23	AAUGUGGAAGUGGUCUGAGGCAU	MIMAT0019724	AATGTGGAAGTGGTCTGAGGCAT	Yes					1						1		1		1		2		10.6667	10.6667	1	1	1
hsa-miR-4658	3p	hsa-mir-4658	MI0017286	UGAGUG	23	GUGAGUGUGGAUCCUGGAGGAAU	MIMAT0019725	GTGAGTGTGGATCCTGGAGGAAT	Yes	2				2	1	2				2	1	4	4	1		2	2	13	11.3333	1.14706	0.237796	0.605339
hsa-miR-4659a-3p	3p	hsa-mir-4659a	MI0017287	UUCUUC	22	UUUCUUCUUAGACAUGGCAACG	MIMAT0019727	TTTCTTCTTAGACATGGCAACG	Yes		2	4			2		2	4			2	1	2	6		3	4	13	12.3333	1.05405	0.748868	0.88509
hsa-miR-4660	5p	hsa-mir-4660	MI0017288	GCAGCU	23	UGCAGCUCUGGUGGAAAAUGGAG	MIMAT0019728	TGCAGCTCTGGTGGAAAATGGA	No							1					1	1				2	3	10.3333	11.6667	0.885714	0.2302	0.605339
hsa-miR-4661-5p	5p	hsa-mir-4661	MI0017289	ACUAGC	22	AACUAGCUCUGUGGAUCCUGAC	MIMAT0019729	AACTAGCTCTGTGGATCCTGA	No	4	8	5	3	2	2	5	4	7	4	2		17	16	25	10	8	5	29.3333	17.6667	1.66038	0.0217907	0.605339
hsa-miR-4664-3p	3p	hsa-mir-4664	MI0017294	UUCCGG	22	CUUCCGGUCUGUGAGCCCCGUC	MIMAT0019738	CTTCCGGTCTGTGAGCCCCGT	No	35	42	31	15	20	99	33	53	30	32	32	114	169	228	172	145	141	517	199.667	277.667	0.719088	0.569809	0.775455
hsa-miR-4665-5p	5p	hsa-mir-4665	MI0017295	UGGGGG	23	CUGGGGGACGCGUGAGCGCGAGC	MIMAT0019739	CTGGGGGACGCGTGAGCGCGAGC	Yes	1				1		1				1		2				1		10.6667	10.3333	1.03226	0.677869	0.832228
hsa-miR-4667-3p	3p	hsa-mir-4667	MI0017297	CCCUCC	21	UCCCUCCUUCUGUCCCCACAG	MIMAT0019744	TCCCTCCTTCTGTCCCCACAGT	No							1				1		1				1		10.3333	10.3333	1	1	1
hsa-miR-4667-5p	5p	hsa-mir-4667	MI0017297	CUGGGG	22	ACUGGGGAGCAGAAGGAGAACC	MIMAT0019743	ACTGGGGAGCAGAAGGAGAAC	No	1							2					1	2					11	10	1.1	0.158302	0.605339
hsa-miR-4668-5p	5p	hsa-mir-4668	MI0017298	GGGAAA	23	AGGGAAAAAAAAAAGGAUUUGUC	MIMAT0019745	AGGGAAAAAAAAAAGGATTTGT	No							1						1						10.3333	10	1.03333	0.373901	0.605339
hsa-miR-466	3p	hsa-mir-466	MI0014157	UACACA	23	AUACACAUACACGCAACACACAU	MIMAT0015002	ATACACATACACGCAACACACA	No									2			1			2			1	10.6667	10.3333	1.03226	0.677869	0.832228
hsa-miR-4671-5p	5p	hsa-mir-4671	MI0017302	CCGAAG	22	ACCGAAGACUGUGCGCUAAUCU	MIMAT0019752	ACCGAAGACTGTGCGCTAATCT	Yes	1						1						1						10.3333	10	1.03333	0.373901	0.605339
hsa-miR-4676-3p	3p	hsa-mir-4676	MI0017307	ACUGUU	22	CACUGUUUCACCACUGGCUCUU	MIMAT0019759	CACTGTTTCACCACTGGCTCTT	Yes	1	4	2		1		1	4	2		1		1	4	2		3		12.3333	11	1.12121	0.373901	0.605339
hsa-miR-4676-5p	5p	hsa-mir-4676	MI0017307	AGCCAG	21	GAGCCAGUGGUGAGACAGUGA	MIMAT0019758	GAGCCAGTGGTGAGACAGTGAGA	No												2	1	2				2	11	10.6667	1.03125	0.724659	0.863728
hsa-miR-4677-3p	3p	hsa-mir-4677	MI0017308	CUGUGA	22	UCUGUGAGACCAAAGAACUACU	MIMAT0019761	TCTGTGAGACCAAAGAACTACT	Yes	2	2	4		3	7	2	2	4		3	7	2	2	6		5	7	13.3333	14	0.952381	0.800747	0.919243
hsa-miR-4677-5p	5p	hsa-mir-4677	MI0017308	UGUUCU	22	UUGUUCUUUGGUCUUUCAGCCA	MIMAT0019760	ATTGTTCTTTGGTCTTTCAGCC	No											1						1		10	10.3333	0.967742	0.373901	0.605339
hsa-miR-4683	3p	hsa-mir-4683	MI0017315	GGAGAU	23	UGGAGAUCCAGUGCUCGCCCGAU	MIMAT0019768	TGGAGATCCAGTGCTCGCCCGAT	Yes	1		1				1		1				1		2				11	10	1.1	0.158302	0.605339
hsa-miR-4684-3p	3p	hsa-mir-4684	MI0017316	GUUGCA	22	UGUUGCAAGUCGGUGGAGACGU	MIMAT0019770	TGTTGCAAGTCGGTGGAGACGT	Yes	1		1	2		7	1		1	2		7	2		2	2		9	11.3333	13.6667	0.829268	0.452826	0.687586
hsa-miR-4685-3p	3p	hsa-mir-4685	MI0017317	CUCCCU	22	UCUCCCUUCCUGCCCUGGCUAG	MIMAT0019772	TCTCCCTTCCTGCCCTGGCT	No	1								1		1		1		1		2		10.6667	10.6667	1	1	1
hsa-miR-4687-3p	3p	hsa-mir-4687	MI0017319	GGCUGU	21	UGGCUGUUGGAGGGGGCAGGC	MIMAT0019775	TTGGCTGTTGGAGGGGGCA	No			1												1		1		10.3333	10.3333	1	1	1
hsa-miR-4688	3p	hsa-mir-4688	MI0017321	AGGGGC	22	UAGGGGCAGCAGAGGACCUGGG	MIMAT0019777	TAGGGGCAGCAGAGGACCTGGT	No								2				1		2				1	10.6667	10.3333	1.03226	0.677869	0.832228
hsa-miR-4689	5p	hsa-mir-4689	MI0017322	UGAGGA	22	UUGAGGAGACAUGGUGGGGGCC	MIMAT0019778	TTGAGGAGACATGGTGG	No	1												1					1	10.3333	10.3333	1	1	1
hsa-miR-4690-3p	3p	hsa-mir-4690	MI0017323	CAGCCC	21	GCAGCCCAGCUGAGGCCUCUG	MIMAT0019780	TGCAGCCCAGCTGAGGCCTCTGA	No								2						2			1		10.6667	10.3333	1.03226	0.677869	0.832228
hsa-miR-4690-5p	5p	hsa-mir-4690	MI0017323	AGCAGG	22	GAGCAGGCGAGGCUGGGCUGAA	MIMAT0019779	TGAGCAGGCGAGGCTGGGCTGAT	No																		1	10	10.3333	0.967742	0.373901	0.605339
hsa-miR-4691-3p	3p	hsa-mir-4691	MI0017324	CAGCCA	23	CCAGCCACGGACUGAGAGUGCAU	MIMAT0019782	TCCAGCCACGGACTGAGAGTGCA	No							1						2						10.6667	10	1.06667	0.373901	0.605339
hsa-miR-4695-3p	3p	hsa-mir-4695	MI0017328	GAUCUC	22	UGAUCUCACCGCUGCCUCCUUC	MIMAT0019789	ATCCCACCGCTGCCTCC	No							1					1	1					1	10.3333	10.3333	1	1	1
hsa-miR-4695-5p	5p	hsa-mir-4695	MI0017328	AGGAGG	22	CAGGAGGCAGUGGGCGAGCAGG	MIMAT0019788	CAGGAGGCAGTGGGCGAGCAGG	Yes		4						4						4					11.3333	10	1.13333	0.373901	0.605339
hsa-miR-4697-3p	3p	hsa-mir-4697	MI0017330	GUCAGU	24	UGUCAGUGACUCCUGCCCCUUGGU	MIMAT0019792	TGTCAGTGACTCCTGCCCCTTGG	No								4						4					11.3333	10	1.13333	0.373901	0.605339
hsa-miR-4700-3p	3p	hsa-mir-4700	MI0017333	ACAGGA	26	CACAGGACUGACUCCUCACCCCAGUG	MIMAT0019797	CACAGGACTGACTCCTCACCCCAGA	No												2						2	10	10.6667	0.9375	0.373901	0.605339
hsa-miR-4700-5p	5p	hsa-mir-4700	MI0017333	CUGGGG	22	UCUGGGGAUGAGGACAGUGUGU	MIMAT0019796	AGGTCTGGGGATGAGGACAGTGT	No							1						1				1		10.3333	10.3333	1	1	1
hsa-miR-4706	5p	hsa-mir-4706	MI0017339	GCGGGG	25	AGCGGGGAGGAAGUGGGCGCUGCUU	MIMAT0019806	AGCGGGGAGGAAGTGGGCGCTGCT	No									1						1		1		10.3333	10.3333	1	1	1
hsa-miR-4712-3p	3p	hsa-mir-4712	MI0017346	AUGAGA	21	AAUGAGAGACCUGUACUGUAU	MIMAT0019819	AATGAGAGACCTGTACTGT	No											1						1		10	10.3333	0.967742	0.373901	0.605339
hsa-miR-4717-3p	3p	hsa-mir-4717	MI0017352	CACAUG	21	ACACAUGGGUGGCUGUGGCCU	MIMAT0019830	ACACATGGGTGGCTGTGGC	No		2												2	1				11	10	1.1	0.158302	0.605339
hsa-miR-4723-5p	5p	hsa-mir-4723	MI0017359	GGGGGA	24	UGGGGGAGCCAUGAGAUAAGAGCA	MIMAT0019838	TGGGGGAGCCATGAGATAAGAGC	No											1						1		10	10.3333	0.967742	0.373901	0.605339
hsa-miR-4724-5p	5p	hsa-mir-4724	MI0017361	ACUGAA	23	AACUGAACCAGGAGUGAGCUUCG	MIMAT0019841	AACTGAACCAGGAGTGAGCTTC	No	1					1	1						4					1	11.3333	10.3333	1.09677	0.507158	0.72834
hsa-miR-4725-3p	3p	hsa-mir-4725	MI0017362	GGGGAA	22	UGGGGAAGGCGUCAGUGUCGGG	MIMAT0019844	TGGGGAAGGCGTCAGTGTCGG	No		2					1				1		1	2			1		11	10.3333	1.06452	0.373901	0.605339
hsa-miR-4725-5p	5p	hsa-mir-4725	MI0017362	GACCCU	21	AGACCCUGCAGCCUUCCCACC	MIMAT0019843	AGACCCTGCAGCCTTCCCACC	Yes													1				1		10.3333	10.3333	1	1	1
hsa-miR-4726-3p	3p	hsa-mir-4726	MI0017363	CCCAGG	22	ACCCAGGUUCCCUCUGGCCGCA	MIMAT0019846	ACCCAGGTTCCCTCTGGCCGCCATT	No												1						1	10	10.3333	0.967742	0.373901	0.605339
hsa-miR-4726-5p	5p	hsa-mir-4726	MI0017363	GGGCCA	23	AGGGCCAGAGGAGCCUGGAGUGG	MIMAT0019845	AGGGCCAGAGGAGCCTGGAGTGG	Yes	1		3	3	1	1	1		3	3	1	1	2	2	5	3	5	1	13	13	1	1	1
hsa-miR-4727-3p	3p	hsa-mir-4727	MI0017364	UAGUGG	22	AUAGUGGGAAGCUGGCAGAUUC	MIMAT0019848	ATAGTGGGAAGCTGGCAGATT	No							1	6	1	3	3	6	1	8	1	5	5	6	13.3333	15.3333	0.869565	0.443939	0.678493
hsa-miR-4728-3p	3p	hsa-mir-4728	MI0017365	AUGCUG	25	CAUGCUGACCUCCCUCCUGCCCCAG	MIMAT0019850	CATGCTGACCTCCCTCCTGCCCCAGT	No	23	46	40	27	10	10	80	216	92	74	88	70	391	945	478	422	341	295	614.667	362.667	1.69485	0.225393	0.605339
hsa-miR-4728-5p	5p	hsa-mir-4728	MI0017365	GGGAGG	23	UGGGAGGGGAGAGGCAGCAAGCA	MIMAT0019849	TGGGAGGGGAGAGGCAGCAAGC	No	8	8	5	3	3	1	21	46	27	9	11	7	88	162	91	28	43	33	123.667	44.6667	2.76866	0.0324691	0.605339
hsa-miR-4729	5p	hsa-mir-4729	MI0017366	CAUUUA	22	UCAUUUAUCUGUUGGGAAGCUA	MIMAT0019851	TCTGTTGGGAGGCTAA	No								2						2					10.6667	10	1.06667	0.373901	0.605339
hsa-miR-4734	3p	hsa-mir-4734	MI0017371	CUGCGG	22	GCUGCGGGCUGCGGUCAGGGCG	MIMAT0019859	GCTGCGGGCTGCGGTCAG	No									1	2			2		2	2	2	2	11.3333	12	0.944444	0.373901	0.605339
hsa-miR-4738-3p	3p	hsa-mir-4738	MI0017376	GAAACU	22	UGAAACUGGAGCGCCUGGAGGA	MIMAT0019867	TGAAACTGGAGCGCCTGGAGT	No		2									1	2	1	2	1		4	7	11.3333	13.6667	0.829268	0.31957	0.605339
hsa-miR-4741	3p	hsa-mir-4741	MI0017379	GGGCUG	23	CGGGCUGUCCGGAGGGGUCGGCU	MIMAT0019871	CGGGCTGTCCGGAGGGGTCGGT	No							1	5			1		4	13	5	2	4		17.3333	12	1.44444	0.157676	0.605339
hsa-miR-4742-3p	3p	hsa-mir-4742	MI0017380	CUGUAU	23	UCUGUAUUCUCCUUUGCCUGCAG	MIMAT0019873	TGTATTCTCCTTTGCCTGCAGT	No								2	2		1	5	4	6	5	2	5	9	15	15.3333	0.978261	0.882028	0.977716
hsa-miR-4742-5p	5p	hsa-mir-4742	MI0017380	CAGGCA	23	UCAGGCAAAGGGAUAUUUACAGA	MIMAT0019872	ATCAGGCAAAGGGATATTTACAGA	No	1				1		1				1	1	2				2	1	10.6667	11	0.969697	0.724659	0.863728
hsa-miR-4743-5p	5p	hsa-mir-4743	MI0017381	GGCCGG	23	UGGCCGGAUGGGACAGGAGGCAU	MIMAT0019874	CTGGCCGGATGGGACAGGAGGC	No														2	1				11	10	1.1	0.158302	0.605339
hsa-miR-4745-3p	3p	hsa-mir-4745	MI0017384	GGCCCG	23	UGGCCCGGCGACGUCUCACGGUC	MIMAT0019879	CCTGGCCCGGCGACGTCTCACGGT	No							1		1	2	1		5	6	3	2	4	4	14.6667	13.3333	1.1	0.294256	0.605339
hsa-miR-4745-5p	5p	hsa-mir-4745	MI0017384	GAGUGG	23	UGAGUGGGGCUCCCGGGACGGCG	MIMAT0019878	TGAGTGGGGCTCCCGGGACG	No					1		3	13	6	3	2	7	14	32	20	5	13	27	32	25	1.28	0.447848	0.681999
hsa-miR-4746-5p	5p	hsa-mir-4746	MI0017385	CGGUCC	23	CCGGUCCCAGGAGAACCUGCAGA	MIMAT0019880	CCGGTCCCAGGAGAACCTGCAGA	Yes	3	7	6	2	2	10	3	7	6	2	2	10	8	18	11	8	7	12	22.3333	19	1.17544	0.373901	0.605339
hsa-miR-4747-3p	3p	hsa-mir-4747	MI0017386	AGGCCC	22	AAGGCCCGGGCUUUCCUCCCAG	MIMAT0019883	AAGGCCCGGGCTTTCCTCC	No								2					1	2					11	10	1.1	0.158302	0.605339
hsa-miR-4747-5p	5p	hsa-mir-4747	MI0017386	GGGAAG	22	AGGGAAGGAGGCUUGGUCUUAG	MIMAT0019882	TGAGGGAAGGAGGCTTGG	No												1						1	10	10.3333	0.967742	0.373901	0.605339
hsa-miR-4749-3p	3p	hsa-mir-4749	MI0017388	GCCCCU	20	CGCCCCUCCUGCCCCCACAG	MIMAT0019886	CGCCCCTCCTGCCCCCACAGT	No							1				1		1				1		10.3333	10.3333	1	1	1
hsa-miR-4749-5p	5p	hsa-mir-4749	MI0017388	GCGGGG	22	UGCGGGGACAGGCCAGGGCAUC	MIMAT0019885	CTGCGGGGACAGGCCAGGGCATT	No																		3	10	11	0.909091	0.373901	0.605339
hsa-miR-4750-5p	5p	hsa-mir-4750	MI0017389	UCGGGC	22	CUCGGGCGGAGGUGGUUGAGUG	MIMAT0019887	CTCGGGCGGAGGTGGTTGAGT	No		2								3	1	5	2	4		3	2	5	12	13.3333	0.9	0.41072	0.647242
hsa-miR-4753-3p	3p	hsa-mir-4753	MI0017392	UCUCUU	22	UUCUCUUUCUUUAGCCUUGUGU	MIMAT0019891	TGTTCTCTTTCTTTAGCCTTGT	No							1						1						10.3333	10	1.03333	0.373901	0.605339
hsa-miR-4754	5p	hsa-mir-4754	MI0017394	UGCGGA	23	AUGCGGACCUGGGUUAGCGGAGU	MIMAT0019894	ATGCGGACCTGGGTTAGCGGAGT	Yes	1					1	1					1	1				1	2	10.3333	11	0.939394	0.373901	0.605339
hsa-miR-4755-3p	3p	hsa-mir-4755	MI0017395	GCCAGG	22	AGCCAGGCUCUGAAGGGAAAGU	MIMAT0019896	AGCCAGGCTCTGAAGGGAAAGT	Yes					1	1					1	1	1				1	2	10.3333	11	0.939394	0.373901	0.605339
hsa-miR-4755-5p	5p	hsa-mir-4755	MI0017395	UUCCCU	22	UUUCCCUUCAGAGCCUGGCUUU	MIMAT0019895	TTTCCCTTCAGAGCCTGGCTTT	Yes		2			1			2			1		1	2			1	2	11	11	1	1	1
hsa-miR-4757-3p	3p	hsa-mir-4757	MI0017398	AUGACG	22	CAUGACGUCACAGAGGCUUCGC	MIMAT0019902	ACCATGACGTCACAGAGGCTTCGC	No												1						1	10	10.3333	0.967742	0.373901	0.605339
hsa-miR-4758-3p	3p	hsa-mir-4758	MI0017399	GCCCCA	23	UGCCCCACCUGCUGACCACCCUC	MIMAT0019904	TGCCCCACCTGCTGACCACC	No	1						9	18	8	5	7	4	33	71	35	16	30	14	56.3333	30	1.87778	0.119483	0.605339
hsa-miR-4758-5p	5p	hsa-mir-4758	MI0017399	UGAGUG	23	GUGAGUGGGAGCCGGUGGGGCUG	MIMAT0019903	TGAGTGGGAGCCGGTGGGGCTG	No									2				2		3				11.6667	10	1.16667	0.131778	0.605339
hsa-miR-4762-3p	3p	hsa-mir-4762	MI0017403	UUCUGA	22	CUUCUGAUCAAGAUUUGUGGUG	MIMAT0019911	CTTCTGATCAAGATTTGTGGCG	No									1						1				10.3333	10	1.03333	0.373901	0.605339
hsa-miR-4763-5p	5p	hsa-mir-4763	MI0017404	GCCUGC	21	CGCCUGCCCAGCCCUCCUGCU	MIMAT0019912	CGCCTGCCCAGCCCTCCTGT	No									2						2				10.6667	10	1.06667	0.373901	0.605339
hsa-miR-4764-5p	5p	hsa-mir-4764	MI0017405	GGAUGU	21	UGGAUGUGGAAGGAGUUAUCU	MIMAT0019914	ATGGATGTGGAAGGAGTTATC	No												2	1					2	10.3333	10.6667	0.96875	0.677869	0.832228
hsa-miR-4767	5p	hsa-mir-4767	MI0017408	GCGGGC	23	CGCGGGCGCUCCUGGCCGCCGCC	MIMAT0019919	GACCCGCGGGCGCTCC	No												1	1				1	1	10.3333	10.6667	0.96875	0.518519	0.72834
hsa-miR-4768-5p	5p	hsa-mir-4768	MI0017409	UUCUCU	22	AUUCUCUCUGGAUCCCAUGGAU	MIMAT0019920	TTCTCTCTGGATCCCATGGAT	No											1						1		10	10.3333	0.967742	0.373901	0.605339
hsa-miR-4774-5p	5p	hsa-mir-4774	MI0017417	CUGGUA	22	UCUGGUAUGUAGUAGGUAAUAA	MIMAT0019929	TCTGGTATGTAGTAGGTAATAAC	No								2						2					10.6667	10	1.06667	0.373901	0.605339
hsa-miR-4775	5p	hsa-mir-4775	MI0017418	UAAUUU	22	UUAAUUUUUUGUUUCGGUCACU	MIMAT0019931	TTAATTTTTTGTTTCGGTCACT	Yes					1						1						1		10	10.3333	0.967742	0.373901	0.605339
hsa-miR-4781-3p	3p	hsa-mir-4781	MI0017426	AUGUUG	22	AAUGUUGGAAUCCUCGCUAGAG	MIMAT0019943	CAATGTTGGAATCCTCGCTAT	No												1						2	10	10.6667	0.9375	0.373901	0.605339
hsa-miR-4786-5p	5p	hsa-mir-4786	MI0017433	GAGACC	22	UGAGACCAGGACUGGAUGCACC	MIMAT0019954	TGAGACCAGGACTGGATGCACC	Yes					1	1					1	1	1				1	2	10.3333	11	0.939394	0.373901	0.605339
hsa-miR-4787-3p	3p	hsa-mir-4787	MI0017434	AUGCGC	24	GAUGCGCCGCCCACUGCCCCGCGC	MIMAT0019957	GATGCGCCGCCCACTGCCCCGCGC	Yes			1						1						2		3	1	10.6667	11.3333	0.941176	0.579015	0.780439
hsa-miR-4788	5p	hsa-mir-4788	MI0017435	UACGGA	22	UUACGGACCAGCUAAGGGAGGC	MIMAT0019958	TTACGGACCAGCTAAGGGAG	No												1			2			1	10.6667	10.3333	1.03226	0.677869	0.832228
hsa-miR-4791	5p	hsa-mir-4791	MI0017438	GGAUAU	18	UGGAUAUGAUGACUGAAA	MIMAT0019963	TGGATATGATGACTGA	No	1		2				2	13	6	3	2	3	7	27	18	3	7	3	27.3333	14.3333	1.90698	0.0936442	0.605339
hsa-miR-4792	5p	hsa-mir-4792	MI0017439	GGUGAG	18	CGGUGAGCGCUCGCUGGC	MIMAT0019964	CCGGTGAGCTCTCGCT	No							2	4	5	8	5	11	8	6	10	12	9	16	18	22.3333	0.80597	0.136852	0.605339
hsa-miR-4793-3p	3p	hsa-mir-4793	MI0017440	CUGCAC	23	UCUGCACUGUGAGUUGGCUGGCU	MIMAT0019966	TCTGCACTGTGAGTTGGCTGGC	No							1		2				2		3		1		11.6667	10.3333	1.12903	0.2302	0.605339
hsa-miR-4796-5p	5p	hsa-mir-4796	MI0017443	GUCUAU	22	UGUCUAUACUCUGUCACUUUAC	MIMAT0019970	TGTCTATACTCTGTCACTTTAC	Yes	1						1						1						10.3333	10	1.03333	0.373901	0.605339
hsa-miR-4802-3p	3p	hsa-mir-4802	MI0017450	ACAUGG	23	UACAUGGAUGGAAACCUUCAAGC	MIMAT0019982	TACATGGATGGAAACCTTCAAG	No											1						1		10	10.3333	0.967742	0.373901	0.605339
hsa-miR-4804-5p	5p	hsa-mir-4804	MI0017452	UGGACG	21	UUGGACGGUAAGGUUAAGCAA	MIMAT0019984	TTGGAGGGTAAGGTTAAGCAAG	No							1		2	2		1	3		4	2	1	1	12.3333	11.3333	1.08824	0.467605	0.700855
hsa-miR-483-3p	3p	hsa-mir-483	MI0002467	CACUCC	21	UCACUCCUCUCCUCCCGUCUU	MIMAT0002173	TCACTCCTCTCCTCCCGTCTTTT	No												2						2	10	10.6667	0.9375	0.373901	0.605339
hsa-miR-483-5p	5p	hsa-mir-483	MI0002467	AGACGG	22	AAGACGGGAGGAAAGAAGGGAG	MIMAT0004761	AGACGGGAGGAAAGAAGGGAGTGG	No						1		4						4	1			1	11.6667	10.3333	1.12903	0.345271	0.605339
hsa-miR-484	5p	hsa-mir-484	MI0002468	CAGGCU	22	UCAGGCUCAGUCCCCUCCCGAU	MIMAT0002174	TCAGGCTCAGTCCCCTCCCGAT	Yes	75	180	73	78	91	65	75	180	73	78	91	65	275	487	278	244	260	254	356.667	262.667	1.35787	0.252309	0.605339
hsa-miR-485-3p	3p	hsa-mir-485	MI0002469	UCAUAC	22	GUCAUACACGGCUCUCCUCUCU	MIMAT0002176	GTCATACACGGCTCTCCTCTCT	Yes	2	7	2	4		3	2	7	2	4		3	6	16	4	4	2	5	18.6667	13.6667	1.36585	0.260191	0.605339
hsa-miR-485-5p	5p	hsa-mir-485	MI0002469	GAGGCU	22	AGAGGCUGGCCGUGAUGAAUUC	MIMAT0002175	AGAGGCTGGCCGTGATGAATTCG	No			2		2		3	5	6	5	2	3	5	7	9	7	5	6	17	16	1.0625	0.481817	0.713157
hsa-miR-486-3p	3p	hsa-mir-486-1	MI0002470	GGGGCA	21	CGGGGCAGCUCAGUACAGGAU	MIMAT0004762	CGGGGCAGCTCAGTACAGGAT	Yes	2	5	2		1	2	2	5	2		1	2	3	7	3		3	3	14.3333	12	1.19444	0.234101	0.605339
hsa-miR-486-3p	3p	hsa-mir-486-2	MI0023622	GGGGCA	21	CGGGGCAGCUCAGUACAGGAU	MIMAT0004762	CGGGGCAGCTCAGTACAGGATG	No	2	5	2		1	2	11	13	17	11	5	12	14	23	22	13	8	16	29.6667	22.3333	1.32836	0.117211	0.605339
hsa-miR-486-5p	5p	hsa-mir-486-1	MI0002470	CCUGUA	22	UCCUGUACUGAGCUGCCCCGAG	MIMAT0002177	TCCTGTACTGAGCTGCCCCGAGT	No	96	195	137	181	73	93	90	222	113	91	124	125	299	655	497	515	329	338	493.667	404	1.22195	0.494665	0.725395
hsa-miR-486-5p	5p	hsa-mir-486-2	MI0023622	CCUGUA	22	UCCUGUACUGAGCUGCCCCGAG	MIMAT0002177	TCCTGTACTGAGCTGCCCCGAGT	No	96	195	137	181	73	93	90	222	113	91	124	125	319	720	452	534	364	387	507	438.333	1.15665	0.623727	0.820751
hsa-miR-487a-3p	3p	hsa-mir-487a	MI0002471	AUCAUA	22	AAUCAUACAGGGACAUCCAGUU	MIMAT0002178	AATCATACAGGGACATCCAGTT	Yes						2						2	1					2	10.3333	10.6667	0.96875	0.677869	0.832228
hsa-miR-487a-5p	5p	hsa-mir-487a	MI0002471	UGGUUA	22	GUGGUUAUCCCUGCUGUGUUCG	MIMAT0026559	GTGGTTATCCCTGCTGTGTTCG	Yes	1						1						1						10.3333	10	1.03333	0.373901	0.605339
hsa-miR-487b-3p	3p	hsa-mir-487b	MI0003530	AUCGUA	22	AAUCGUACAGGGUCAUCCACUU	MIMAT0003180	AATCGTACAGGGTCATCCACTT	Yes	1	4	1		1	6	1	4	1		1	6	4	10	4	7	5	9	16	17	0.941176	0.687332	0.842617
hsa-miR-488-3p	3p	hsa-mir-488	MI0003123	UGAAAG	21	UUGAAAGGCUAUUUCUUGGUC	MIMAT0004763	TTGAAAGGCTGTTTCTTGGTC	No							1	5	1	2	3		3	5	3	4	4	6	13.6667	14.6667	0.931818	0.348641	0.605339
hsa-miR-489-3p	3p	hsa-mir-489	MI0003124	UGACAU	22	GUGACAUCACAUAUACGGCAGC	MIMAT0002805	GTGACATCACATATACGGCAG	No						1												1	10	10.3333	0.967742	0.373901	0.605339
hsa-miR-490-3p	3p	hsa-mir-490	MI0003125	AACCUG	22	CAACCUGGAGGACUCCAUGCUG	MIMAT0002806	CAACCTGGAGGACTCCATGCTGT	No	3	5	3		2	1	9	6	6	12	9	3	23	25	18	18	18	10	32	25.3333	1.26316	0.120079	0.605339
hsa-miR-490-5p	5p	hsa-mir-490	MI0003125	CAUGGA	20	CCAUGGAUCUCCAGGUGGGU	MIMAT0004764	CCATGGATCTCCAGGTGGGT	Yes	2	2	1	2	2	4	2	2	1	2	2	4	2	2	1	2	2	5	11.6667	13	0.897436	0.274577	0.605339
hsa-miR-491-3p	3p	hsa-mir-491	MI0003126	UUAUGC	22	CUUAUGCAAGAUUCCCUUCUAC	MIMAT0004765	CTTATGCAAGATTCCCTTCTAACT	No							1						1						10.3333	10	1.03333	0.373901	0.605339
hsa-miR-491-5p	5p	hsa-mir-491	MI0003126	GUGGGG	22	AGUGGGGAACCCUUCCAUGAGG	MIMAT0002807	AGTGGGGAACCCTTCCATGAGG	Yes	5	5	11	5	2	1	5	5	11	5	2	1	8	9	14	7	4	3	20.3333	14.6667	1.38636	0.0624496	0.605339
hsa-miR-492	5p	hsa-mir-492	MI0003131	GGACCU	23	AGGACCUGCGGGACAAGAUUCUU	MIMAT0002812	ACCTGCGGGACAAGATTCTTGGTG	No								6	2				2	6	2				13.3333	10	1.33333	0.0667665	0.605339
hsa-miR-493-3p	3p	hsa-mir-493	MI0003132	GAAGGU	22	UGAAGGUCUACUGUGUGCCAGG	MIMAT0003161	TGAAGGTCTACTGTGTGCCAGG	Yes	2		1	3	2	1	2		1	3	2	1	4		1	5	3	4	11.6667	14	0.833333	0.155016	0.605339
hsa-miR-493-5p	5p	hsa-mir-493	MI0003132	UGUACA	22	UUGUACAUGGUAGGCUUUCAUU	MIMAT0002813	TTGTACATGGTAGGCTTTCATT	Yes	12	10	9	8	5	24	12	10	9	8	5	24	14	10	13	8	9	28	22.3333	25	0.893333	0.707536	0.860314
hsa-miR-494-3p	3p	hsa-mir-494	MI0003134	GAAACA	22	UGAAACAUACACGGGAAACCUC	MIMAT0002816	TGAAACATACACGGGAAACCTCT	No	1						3	5	2	2	3		4	5	3	2	3		14	11.6667	1.2	0.0912602	0.605339
hsa-miR-495-3p	3p	hsa-mir-495	MI0003135	AACAAA	22	AAACAAACAUGGUGCACUUCUU	MIMAT0002817	AAACAAACATGGTGCACTTCTT	Yes	6	16	11	11	7	7	6	16	11	11	7	7	7	20	17	20	9	13	24.6667	24	1.02778	0.901872	0.991043
hsa-miR-496	3p	hsa-mir-496	MI0003136	GAGUAU	22	UGAGUAUUACAUGGCCAAUCUC	MIMAT0002818	AGTATTACATGGCCAATCTCC	No							1		1			2	1		1			2	10.6667	10.6667	1	1	1
hsa-miR-497-5p	5p	hsa-mir-497	MI0003138	AGCAGC	21	CAGCAGCACACUGUGGUUUGU	MIMAT0002820	CAGCAGCACACTGTGGTTTGT	Yes	1	2	2	5	2	6	1	2	2	5	2	6	7	4	5	10	6	10	15.3333	18.6667	0.821429	0.105408	0.605339
hsa-miR-499a-5p	5p	hsa-mir-499a	MI0003183	UAAGAC	21	UUAAGACUUGCAGUGAUGUUU	MIMAT0002870	TTAAGACTTGCAGTGATGTTT	Yes	48	19	27	67	65	23	48	19	27	67	65	23	90	27	55	116	110	59	67.3333	105	0.64127	0.216231	0.605339
hsa-miR-499b-5p	5p	hsa-mir-499b	MI0017396	CAGACU	21	ACAGACUUGCUGUGAUGUUCA	MIMAT0019897	ACAGACTTGCTGTGACGTTCA	No											1						1		10	10.3333	0.967742	0.373901	0.605339
hsa-miR-5001-3p	3p	hsa-mir-5001	MI0017867	UCUGCC	22	UUCUGCCUCUGUCCAGGUCCUU	MIMAT0021022	TTCTGCCTCTGTCCAGGTCCTTT	No					1	1		7	3	3	3			7	4	5	5	1	13.6667	13.6667	1	1	1
hsa-miR-5001-5p	5p	hsa-mir-5001	MI0017867	GGGCUG	24	AGGGCUGGACUCAGCGGCGGAGCU	MIMAT0021021	AGGGCTGGACTCAGCGGCGGAGC	No			1				1				1		3	6	3		3	2	14	11.6667	1.2	0.155016	0.605339
hsa-miR-5004-3p	3p	hsa-mir-5004	MI0017870	UUGGAU	22	CUUGGAUUUUCCUGGGCCUCAG	MIMAT0021028	TTGGATTTTCCTGGGCCTCAGA	No							1	2					2	2				1	11.3333	10.3333	1.09677	0.250815	0.605339
hsa-miR-5006-3p	3p	hsa-mir-5006	MI0017873	UUCCCU	21	UUUCCCUUUCCAUCCUGGCAG	MIMAT0021034	TTTCCCTTTCCATCCTGGCAGT	No									1						1				10.3333	10	1.03333	0.373901	0.605339
hsa-miR-5009-5p	5p	hsa-mir-5009	MI0017877	UGGACU	24	UUGGACUUUUUCAGAUUUGGGGAU	MIMAT0021041	TTGGACTTTTTCAGATTTGGGGA	No				2	1		1						1		2	4	3	2	11	13	0.846154	0.070484	0.605339
hsa-miR-500a-3p	3p	hsa-mir-500a	MI0003184	UGCACC	22	AUGCACCUGGGCAAGGAUUCUG	MIMAT0002871	ATGCACCTGGGCAAGGATTCTGA	No	47	35	40	29	19	8	96	105	75	61	78	25	277	281	240	210	225	133	276	199.333	1.38461	0.0707511	0.605339
hsa-miR-500a-5p	5p	hsa-mir-500a	MI0003184	AAUCCU	23	UAAUCCUUGCUACCUGGGUGAGA	MIMAT0004773	TAATCCTTGCTACCTGGGTGAGAGT	No	1				1	1	7	4	2	3	4	4	11	4	4	3	9	5	16.3333	15.6667	1.04255	0.830884	0.943307
hsa-miR-500b-3p	3p	hsa-mir-500b	MI0015903	CACCCA	20	GCACCCAGGCAAGGAUUCUG	MIMAT0027032	AGTGCACCCGGGCAAGGATTCT	No								2			1	1	1	2			3	1	11	11.3333	0.970588	0.767644	0.897237
hsa-miR-500b-5p	5p	hsa-mir-500b	MI0015903	AUCCUU	18	AAUCCUUGCUACCUGGGU	MIMAT0016925	TAATCCTTGCTACCTGGGTGAGA	No							1				1	1	1		1		2	1	10.6667	11	0.969697	0.64333	0.826672
hsa-miR-501-3p	3p	hsa-mir-501	MI0003185	AUGCAC	22	AAUGCACCCGGGCAAGGAUUCU	MIMAT0004774	AATGCACCCGGGCAAGGATTCT	Yes	161	308	160	105	155	222	161	308	160	105	155	222	331	618	384	252	295	387	454.333	321.333	1.4139	0.241193	0.605339
hsa-miR-501-5p	5p	hsa-mir-501	MI0003185	AUCCUU	22	AAUCCUUUGUCCCUGGGUGAGA	MIMAT0002872	AATCCTTTGTCCCTGGGTGAGAGT	No							10	27	15	18	20	10	18	51	28	28	36	15	42.3333	36.3333	1.16514	0.630208	0.824869
hsa-miR-5010-3p	3p	hsa-mir-5010	MI0017878	UUUGUG	22	UUUUGUGUCUCCCAUUCCCCAG	MIMAT0021044	TTTTGTGTCTCCCATTCCCCAGT	No	3	13	2	6	1	2	30	60	26	21	24	41	46	90	45	37	37	55	70.3333	53	1.32704	0.339689	0.605339
hsa-miR-5010-5p	5p	hsa-mir-5010	MI0017878	GGGGGA	22	AGGGGGAUGGCAGAGCAAAAUU	MIMAT0021043	AGGGGGATGGCAGAGCAAAATT	Yes	1	4				1	1	4				1	2	6			2	2	12.6667	11.3333	1.11765	0.518519	0.72834
hsa-miR-502-3p	3p	hsa-mir-502	MI0003186	AUGCAC	22	AAUGCACCUGGGCAAGGAUUCA	MIMAT0004775	AATGCACCTGGGCAAGGATTCA	Yes	17	35	19	13	15	15	17	35	19	13	15	15	48	67	57	40	40	44	67.3333	51.3333	1.31169	0.0471845	0.605339
hsa-miR-502-5p	5p	hsa-mir-502	MI0003186	UCCUUG	21	AUCCUUGCUAUCUGGGUGCUA	MIMAT0002873	AATCCTTGCTATCTGGGTGCTAGT	No							1				2	1	1	2	2		4	1	11.6667	11.6667	1	1	1
hsa-miR-503-5p	5p	hsa-mir-503	MI0003188	AGCAGC	23	UAGCAGCGGGAACAGUUCUGCAG	MIMAT0002874	TAGCAGCGGGAACAGTTCTG	No	1						13	16	21	10	11	11	44	33	61	41	35	30	56	45.3333	1.23529	0.289477	0.605339
hsa-miR-504-5p	5p	hsa-mir-504	MI0003189	GACCCU	22	AGACCCUGGUCUGCACUCUAUC	MIMAT0002875	GACCCTGGTCTGCACTCTGTC	No	4		4	7	3	5	5	16	12	5	3	9	11	24	18	17	12	25	27.6667	28	0.988095	0.953163	1
hsa-miR-505-3p	3p	hsa-mir-505	MI0003190	GUCAAC	22	CGUCAACACUUGCUGGUUUCCU	MIMAT0002876	CGTCAACACTTGCTGGTTTCCTCT	No	21	23	23	14	36	32	56	105	60	55	59	61	151	285	195	189	197	177	220.333	197.667	1.11467	0.600003	0.799373
hsa-miR-505-5p	5p	hsa-mir-505	MI0003190	GGAGCC	22	GGGAGCCAGGAAGUAUUGAUGU	MIMAT0004776	GGGAGCCAGGAAGTATTGATGTT	No	3	2	2	4	3	1	11	16	13	10	8	10	18	25	23	16	15	15	32	25.3333	1.26316	0.0341094	0.605339
hsa-miR-506-3p	3p	hsa-mir-506	MI0003193	AAGGCA	21	UAAGGCACCCUUCUGAGUAGA	MIMAT0002878	GTAAGGCACCCTTCTGAGTAGA	No									1						1				10.3333	10	1.03333	0.373901	0.605339
hsa-miR-5088-3p	3p	hsa-mir-5088	MI0017977	CCCUUC	21	UCCCUUCUUCCUGGGCCCUCA	MIMAT0027041	TCCCTTCTTCCTGGGCCCTCAGAT	No																	1		10	10.3333	0.967742	0.373901	0.605339
hsa-miR-5088-5p	5p	hsa-mir-5088	MI0017977	AGGGCU	24	CAGGGCUCAGGGAUUGGAUGGAGG	MIMAT0021080	CAGGGCTCAGGGATTGGATGGAG	No												1					1	1	10	10.6667	0.9375	0.116117	0.605339
hsa-miR-509-3-5p	5p	hsa-mir-509-3	MI0005717	ACUGCA	22	UACUGCAGACGUGGCAAUCAUG	MIMAT0004975	TACTGCAGACGTGGCAATCATG	Yes	2		2	4	1	6	2		2	4	1	6	2		2	4	2	9	11.3333	15	0.755556	0.168752	0.605339
hsa-miR-509-3p	3p	hsa-mir-509-1	MI0003196	GAUUGG	22	UGAUUGGUACGUCUGUGGGUAG	MIMAT0002881	TGATTGGTACGTCTGTGGGTAGA	No							3		2		1	1	3		2		1	1	11.6667	10.6667	1.09375	0.348641	0.605339
hsa-miR-509-3p	3p	hsa-mir-509-2	MI0005530	GAUUGG	22	UGAUUGGUACGUCUGUGGGUAG	MIMAT0002881	TGATTGGTACGTCTGTGGGTAGA	No							3		2		1	1	3		2		1	1	11.6667	10.6667	1.09375	0.348641	0.605339
hsa-miR-509-3p	3p	hsa-mir-509-3	MI0005717	GAUUGG	22	UGAUUGGUACGUCUGUGGGUAG	MIMAT0002881	TGATTGGTACGTCTGTGGGTAGA	No							3		2		1	1	3		2		1	1	11.6667	10.6667	1.09375	0.348641	0.605339
hsa-miR-5094	5p	hsa-mir-5094	MI0017983	AUCAGU	22	AAUCAGUGAAUGCCUUGAACCU	MIMAT0021086	ATCAGTGAATGCCTTGAACCT	No					1		1				1		2				3		10.6667	11	0.969697	0.795255	0.917658
hsa-miR-5095	5p	hsa-mir-5095	MI0018001	UACAGG	21	UUACAGGCGUGAACCACCGCG	MIMAT0020600	GGGATTACAGGCGTGAACCACT	No												1						1	10	10.3333	0.967742	0.373901	0.605339
hsa-miR-5096	5p	hsa-mir-5096	MI0018004	UUUCAC	21	GUUUCACCAUGUUGGUCAGGC	MIMAT0020603	CATGTTGGCCAGGCTGGT	No												2	1		1			2	10.6667	10.6667	1	1	1
hsa-miR-5100	3p	hsa-mir-5100	MI0019116	UCAGAU	22	UUCAGAUCCCAGCGGUGCCUCU	MIMAT0022259	ATCCCAGCGGTGCCTCCA	No							21	45	21	12	10	7	50	95	52	21	25	14	75.6667	30	2.52222	0.0384325	0.605339
hsa-miR-511-3p	3p	hsa-mir-511	MI0003127	AUGUGU	20	AAUGUGUAGCAAAAGACAGA	MIMAT0026606	AATGTGTAGCAAAAGACAGGAT	No																	2		10	10.6667	0.9375	0.373901	0.605339
hsa-miR-511-5p	5p	hsa-mir-511	MI0003127	UGUCUU	21	GUGUCUUUUGCUCUGCAGUCA	MIMAT0002808	GTGTCTTTTGCTCTGCAGTCA	Yes	2						2						3					1	11	10.3333	1.06452	0.561438	0.765707
hsa-miR-514a-3p	3p	hsa-mir-514a-1	MI0003198	UUGACA	21	AUUGACACUUCUGUGAGUAGA	MIMAT0002883	ATTGACACTTCTGTGAGTAGA	Yes	1						1						1						10.3333	10	1.03333	0.373901	0.605339
hsa-miR-514a-3p	3p	hsa-mir-514a-2	MI0003199	UUGACA	21	AUUGACACUUCUGUGAGUAGA	MIMAT0002883	ATTGACACTTCTGTGAGTAGA	Yes							1						1						10.3333	10	1.03333	0.373901	0.605339
hsa-miR-514a-3p	3p	hsa-mir-514a-3	MI0003200	UUGACA	21	AUUGACACUUCUGUGAGUAGA	MIMAT0002883	ATTGACACTTCTGTGAGTAGA	Yes							1						1						10.3333	10	1.03333	0.373901	0.605339
hsa-miR-516a-5p	5p	hsa-mir-516a-1	MI0003180	UCUCGA	23	UUCUCGAGGAAAGAAGCACUUUC	MIMAT0004770	TTCTCGAGGAAAGAAGCACT	No												1						1	10	10.3333	0.967742	0.373901	0.605339
hsa-miR-516a-5p	5p	hsa-mir-516a-2	MI0003181	UCUCGA	23	UUCUCGAGGAAAGAAGCACUUUC	MIMAT0004770	TTCTCGAGGAAAGAAGCACT	No												1						1	10	10.3333	0.967742	0.373901	0.605339
hsa-miR-516b-5p	5p	hsa-mir-516b-1	MI0003172	UCUGGA	22	AUCUGGAGGUAAGAAGCACUUU	MIMAT0002859	ATCTGGAGGTAAGAAGCACTTT	Yes	1						1						1				1		10.3333	10.3333	1	1	1
hsa-miR-516b-5p	5p	hsa-mir-516b-2	MI0003167	UCUGGA	22	AUCUGGAGGUAAGAAGCACUUU	MIMAT0002859	ATCTGGAGGTAAGAAGCACTTT	Yes	1						1						1				1		10.3333	10.3333	1	1	1
hsa-miR-5187-5p	5p	hsa-mir-5187	MI0018166	GGGAUG	22	UGGGAUGAGGGAUUGAAGUGGA	MIMAT0021117	TGGGATGAGGGATTGAAGTGGA	Yes			3		1				3		1				4		1		11.3333	10.3333	1.09677	0.507158	0.72834
hsa-miR-5188	3p	hsa-mir-5188	MI0018167	AUCGGA	23	AAUCGGACCCAUUUAAACCGGAG	MIMAT0021119	ATCGGACCCATTTAAACCGGAG	No												1						1	10	10.3333	0.967742	0.373901	0.605339
hsa-miR-5189-5p	5p	hsa-mir-5189	MI0018168	CUGGGC	24	UCUGGGCACAGGCGGAUGGACAGG	MIMAT0021120	TCTGGGCACAGGCGGATGGACAGGT	No																		1	10	10.3333	0.967742	0.373901	0.605339
hsa-miR-5193	3p	hsa-mir-5193	MI0018172	CCUCCU	22	UCCUCCUCUACCUCAUCCCAGU	MIMAT0021124	CTCCTCTACCTCATCCCAGTT	No						1						3						4	10	11.3333	0.882353	0.373901	0.605339
hsa-miR-520a-3p	3p	hsa-mir-520a	MI0003149	AAGUGC	22	AAAGUGCUUCCCUUUGGACUGU	MIMAT0002834	AAAGTGCTTCCCTTTGTACT	No											1						1		10	10.3333	0.967742	0.373901	0.605339
hsa-miR-520f-3p	3p	hsa-mir-520f	MI0003146	AGUGCU	22	AAGUGCUUCCUUUUAGAGGGUU	MIMAT0002830	CAAGTGCTTCCTTTTAGAGGGT	No												1						1	10	10.3333	0.967742	0.373901	0.605339
hsa-miR-522-3p	3p	hsa-mir-522	MI0003177	AAAUGG	22	AAAAUGGUUCCCUUUAGAGUGU	MIMAT0002868	AAAATGGTTCCCTTTAGAGTGG	No									2						2				10.6667	10	1.06667	0.373901	0.605339
hsa-miR-525-5p	5p	hsa-mir-525	MI0003152	UCCAGA	21	CUCCAGAGGGAUGCACUUUCU	MIMAT0002838	CAGAGGGCTGCACTTTCT	No												2						2	10	10.6667	0.9375	0.373901	0.605339
hsa-miR-526b-5p	5p	hsa-mir-526b	MI0003150	UCUUGA	23	CUCUUGAGGGAAGCACUUUCUGU	MIMAT0002835	CTCTTGAGGGAAGCACTTTCTGT	Yes	1						1						1						10.3333	10	1.03333	0.373901	0.605339
hsa-miR-532-3p	3p	hsa-mir-532	MI0003205	CUCCCA	22	CCUCCCACACCCAAGGCUUGCA	MIMAT0004780	CCTCCCACACCCAAGGCTTGCA	Yes	41	92	59	29	26	40	41	92	59	29	26	40	83	185	144	67	64	79	147.333	80	1.84167	0.088078	0.605339
hsa-miR-532-5p	5p	hsa-mir-532	MI0003205	AUGCCU	22	CAUGCCUUGAGUGUAGGACCGU	MIMAT0002888	CATGCCTTGAGTGTAGGACCGT	Yes	2002	1753	1373	1306	1900	1899	2002	1753	1373	1306	1900	1899	3218	2906	2736	2523	3026	3093	2963.33	2890.67	1.02514	0.76652	0.897237
hsa-miR-539-5p	5p	hsa-mir-539	MI0003514	GAGAAA	22	GGAGAAAUUAUCCUUGGUGUGU	MIMAT0003163	GGAGAAATTATCCTTGGTGTGTT	No	1										1		1				1		10.3333	10.3333	1	1	1
hsa-miR-541-3p	3p	hsa-mir-541	MI0005539	GGUGGG	22	UGGUGGGCACAGAAUCUGGACU	MIMAT0004920	TGGTGGGCACAGAATCTGGACT	Yes						1						1						1	10	10.3333	0.967742	0.373901	0.605339
hsa-miR-541-5p	5p	hsa-mir-541	MI0005539	AAGGAU	25	AAAGGAUUCUGCUGUCGGUCCCACU	MIMAT0004919	AAAGGATTCTGCTGTCGGTC	No							2						2						10.6667	10	1.06667	0.373901	0.605339
hsa-miR-542-3p	3p	hsa-mir-542	MI0003686	GUGACA	22	UGUGACAGAUUGAUAACUGAAA	MIMAT0003389	TGTGACAGATTGATAACTGAAA	Yes	19	4	6	16	15	5	19	4	6	16	15	5	64	17	25	41	41	26	45.3333	46	0.985507	0.96745	1
hsa-miR-542-5p	5p	hsa-mir-542	MI0003686	CGGGGA	23	UCGGGGAUCAUCAUGUCACGAGA	MIMAT0003340	CTCGGGGATCATCATGTCACG	No									1		1				1		1	2	10.3333	11	0.939394	0.373901	0.605339
hsa-miR-543	3p	hsa-mir-543	MI0005565	AACAUU	22	AAACAUUCGCGGUGCACUUCUU	MIMAT0004954	AAACATTCGCGGTGCACTTCTT	Yes	9	16	9	14	6	7	9	16	9	14	6	7	13	29	18	19	10	19	30	26	1.15385	0.51435	0.72834
hsa-miR-544b	3p	hsa-mir-544b	MI0014159	CCUGAG	22	ACCUGAGGUUGUGCAUUUCUAA	MIMAT0015004	ACCTGAGGTTGTGCATTTCT	No							1						1					1	10.3333	10.3333	1	1	1
hsa-miR-548ae-5p	5p	hsa-mir-548ae-2	MI0016780	AAAGUA	20	AAAAGUAAUUGUGGUUUUUG	MIMAT0032115	AAAAGTAATTGTGGGTTTTGT	No													1				1		10.3333	10.3333	1	1	1
hsa-miR-548ag	5p	hsa-mir-548ag-2	MI0016794	AAGGUA	21	AAAGGUAAUUGUGGUUUCUGC	MIMAT0018969	AAAGGTAATTGTGGTTTCTGCC	No											1	1					1	1	10	10.6667	0.9375	0.116117	0.605339
hsa-miR-548ah-3p	3p	hsa-mir-548ah	MI0016796	AAAAAC	22	CAAAAACUGCAGUUACUUUUGC	MIMAT0020957	CAAAAACTGCAGTTACTTTTGC	Yes	2				1	1	2				1	1	2				2	1	10.6667	11	0.969697	0.724659	0.863728
hsa-miR-548al	3p	hsa-mir-548al	MI0016851	ACGGCA	22	AACGGCAAUGACUUUUGUACCA	MIMAT0019024	AAACGGCAATGACTTTTGTACA	No											1						1		10	10.3333	0.967742	0.373901	0.605339
hsa-miR-548am-3p	3p	hsa-mir-548am	MI0016904	AAAAAC	22	CAAAAACUGCAGUUACUUUUGU	MIMAT0019076	CCAAAACTGCAGTTACTTTTGT	No					1	2	2	4	2	2	3	4	3	4	2	2	4	6	13	14	0.928571	0.481817	0.713157
hsa-miR-548ay-3p	3p	hsa-mir-548ay	MI0022210	AAAACC	22	CAAAACCGCGAUUACUCUUGCA	MIMAT0025453	CAAAACCGCGATTACTCTTGC	No				2				2					1	2		2			11	10.6667	1.03125	0.724659	0.863728
hsa-miR-548ay-5p	5p	hsa-mir-548ay	MI0022210	AAAGUA	21	AAAAGUAAUUGUGGUUUUUGC	MIMAT0025452	AAAAGTAATTGTGGTTTTGGCA	No							1						1				1		10.3333	10.3333	1	1	1
hsa-miR-548az-5p	5p	hsa-mir-548az	MI0022212	AAAAGU	22	CAAAAGUGAUUGUGGUUUUUGC	MIMAT0025456	AAAAGTGATTGTGGTTTTTGCT	No				2		2	3		2	2	4	5	3		2	4	4	8	11.6667	15.3333	0.76087	0.0835199	0.605339
hsa-miR-548b-5p	5p	hsa-mir-548b	MI0003596	AAAGUA	22	AAAAGUAAUUGUGGUUUUGGCC	MIMAT0004798	AAAAGTAATTGTGGTTTTGGC	No	1		1		1		8	5	7	2	4	3	11	5	10	2	5	3	18.6667	13.3333	1.4	0.0603306	0.605339
hsa-miR-548e-3p	3p	hsa-mir-548e	MI0006344	AAAACU	22	AAAAACUGAGACUACUUUUGCA	MIMAT0005874	CAAAAACTGAGACTACTTTTGCA	No	2				1							3	2			2	2	5	10.6667	13	0.820513	0.12417	0.605339
hsa-miR-548j-5p	5p	hsa-mir-548j	MI0006345	AAAGUA	22	AAAAGUAAUUGCGGUCUUUGGU	MIMAT0005875	AAAAGTAATTGCGGTCTTTGGT	Yes			1						1						1				10.3333	10	1.03333	0.373901	0.605339
hsa-miR-548k	5p	hsa-mir-548k	MI0006354	AAAGUA	22	AAAAGUACUUGCGGAUUUUGCU	MIMAT0005882	AAAAGTACTTGCGGATTTTGCT	Yes	7		3	3	10	4	7		3	3	10	4	8		5	5	14	4	14.3333	17.6667	0.811321	0.445614	0.680233
hsa-miR-548l	5p	hsa-mir-548l	MI0006361	AAAGUA	22	AAAAGUAUUUGCGGGUUUUGUC	MIMAT0005889	AAAAGTATTTGCGGGTTTTGT	No							1		2		1	3	1		2		1	3	11	11.3333	0.970588	0.767644	0.897237
hsa-miR-548n	5p	hsa-mir-548n	MI0006399	AAAAGU	22	CAAAAGUAAUUGUGGAUUUUGU	MIMAT0005916	AAAAGTAATTGTGGATTTTGT	No												2						2	10	10.6667	0.9375	0.373901	0.605339
hsa-miR-548o-3p	3p	hsa-mir-548o-2	MI0016746	CAAAAC	22	CCAAAACUGCAGUUACUUUUGC	MIMAT0005919	CCAAAACTGCAGTTACTTTTGC	Yes	36	16	19	13	18	52	36	16	19	13	18	52	48	24	29	24	32	65	43.6667	50.3333	0.86755	0.670021	0.832228
hsa-miR-548o-3p	3p	hsa-mir-548o	MI0006402	CAAAAC	22	CCAAAACUGCAGUUACUUUUGC	MIMAT0005919	CCAAAACTGCAGTTACTTTTGC	Yes	36	16	19	13	18	52	36	16	19	13	18	52	48	24	29	24	32	65	43.6667	50.3333	0.86755	0.670021	0.832228
hsa-miR-548p	3p	hsa-mir-548p	MI0006420	AGCAAA	22	UAGCAAAAACUGCAGUUACUUU	MIMAT0005934	CAAAAACTGCAGTTACTTTTGC	No					1		2				1	1	2				3	1	10.6667	11.3333	0.941176	0.579015	0.780439
hsa-miR-548q	5p	hsa-mir-548q	MI0010637	CUGGUG	22	GCUGGUGCAAAAGUAAUGGCGG	MIMAT0011163	AGGCTGGTGCAAAAGTAATGGC	No								2					1	2				2	11	10.6667	1.03125	0.724659	0.863728
hsa-miR-548s	3p	hsa-mir-548s	MI0014141	UGGCCA	23	AUGGCCAAAACUGCAGUUAUUUU	MIMAT0014987	TAATGGCCAAAACTGCAGTTAT	No							1					3	1		1			3	10.6667	11	0.969697	0.767644	0.897237
hsa-miR-548t-5p	5p	hsa-mir-548t	MI0014164	AAAAGU	21	CAAAAGUGAUCGUGGUUUUUG	MIMAT0015009	TGCAAAAGTGATCGTGGTTTTT	No	1												2						10.6667	10	1.06667	0.373901	0.605339
hsa-miR-548u	3p	hsa-mir-548u	MI0014168	AAAGAC	23	CAAAGACUGCAAUUACUUUUGCG	MIMAT0015013	CAAAGACTGCAATTACTTTTG	No											1						1	1	10	10.6667	0.9375	0.116117	0.605339
hsa-miR-549a	3p	hsa-mir-549a	MI0003679	GACAAC	21	UGACAACUAUGGAUGAGCUCU	MIMAT0003333	GTGACAACTATGGATGAGCTCT	No							1						1						10.3333	10	1.03333	0.373901	0.605339
hsa-miR-550a-3-5p	5p	hsa-mir-550a-3	MI0003762	GUGCCU	20	AGUGCCUGAGGGAGUAAGAG	MIMAT0020925	AGTGCCTGAGGGAGTAAGAGT	No	1	6	1	2	1	1	8	46	3	6	10	7	15	58	6	8	19	15	36.3333	24	1.51389	0.49297	0.723747
hsa-miR-550a-3p	3p	hsa-mir-550a-1	MI0003600	GUCUUA	22	UGUCUUACUCCCUCAGGCACAU	MIMAT0003257	TGTCTTACTCCCTCAGGCACAT	Yes	2	2	2	2	1	1	2	2	2	2	1	1	2	2	3	2	1	1	12.3333	11.3333	1.08824	0.101192	0.605339
hsa-miR-550a-3p	3p	hsa-mir-550a-2	MI0003601	GUCUUA	22	UGUCUUACUCCCUCAGGCACAU	MIMAT0003257	TGTCTTACTCCCTCAGGCACAT	Yes	2	2	2	2	1	1	2	2	2	2	1	1	2	2	3	2	1	1	12.3333	11.3333	1.08824	0.101192	0.605339
hsa-miR-550a-3p	3p	hsa-mir-550a-3	MI0003762	GUCUUA	22	UGUCUUACUCCCUCAGGCACAU	MIMAT0003257	TGTCTTACTCCCTCAGGCACAT	Yes	2	2	2	2	1	1	2	2	2	2	1	1	2	2	3	2	1	1	12.3333	11.3333	1.08824	0.101192	0.605339
hsa-miR-550a-5p	5p	hsa-mir-550a-1	MI0003600	GUGCCU	23	AGUGCCUGAGGGAGUAAGAGCCC	MIMAT0004800	AGTGCCTGAGGGAGTAAGAGC	No	1		2		1	1	38	58	44	19	27	22	51	80	48	24	35	30	69.6667	39.6667	1.7563	0.0484636	0.605339
hsa-miR-550a-5p	5p	hsa-mir-550a-2	MI0003601	GUGCCU	23	AGUGCCUGAGGGAGUAAGAGCCC	MIMAT0004800	AGTGCCTGAGGGAGTAAGAGC	No	1		2		1	1	38	58	44	19	27	22	51	80	48	24	35	30	69.6667	39.6667	1.7563	0.0484636	0.605339
hsa-miR-551a	3p	hsa-mir-551a	MI0003556	CGACCC	21	GCGACCCACUCUUGGUUUCCA	MIMAT0003214	GCGACCCACTCTTGGTTTCCA	Yes						1						1						2	10	10.6667	0.9375	0.373901	0.605339
hsa-miR-552-3p	3p	hsa-mir-552	MI0003557	ACAGGU	21	AACAGGUGACUGGUUAGACAA	MIMAT0003215	AACAGGTGACTGGTTAGACAA	Yes	1		2				1		2				2		2		1		11.3333	10.3333	1.09677	0.250815	0.605339
hsa-miR-552-5p	5p	hsa-mir-552	MI0003557	UUUAAC	21	GUUUAACCUUUUGCCUGUUGG	MIMAT0026615	TGTTTAACCTTTTGCCTGTTGG	No							1						1						10.3333	10	1.03333	0.373901	0.605339
hsa-miR-556-5p	5p	hsa-mir-556	MI0003562	AUGAGC	22	GAUGAGCUCAUUGUAAUAUGAG	MIMAT0003220	GATGAGCTCATTGTAATAT	No												2						2	10	10.6667	0.9375	0.373901	0.605339
hsa-miR-5581-3p	3p	hsa-mir-5581	MI0019136	UCCAUG	22	UUCCAUGCCUCCUAGAAGUUCC	MIMAT0022276	TTCCATGCCTCCTAGAAGTTCC	Yes																		1	10	10.3333	0.967742	0.373901	0.605339
hsa-miR-5582-3p	3p	hsa-mir-5582	MI0019138	AAAACU	22	UAAAACUUUAAGUGUGCCUAGG	MIMAT0022280	TAAAACTTTAAGTGTGCCTAGGT	No											1						1		10	10.3333	0.967742	0.373901	0.605339
hsa-miR-5583-3p	3p	hsa-mir-5583-1	MI0019139	AAUAUG	22	GAAUAUGGGUAUAUUAGUUUGG	MIMAT0022282	GAATATGGGTATATTAGTTTGGA	No												1						2	10	10.6667	0.9375	0.373901	0.605339
hsa-miR-5583-3p	3p	hsa-mir-5583-2	MI0019140	AAUAUG	22	GAAUAUGGGUAUAUUAGUUUGG	MIMAT0022282	GAATATGGGTATATTAGTTTGGA	No												1						2	10	10.6667	0.9375	0.373901	0.605339
hsa-miR-5584-5p	5p	hsa-mir-5584	MI0019141	AGGGAA	22	CAGGGAAAUGGGAAGAACUAGA	MIMAT0022283	CAGGGAAATGGGAAGAACTAG	No						2		2						2				2	10.6667	10.6667	1	1	1
hsa-miR-5585-3p	3p	hsa-mir-5585	MI0019142	UGAAUA	22	CUGAAUAGCUGGGACUACAGGU	MIMAT0022286	CTGAGTAGCTGGGACT	No													1				1		10.3333	10.3333	1	1	1
hsa-miR-5587-3p	3p	hsa-mir-5587	MI0019144	CCCCGG	21	GCCCCGGGCAGUGUGAUCAUC	MIMAT0022290	GCCCCGGGCAGTGTGATCATT	No												1					1	1	10	10.6667	0.9375	0.116117	0.605339
hsa-miR-5588-5p	5p	hsa-mir-5588	MI0019147	CUGGCA	21	ACUGGCAUUAGUGGGACUUUU	MIMAT0022295	ACTGGCATTAGTGGGACTTTT	Yes	1		1		1		1		1		1		2		1		2		11	10.6667	1.03125	0.724659	0.863728
hsa-miR-5589-5p	5p	hsa-mir-5589	MI0019148	GCUGGG	21	GGCUGGGUGCUCUUGUGCAGU	MIMAT0022297	TGGCTGGGTGCTCTTGTGCAGT	No							3		1		2	1	3		2		2	1	11.6667	11	1.06061	0.561438	0.765707
hsa-miR-561-5p	5p	hsa-mir-561	MI0003567	UCAAGG	22	AUCAAGGAUCUUAAACUUUGCC	MIMAT0022706	ATCAAGGATCTTAAACTTTGCC	Yes					1						1						1		10	10.3333	0.967742	0.373901	0.605339
hsa-miR-5684	5p	hsa-mir-5684	MI0019285	ACUCUA	20	AACUCUAGCCUGAGCAACAG	MIMAT0022473	TCCAGCCTGAGCAACA	No									1						1				10.3333	10	1.03333	0.373901	0.605339
hsa-miR-5690	5p	hsa-mir-5690	MI0019295	CAGCUA	21	UCAGCUACUACCUCUAUUAGG	MIMAT0022482	TCAGCTACTACCTCTATTAGGA	No						1						1	1					2	10.3333	10.6667	0.96875	0.677869	0.832228
hsa-miR-5697	5p	hsa-mir-5697	MI0019304	CAAGUA	22	UCAAGUAGUUUCAUGAUAAAGG	MIMAT0022490	AAGTAGTTTCATGATAAAGGGT	No												1						1	10	10.3333	0.967742	0.373901	0.605339
hsa-miR-5699-5p	5p	hsa-mir-5699	MI0019306	GCCCCA	22	UGCCCCAACAAGGAAGGACAAG	MIMAT0027103	TGCCCCAACAAGGAAGGACAAG	Yes					1						1						1		10	10.3333	0.967742	0.373901	0.605339
hsa-miR-5701	5p	hsa-mir-5701-1	MI0019308	UAUUGU	19	UUAUUGUCACGUUCUGAUU	MIMAT0022494	TGATTGTCACGTTCTGATT	No							2	4			1	2	2	4			1	2	12	11	1.09091	0.481817	0.713157
hsa-miR-5701	5p	hsa-mir-5701-2	MI0019593	UAUUGU	19	UUAUUGUCACGUUCUGAUU	MIMAT0022494	TGATTGTCACGTTCTGATT	No							2	4			1	2	2	4			1	2	12	11	1.09091	0.481817	0.713157
hsa-miR-5701	5p	hsa-mir-5701-3	MI0031522	UAUUGU	19	UUAUUGUCACGUUCUGAUU	MIMAT0022494	TGATTGTCACGTTCTGATT	No							2	4			1	2	2	4			1	2	12	11	1.09091	0.481817	0.713157
hsa-miR-572	3p	hsa-mir-572	MI0003579	UCCGCU	20	GUCCGCUCGGCGGUGGCCCA	MIMAT0003237	GTCCGCTCGGCGGTGGCCCAG	No												1						1	10	10.3333	0.967742	0.373901	0.605339
hsa-miR-574-3p	3p	hsa-mir-574	MI0003581	ACGCUC	22	CACGCUCAUGCACACACCCACA	MIMAT0003239	CACGCTCATGCACACACCCACA	Yes	441	679	440	220	233	282	441	679	440	220	233	282	627	957	754	350	359	424	789.333	387.667	2.03611	0.0153257	0.605339
hsa-miR-574-5p	5p	hsa-mir-574	MI0003581	GAGUGU	23	UGAGUGUGUGUGUGUGAGUGUGU	MIMAT0004795	TGAGTGTGTGTGTGTGAGTGTGT	Yes	75	71	64	83	65	103	75	71	64	83	65	103	273	208	278	312	197	297	263	278.667	0.94378	0.731428	0.869343
hsa-miR-576-3p	3p	hsa-mir-576	MI0003583	AGAUGU	22	AAGAUGUGGAAAAAUUGGAAUC	MIMAT0004796	AAGATGTGGAAAAATTGGAAT	No	1		1	2	4	3	3	2	1	4	6	1	7	2	3	6	14	5	14	18.3333	0.763636	0.25105	0.605339
hsa-miR-576-5p	5p	hsa-mir-576	MI0003583	UUCUAA	22	AUUCUAAUUUCUCCACGUCUUU	MIMAT0003241	ATTCTAATTTCTCCACGTCTTTG	No	2	2	2	3	2		3	2	5	3	1	5	6	4	9	6	3	7	16.3333	15.3333	1.06522	0.623958	0.820751
hsa-miR-577	5p	hsa-mir-577	MI0003584	AGAUAA	21	UAGAUAAAAUAUUGGUACCUG	MIMAT0003242	GTAGATAAAATATTGGTACCTGT	No							1			2	3		1			2	5		10.3333	12.3333	0.837838	0.250815	0.605339
hsa-miR-578	3p	hsa-mir-578	MI0003585	UUCUUG	21	CUUCUUGUGCUCUAGGAUUGU	MIMAT0003243	CTTCTTGTGCTCTAGGATTGTA	No											1						1		10	10.3333	0.967742	0.373901	0.605339
hsa-miR-579-5p	5p	hsa-mir-579	MI0003586	CGCGGU	22	UCGCGGUUUGUGCCAGAUGACG	MIMAT0026616	TCGCGGTTTGTGCCAGATGACGAT	No							2						3						11	10	1.1	0.373901	0.605339
hsa-miR-582-3p	3p	hsa-mir-582	MI0003589	AACUGG	22	UAACUGGUUGAACAACUGAACC	MIMAT0004797	TAACTGGTTGAACAACTGAACC	Yes	4		1	4	3	3	4		1	4	3	3	6		1	4	6	3	12.3333	14.3333	0.860465	0.385505	0.61749
hsa-miR-582-5p	5p	hsa-mir-582	MI0003589	UACAGU	23	UUACAGUUGUUCAACCAGUUACU	MIMAT0003247	TTACAGTTGTTCAACCAGTTACT	Yes	3		1	4	3	5	3		1	4	3	5	4		2	4	4	12	12	16.6667	0.72	0.183567	0.605339
hsa-miR-584-3p	3p	hsa-mir-584	MI0003591	CAGUUC	22	UCAGUUCCAGGCCAACCAGGCU	MIMAT0022708	TCAGTTCCAGGCCAACCAGG	No	1		1				2	2	6	3	1	1	7	2	11	3	3	1	16.6667	12.3333	1.35135	0.182158	0.605339
hsa-miR-584-5p	5p	hsa-mir-584	MI0003591	UAUGGU	22	UUAUGGUUUGCCUGGGACUGAG	MIMAT0003249	TTATGGTTTGCCTGGGACTGA	No	87	138	152	88	51	92	655	691	517	338	354	775	2464	2882	2455	1946	1804	2890	2610.33	2223.33	1.17406	0.353197	0.605339
hsa-miR-589-3p	3p	hsa-mir-589	MI0003599	CAGAAC	24	UCAGAACAAAUGCCGGUUCCCAGA	MIMAT0003256	TCAGAGCAAATGCCGGTTCCCAG	No								2	1			1	1	4	3		1	2	12.6667	11	1.15152	0.189004	0.605339
hsa-miR-589-5p	5p	hsa-mir-589	MI0003599	GAGAAC	22	UGAGAACCACGUCUGCUCUGAG	MIMAT0004799	TGAGAACCACGTCTGCTCTGA	No	29	73	49	28	13	37	128	175	107	66	82	146	312	524	343	199	204	376	403	269.667	1.49444	0.204588	0.605339
hsa-miR-592	5p	hsa-mir-592	MI0003604	UGUGUC	22	UUGUGUCAAUAUGCGAUGAUGU	MIMAT0003260	TTGTGTCAATATGCGATGATGT	Yes						1						1	1					2	10.3333	10.6667	0.96875	0.677869	0.832228
hsa-miR-597-3p	3p	hsa-mir-597	MI0003609	GGUUCU	23	UGGUUCUCUUGUGGCUCAAGCGU	MIMAT0026619	AGTGGTTCTCTTGTGGCTCAAG	No					1		3			3	1	3	6		1	3	4	4	12.3333	13.6667	0.902439	0.518519	0.72834
hsa-miR-598-3p	3p	hsa-mir-598	MI0003610	ACGUCA	22	UACGUCAUCGUUGUCAUCGUCA	MIMAT0003266	TACGTCATCGTCGTCATCGTC	No				3						2	1	1	2		1	10	3	3	11	15.3333	0.717391	0.145767	0.605339
hsa-miR-603	3p	hsa-mir-603	MI0003616	ACACAC	22	CACACACUGCAAUUACUUUUGC	MIMAT0003271	CACAGACTGCAATTACTTTTGC	No												1						1	10	10.3333	0.967742	0.373901	0.605339
hsa-miR-605-5p	5p	hsa-mir-605	MI0003618	AAAUCC	23	UAAAUCCCAUGGUGCCUUCUCCU	MIMAT0003273	TAGATCCCATGGTGCCTTCTCC	No									1						1				10.3333	10	1.03333	0.373901	0.605339
hsa-miR-6087	5p	hsa-mir-6087	MI0020364	GAGGCG	18	UGAGGCGGGGGGGCGAGC	MIMAT0023712	GTGAGGCGGGGGGGCGAGCC	No	1	6					4	21	2				20	122	14		3	2	62	11.6667	5.31429	0.224377	0.605339
hsa-miR-6126	5p	hsa-mir-6126	MI0021260	UGAAGG	18	GUGAAGGCCCGGCGGAGA	MIMAT0024599	GAAGGCCCGGCGGGGA	No							1	5	2				1	5	2				12.6667	10	1.26667	0.0907332	0.605339
hsa-miR-6130	3p	hsa-mir-6130	MI0021275	GAGGGA	19	UGAGGGAGUGGAUUGUAUG	MIMAT0024614	TGAGGTAGTGGATTGTAT	No							1				1		1				1		10.3333	10.3333	1	1	1
hsa-miR-615-3p	3p	hsa-mir-615	MI0003628	CCGAGC	22	UCCGAGCCUGGGUCUCCCUCUU	MIMAT0003283	TCCGAGCCTGGGTCTCCCTCT	No	3	2		2	1		3	2	1	4	1	2	10	9	5	6	8	4	18	16	1.125	0.355232	0.605339
hsa-miR-616-3p	3p	hsa-mir-616	MI0003629	GUCAUU	22	AGUCAUUGGAGGGUUUGAGCAG	MIMAT0004805	AAGTCATTGGAGGGTTTGAGCA	No	1						1		2	2	1		6	6	10	7	2	7	17.3333	15.3333	1.13044	0.401788	0.636331
hsa-miR-616-5p	5p	hsa-mir-616	MI0003629	CUCAAA	22	ACUCAAAACCCUUCAGUGACUU	MIMAT0003284	ACTCAAAACCCTTCAGTGACTTC	No					1		1	4	2		1		4	4	2		3		13.3333	11	1.21212	0.12417	0.605339
hsa-miR-618	5p	hsa-mir-618	MI0003632	AACUCU	23	AAACUCUACUUGUCCUUCUGAGU	MIMAT0003287	AAACTCTACTTGTCCTTCTGAGT	Yes	2		2	2	2		2		2	2	2		3		2	2	2		11.6667	11.3333	1.02941	0.77805	0.904393
hsa-miR-619-5p	5p	hsa-mir-619	MI0003633	CUGGGA	22	GCUGGGAUUACAGGCAUGAGCC	MIMAT0026622	CTGGGATTACAGGCTTGAGCC	No								4					2	8	1		1	3	13.6667	11.3333	1.20588	0.378238	0.608156
hsa-miR-622	3p	hsa-mir-622	MI0003636	CAGUCU	21	ACAGUCUGCUGAGGUUGGAGC	MIMAT0003291	AGTCTGCTGAGGTTGGAGCTGCT	No									1						1				10.3333	10	1.03333	0.373901	0.605339
hsa-miR-625-3p	3p	hsa-mir-625	MI0003639	ACUAUA	22	GACUAUAGAACUUUCCCCCUCA	MIMAT0004808	GACTATAGAACTTTCCCCCTCAT	No	3	4	3	5	3		6	23	11	11	9	4	37	84	46	42	48	17	65.6667	45.6667	1.43796	0.310775	0.605339
hsa-miR-625-5p	5p	hsa-mir-625	MI0003639	GGGGGA	21	AGGGGGAAAGUUCUAUAGUCC	MIMAT0003294	AGGGGGAAAGTTCTATAGTC	No	2		3	3	2	1	4	5	6	2	2	6	8	5	11	5	4	9	18	16	1.125	0.435331	0.671003
hsa-miR-628-3p	3p	hsa-mir-628	MI0003642	CUAGUA	21	UCUAGUAAGAGUGGCAGUCGA	MIMAT0003297	TCTAGTAAGAGTGGCAGTCGAAGT	No	1	4	4	3	3	1	8	7	5	4	9	11	19	34	23	11	22	26	35.3333	29.6667	1.19101	0.422089	0.658605
hsa-miR-628-5p	5p	hsa-mir-628	MI0003642	UGCUGA	22	AUGCUGACAUAUUUACUAGAGG	MIMAT0004809	ATGCTGACATATTTACTAGAGGGT	No	1				2	1	1			2	1	1	2		1	2	4	4	11	13.3333	0.825	0.0572352	0.605339
hsa-miR-629-3p	3p	hsa-mir-629	MI0003643	UUCUCC	22	GUUCUCCCAACGUAAGCCCAGC	MIMAT0003298	GTTCTCCCAACGTAAGCCCAGC	Yes	3		2		1	1	3		2		1	1	9	2	6		3	4	15.6667	12.3333	1.27027	0.2302	0.605339
hsa-miR-629-5p	5p	hsa-mir-629	MI0003643	GGGUUU	21	UGGGUUUACGUUGGGAGAACU	MIMAT0004810	TGGGTTTACGTTGGGAGAACTT	No	179	215	169	149	155	195	232	296	188	198	246	346	541	695	562	496	518	667	609.333	570.333	1.06838	0.617645	0.816013
hsa-miR-636	3p	hsa-mir-636	MI0003651	GUGCUU	23	UGUGCUUGCUCGUCCCGCCCGCA	MIMAT0003306	CTGTGCTTGCTCGTCCCGC	No	1												2				1		10.6667	10.3333	1.03226	0.677869	0.832228
hsa-miR-641	5p	hsa-mir-641	MI0003656	AAGACA	24	AAAGACAUAGGAUAGAGUCACCUC	MIMAT0003311	AAGACATAGGATAGAGTCACCTCT	No			3		1		1				3	2	3		5		8	5	12.6667	14.3333	0.883721	0.577017	0.780439
hsa-miR-642a-3p	3p	hsa-mir-642a	MI0003657	GACACA	22	AGACACAUUUGGAGAGGGAACC	MIMAT0020924	AGACACATTTGGAGAGGGAAC	No	1						1		2				2		2		2	1	11.3333	11	1.0303	0.724659	0.863728
hsa-miR-642a-5p	5p	hsa-mir-642a	MI0003657	UCCCUC	22	GUCCCUCUCCAAAUGUGUCUUG	MIMAT0003312	GTCCCTCTCCAAATGTGTCTTG	Yes	5	13	6	8	4	1	5	13	6	8	4	1	6	15	9	12	7	3	20	17.3333	1.15385	0.512225	0.72834
hsa-miR-642b-5p	5p	hsa-mir-642b	MI0016685	GUUCCC	22	GGUUCCCUCUCCAAAUGUGUCU	MIMAT0022736	TTCCCTCTCCAAATGTGTCTTG	No									1						1		1		10.3333	10.3333	1	1	1
hsa-miR-643	3p	hsa-mir-643	MI0003658	CUUGUA	22	ACUUGUAUGCUAGCUCAGGUAG	MIMAT0003313	ACACTTGTATGCTAGCTCAGGAT	No												2					1	2	10	11	0.909091	0.158302	0.605339
hsa-miR-6500-3p	3p	hsa-mir-6500	MI0022211	CACUUG	21	ACACUUGUUGGGAUGACCUGC	MIMAT0025455	ACACTTGTTGGGATGACCTGC	Yes	1				1		1				1		1				1	1	10.3333	10.6667	0.96875	0.518519	0.72834
hsa-miR-6501-5p	5p	hsa-mir-6501	MI0022213	GUUGCC	22	AGUUGCCAGGGCUGCCUUUGGU	MIMAT0025458	AGTTGCCAGGGCTGCCTTTGGTG	No								2						2					10.6667	10	1.06667	0.373901	0.605339
hsa-miR-6505-5p	5p	hsa-mir-6505	MI0022217	UGGAAU	22	UUGGAAUAGGGGAUAUCUCAGC	MIMAT0025466	TTGGAATAGGGGATATCTCAGC	Yes	2		1		1		2		1		1		3	2	1		1	1	12	10.6667	1.125	0.116117	0.605339
hsa-miR-6508-3p	3p	hsa-mir-6508	MI0022220	GGGCCA	22	UGGGCCAUGCAUUUCUAGAACU	MIMAT0025473	TGGGCCATGCATTTCTAGAACT	Yes				2						2						2			10	10.6667	0.9375	0.373901	0.605339
hsa-miR-6509-3p	3p	hsa-mir-6509	MI0022221	UCCACU	22	UUCCACUGCCACUACCUAAUUU	MIMAT0025475	TTTCCACTGCCACTACCTAATT	No												2						3	10	11	0.909091	0.373901	0.605339
hsa-miR-6509-5p	5p	hsa-mir-6509	MI0022221	UUAGGU	21	AUUAGGUAGUGGCAGUGGAAC	MIMAT0025474	ATTAGGTAGTGGCAGTGGAAC	Yes	1						1						1						10.3333	10	1.03333	0.373901	0.605339
hsa-miR-651-5p	5p	hsa-mir-651	MI0003666	UUAGGA	22	UUUAGGAUAAGCUUGACUUUUG	MIMAT0003321	TTTAGGATAAGCTTGACTTTTG	Yes	3		4	6	6	7	3		4	6	6	7	3		8	8	6	8	13.6667	17.3333	0.788462	0.205323	0.605339
hsa-miR-6510-3p	3p	hsa-mir-6510	MI0022222	ACCGAC	21	CACCGACUCUGUCUCCUGCAG	MIMAT0025477	CACCGACTCTGTCTCCTGCAGT	No	10	10	9	10	4	7	25	31	16	12	20	20	44	51	40	31	32	33	55	42	1.30952	0.0163954	0.605339
hsa-miR-6510-5p	5p	hsa-mir-6510	MI0022222	AGCAGG	22	CAGCAGGGGAGAGAGAGGAGUC	MIMAT0025476	CAGCAGGGGAGAGAGAGGAGT	No							1					2	1					2	10.3333	10.6667	0.96875	0.677869	0.832228
hsa-miR-6511a-3p	3p	hsa-mir-6511a-1	MI0022223	CUCACC	22	CCUCACCAUCCCUUCUGCCUGC	MIMAT0025479	CCTCACCATCCCTTCTGCCTGCA	No	1		2		1	1	1	4	2		1		3	4	5		3	3	14	12	1.16667	0.158302	0.605339
hsa-miR-6511a-3p	3p	hsa-mir-6511a-2	MI0023564	CUCACC	22	CCUCACCAUCCCUUCUGCCUGC	MIMAT0025479	CCTCACCATCCCTTCTGCCTGCA	No	1		2		1	1	1	4	2		1		3	4	5		3	3	14	12	1.16667	0.158302	0.605339
hsa-miR-6511a-3p	3p	hsa-mir-6511a-3	MI0023565	CUCACC	22	CCUCACCAUCCCUUCUGCCUGC	MIMAT0025479	CCTCACCATCCCTTCTGCCTGCA	No	1		2		1	1	1	4	2		1		3	4	5		3	3	14	12	1.16667	0.158302	0.605339
hsa-miR-6511a-3p	3p	hsa-mir-6511a-4	MI0023566	CUCACC	22	CCUCACCAUCCCUUCUGCCUGC	MIMAT0025479	CCTCACCATCCCTTCTGCCTGCA	No	1		2		1	1	1	4	2		1		3	4	5		3	3	14	12	1.16667	0.158302	0.605339
hsa-miR-6511b-3p	3p	hsa-mir-6511b-1	MI0022552	CUCACC	23	CCUCACCACCCCUUCUGCCUGCA	MIMAT0025848	CCTCACCACCCCTTCTGCCTGCA	Yes	2	5	2	2	1		2	5	2	2	1		3	11	6	4	4		16.6667	12.6667	1.31579	0.210867	0.605339
hsa-miR-6511b-3p	3p	hsa-mir-6511b-2	MI0023431	CUCACC	23	CCUCACCACCCCUUCUGCCUGCA	MIMAT0025848	TCACCACCCCTTCTGCCTGCAGT	No	2	5	2	2	1		3	8	1	5	3	3	7	23	8	11	10	5	22.6667	18.6667	1.21429	0.507158	0.72834
[truncated: 309 more rows]

## Sheet: Mock-72h_vs_Mock-24h
miRNA expression for Mock-72h_vs_Mock-24h (based on TagCount_ALL_Isoform data) Column A: MATURE-ID, the ID of mature miRNA annotated in miRBase 21. Column B: pre-miRNA arm (5p or 3p), the position of the mature miRNA on pre-miRNA. Column C: PRE-ID, the pre-miRNA name. Column D: PRE-ACC, the pre-miRNA ACCESSION. Column E: MUTURE-SEED, the seed sequence of the mature miRNA. Column F: MATURE-LENGTH,…
[truncated: 1,144 more rows]

[truncated: 1 more sheets: SARS-CoV-2-72h_vs_SARS-CoV-2-24]
