# Supplementary material for: Altered microRNA Transcriptome in Cultured Human Airway Cells upon Infection with SARS-CoV-2
Source: Viruses. 2023 Feb 10;15(2):496. doi: 10.3390/v15020496 (PMC9962802; doi:10.3390/v15020496)
Supplement: Supplementary file 1 [file viruses-15-00496-s001.zip › viruses-2130726 Suppmentary File S1-S4/Supplementary File S2_ miRNA_Expression_Profiling/Differentially_Expressed_miRNAs.xls]

## Sheet: up_SARS-CoV-2-24h_vs_Mock-24h
miRNA expression for SARS-CoV-2-24h_vs_Mock-24h (based on TagCount_ALL_Isoform data) fold change >=1.5 p_value <=0.05(unpaired) Column A: MATURE-ID, the ID of mature miRNA annotated in miRBase 21. Column B: pre-miRNA arm (5p or 3p), the position of the mature miRNA on pre-miRNA. Column C: PRE-ID, the pre-miRNA name. Column D: PRE-ACC, the pre-miRNA ACCESSION. Column E: MUTURE-SEED, the seed seque…
SARS-CoV-2-24h_vs_Mock-24h 1.5 fold change UP-regulated miRNAs
miRNA information										TagCount_Mature_Alone						TagCount_Most_Abundant_Seq						TagCount_ALL_Isoform						group_mean		Fold Change, P value(unpaired) and FDR
MATURE-ID	pre-miRNA arm (5p or 3p)	PRE-ID	PRE-ACC	MATURE-SEED	MATURE-LENGTH	MATURE-SEQ	MATURE-ACC	Most_Abundant_Seq	Is_miRBaseMature_Most_Abundant_Seq	SARS-CoV-2_1-24h	SARS-CoV-2_2-24h	SARS-CoV-2_3-24h	Mock_1-24h	Mock_2-24h	Mock_3-24h	SARS-CoV-2_1-24h	SARS-CoV-2_2-24h	SARS-CoV-2_3-24h	Mock_1-24h	Mock_2-24h	Mock_3-24h	SARS-CoV-2_1-24h	SARS-CoV-2_2-24h	SARS-CoV-2_3-24h	Mock_1-24h	Mock_2-24h	Mock_3-24h	SARS-CoV-2-24h	Mock-24h	SARS-CoV-2-24h vs Mock-24h Fold change	SARS-CoV-2-24h vs Mock-24h P-value(unpaired)	SARS-CoV-2-24h vs Mock-24h FDR
hsa-miR-1246	5p	hsa-mir-1246	MI0006381	AUGGAU	19	AAUGGAUUUUUGGAGCAGG	MIMAT0005898	AATGGATTTTTGGAGCAGGGA	No	62	50	49	17	13	15	755	464	688	8	8	23	2665	1764	2700	121	144	197	2386.33	164	14.5508	0.00193636	0.124554
hsa-miR-1290	3p	hsa-mir-1290	MI0006352	GGAUUU	19	UGGAUUUUUGGAUCAGGGA	MIMAT0005880	TGGATTTTTGGAGCAGGGA	No							203	133	168	11	4	9	257	166	217	11	7	18	223.333	22	10.1515	0.00161693	0.124554
hsa-miR-4728-5p	5p	hsa-mir-4728	MI0017365	GGGAGG	23	UGGGAGGGGAGAGGCAGCAAGCA	MIMAT0019849	TGGGAGGGGAGAGGCAGCAAGC	No	5	7	4		4		13	18	9		8	2	77	88	42	6	33	14	79	27.6667	2.85542	0.0327272	0.340049
hsa-miR-4745-5p	5p	hsa-mir-4745	MI0017384	GAGUGG	23	UGAGUGGGGCUCCCGGGACGGCG	MIMAT0019878	TGAGTGGGGCTCCCGGGACG	No	3	4	7				12	20	24	6	6	6	54	65	68	12	27	16	72.3333	28.3333	2.55294	0.00206001	0.124554
hsa-miR-6842-3p	3p	hsa-mir-6842	MI0022688	UGGCUG	22	UUGGCUGGUCUCUGCUCCGCAG	MIMAT0027587	TTGGCTGGTCTCTGCTCCGCAG	Yes	17	16	16		5	3	17	16	16		5	3	36	31	24		13	5	40.3333	16	2.52083	0.00909142	0.24689
hsa-miR-4286	5p	hsa-mir-4286	MI0015894	CCCCAC	17	ACCCCACUCCUGGUACC	MIMAT0016916	ACCCCACTCCTGGTACC	Yes	12	12	4	6	4	7	12	12	4	6	4	7	34	52	23	6	12	13	46.3333	20.3333	2.27869	0.0408174	0.366081
hsa-miR-425-5p	5p	hsa-mir-425	MI0001448	AUGACA	23	AAUGACACGAUCACUCCCGUUGA	MIMAT0003393	AATGACACGATCACTCCCGTTGAGT	No	12	9	15	11	8	7	190	253	112	58	90	67	370	461	237	131	163	161	366	161.667	2.26392	0.0361308	0.348556
hsa-miR-29c-5p	5p	hsa-mir-29c	MI0000735	GACCGA	22	UGACCGAUUUCUCCUGGUGUUC	MIMAT0004673	ACCGATTTCTCCTGGTGTTCAGA	No		1					12	13	3				23	34	14		10	6	33.6667	15.3333	2.19565	0.0472183	0.408413
hsa-miR-3187-3p	3p	hsa-mir-3187	MI0014231	UGGCCA	20	UUGGCCAUGGGGCUGCGCGG	MIMAT0015069	TTGGCCATGGGGCTGCGCGG	Yes	1	2	7			6	1	2	7			6	28	16	18		4	8	30.6667	14	2.19048	0.0189001	0.293986
hsa-miR-486-5p	5p	hsa-mir-486-2	MI0023622	CCUGUA	22	UCCUGUACUGAGCUGCCCCGAG	MIMAT0002177	TCCTGTACTGAGCTGCCCCGAGT	No	135	154	133	66	54	78	162	263	166	83	113	90	546	847	518	269	288	317	647	301.333	2.14712	0.0312602	0.340049
hsa-miR-18a-3p	3p	hsa-mir-18a	MI0000072	CUGCCC	23	ACUGCCCUAAGUGCUCCUUCUGG	MIMAT0002891	ACTGCCCTAAGTGCTCCTTCTGT	No	4	7	7		3	4	8	8	6		6	8	36	49	30		17	21	48.3333	22.6667	2.13235	0.039693	0.365217
hsa-miR-151a-3p	3p	hsa-mir-151a	MI0000809	UAGACU	21	CUAGACUGAAGCUCCUUGAGG	MIMAT0000757	CTAGACTGAAGCTCCTTGAGG	Yes	17906	15084	8452	4382	4924	6162	17906	15084	8452	4382	4924	6162	33286	27738	17113	10508	12044	14266	26055.7	12282.7	2.12134	0.0473953	0.408413
hsa-miR-7704	5p	hsa-mir-7704	MI0025240	GGGGUC	19	CGGGGUCGGCGGCGACGUG	MIMAT0030019	CACGGGGTCGGCGGCGACG	No							42	42	49	28	14	30	304	278	318	140	127	142	310	146.333	2.11845	0.000204404	0.0391093
hsa-miR-7706	3p	hsa-mir-7706	MI0025242	GAAGCG	24	UGAAGCGCCUGUGCUCUGCCGAGA	MIMAT0030021	TGAAGCGCCTGTGCTCTGCCGAG	No	335	209	178	114	129	158	735	506	397	186	197	247	3071	2653	1801	1003	1189	1348	2518.33	1190	2.11625	0.026425	0.322722
hsa-miR-486-5p	5p	hsa-mir-486-1	MI0002470	CCUGUA	22	UCCUGUACUGAGCUGCCCCGAG	MIMAT0002177	TCCTGTACTGAGCTGCCCCGAGT	No	135	154	133	66	54	78	162	263	166	83	113	90	479	734	478	242	250	292	573.667	271.333	2.11425	0.0250667	0.317507
hsa-miR-342-3p	3p	hsa-mir-342	MI0000805	CUCACA	23	UCUCACACAGAAAUCGCACCCGU	MIMAT0000753	TCTCACACAGAAATCGCACCCGTC	No	91	73	78	6	35	48	187	175	100	69	78	71	367	358	313	114	185	179	356	169.333	2.10236	0.00270444	0.134987
hsa-miR-3620-3p	3p	hsa-mir-3620	MI0016011	CACCCU	22	UCACCCUGCAUCCCGCACCCAG	MIMAT0018001	TCACCCTGCATCCCGCACCCAGT	No	2	6	2		3	2	66	63	38	11	28	19	138	163	102	47	79	51	144.333	69	2.09179	0.0208544	0.295567
hsa-miR-378a-3p	3p	hsa-mir-378a	MI0000786	CUGGAC	22	ACUGGACUUGGAGUCAGAAGGC	MIMAT0000732	ACTGGACTTGGAGTCAGAAGGC	Yes	4694	6006	3340	1421	1408	2737	4694	6006	3340	1421	1408	2737	13415	16657	11490	5606	5083	9211	13864	6643.33	2.0869	0.0221609	0.299303
hsa-miR-139-5p	5p	hsa-mir-139	MI0000261	CUACAG	23	UCUACAGUGCACGUGUCUCCAGU	MIMAT0000250	TCTACAGTGCACGTGTCTCCAGT	Yes	527	495	349	216	156	238	527	495	349	216	156	238	702	684	507	320	230	344	641	308	2.08117	0.00948715	0.24689
hsa-miR-1247-5p	5p	hsa-mir-1247	MI0006382	CCCGUC	22	ACCCGUCCCGUUCGUCCCCGGA	MIMAT0005899	ACCCGTCCCGTTCGTCCCCGGA	Yes	40	44	22	14	17	29	40	44	22	14	17	29	91	98	65	14	34	59	94.6667	45.6667	2.07299	0.0407059	0.366081
hsa-miR-574-3p	3p	hsa-mir-574	MI0003581	ACGCUC	22	CACGCUCAUGCACACACCCACA	MIMAT0003239	CACGCTCATGCACACACCCACA	Yes	317	382	231	122	148	174	317	382	231	122	148	174	500	580	376	203	252	264	495.333	249.667	1.98398	0.0168309	0.288385
hsa-miR-486-3p	3p	hsa-mir-486-2	MI0023622	GGGGCA	21	CGGGGCAGCUCAGUACAGGAU	MIMAT0004762	CGGGGCAGCTCAGTACAGGATG	No	2	3	5	6		2	12	18	16	8		3	17	27	23	14		5	32.3333	16.3333	1.97959	0.0333475	0.340049
hsa-miR-378a-5p	5p	hsa-mir-378a	MI0000786	UCCUGA	22	CUCCUGACUCCAGGUCCUGUGU	MIMAT0000731	CTCCTGACTCCAGGTCCTGTGT	Yes	39	54	45	8	19	34	39	54	45	8	19	34	59	85	63	14	34	44	79	40.6667	1.94262	0.0327647	0.340049
hsa-miR-664a-3p	3p	hsa-mir-664a	MI0006442	AUUCAU	23	UAUUCAUUUAUCCCCAGCCUACA	MIMAT0005949	TATTCATTTATCCCCAGCCTACA	Yes	3	4	10	8	4	3	3	4	10	8	4	3	20	34	34	8	14	12	39.3333	21.3333	1.84375	0.0225962	0.301633
hsa-miR-132-5p	5p	hsa-mir-132	MI0000449	CCGUGG	22	ACCGUGGCUUUCGAUUGUUACU	MIMAT0004594	ACCGTGGCTTTCGATTGTTACT	Yes	4	9	7		3	6	4	9	7		3	6	14	19	16		7	6	26.3333	14.3333	1.83721	0.0102452	0.24689
hsa-miR-409-3p	3p	hsa-mir-409	MI0001735	AAUGUU	22	GAAUGUUGCUCGGUGAACCCCU	MIMAT0001639	GAATGTTGCTCGGTGAACCCCT	Yes	66	52	49	17	29	22	66	52	49	17	29	22	172	158	169	55	102	101	176.333	96	1.83681	0.00750618	0.239364
hsa-miR-877-5p	5p	hsa-mir-877	MI0005561	UAGAGG	20	GUAGAGGAGAUGGCGCAGGG	MIMAT0004949	GTAGAGGAGATGGCGCAGG	No	109	98	121	44	81	46	164	116	178	66	83	82	1695	1913	1608	890	1023	940	1748.67	961	1.81963	0.00133406	0.117808
hsa-miR-7641	5p	hsa-mir-7641-1	MI0024975	UGAUCU	19	UUGAUCUCGGAAGCUAAGC	MIMAT0029782	CGTCTGATCTCGGAAGC	No							15	9	10		9	11	188	173	205	55	122	123	198.667	110	1.80606	0.0218705	0.298897
hsa-miR-7641	5p	hsa-mir-7641-2	MI0024976	UGAUCU	19	UUGAUCUCGGAAGCUAAGC	MIMAT0029782	TCTGATCTCGGAAGCTAAGCAG	No							9	10	8		3	7	78	75	77	32	35	47	86.6667	48	1.80556	0.00115823	0.117808
hsa-miR-378g	5p	hsa-mir-378g	MI0016761	CUGGGC	20	ACUGGGCUUGGAGUCAGAAG	MIMAT0018937	ACTGGGCTTGGAGTCAGAAGGC	No	2	2	4			2	13	18	9		4	9	35	49	36	12	17	25	50	28	1.78571	0.0201821	0.293986
hsa-miR-185-3p	3p	hsa-mir-185	MI0000482	GGGGCU	22	AGGGGCUGGCUUUCCUCUGGUC	MIMAT0004611	AGGGGCTGGCTTTCCTCTGGT	No	5	3	10		3	2	142	178	162	78	64	118	237	287	292	135	109	203	282	159	1.77358	0.0204868	0.293986
hsa-miR-27a-5p	5p	hsa-mir-27a	MI0000085	GGGCUU	22	AGGGCUUAGCUGCUUGUGAGCA	MIMAT0004501	AGGGCTTAGCTGCTTGTGAGCA	Yes	89	86	77	42	51	32	89	86	77	42	51	32	110	118	115	70	63	49	124.333	70.6667	1.75943	0.0012441	0.117808
hsa-miR-1227-3p	3p	hsa-mir-1227	MI0006316	GUGCCA	20	CGUGCCACCCUUUUCCCCAG	MIMAT0005580	CGTGCCACCCTTTTCCCCAGT	No	1		2				17	12	6	6	8	15	30	30	24	6	11	18	38	21.6667	1.75385	0.0152326	0.280566
hsa-miR-671-3p	3p	hsa-mir-671	MI0003760	CCGGUU	21	UCCGGUUCUCAGGGCUCCACC	MIMAT0004819	TCCGGTTCTCAGGGCTCCACC	Yes	26	24	23	11	5	15	26	24	23	11	5	15	57	62	50	29	23	32	66.3333	38	1.74561	0.00292125	0.139733
hsa-miR-34b-3p	3p	hsa-mir-34b	MI0000742	AAUCAC	22	CAAUCACUAACUCCACUGCCAU	MIMAT0004676	AATCACTAACTCCACTGCCATC	No							12	20	27	14	8	7	20	35	33	14	11	13	39.3333	22.6667	1.73529	0.0252677	0.317507
hsa-miR-5100	3p	hsa-mir-5100	MI0019116	UCAGAU	22	UUCAGAUCCCAGCGGUGCCUCU	MIMAT0022259	ATCCCAGCGGTGCCTCCA	No							59	44	47	25	26	30	119	90	73	36	52	62	104	60	1.73333	0.0462041	0.404904
hsa-miR-3195	5p	hsa-mir-3195	MI0014240	GCGCCG	17	CGCGCCGGGCCCGGGUU	MIMAT0015079	CGCGCCGGGCCCGGGTC	No							2	1	2				11	8	3				17.3333	10	1.73333	0.034752	0.343042
hsa-miR-3177-3p	3p	hsa-mir-3177	MI0014211	GCACGG	21	UGCACGGCACUGGGGACACGU	MIMAT0015054	TGCACGGCACTGGGGACACGT	Yes	114	120	78	55	54	56	114	120	78	55	54	56	168	193	131	88	90	94	174	100.667	1.72848	0.0154427	0.280566
hsa-miR-3928-3p	3p	hsa-mir-3928	MI0016438	GAGGAA	22	GGAGGAACCUUGGAGCUUCGGC	MIMAT0018205	GGAGGAACCTTGGAGCTTCGG	No	14	14	10	14	10	5	19	15	15	6	8	12	64	66	61	31	29	38	73.6667	42.6667	1.72656	0.000555856	0.0797653
hsa-miR-550a-5p	5p	hsa-mir-550a-1	MI0003600	GUGCCU	23	AGUGCCUGAGGGAGUAAGAGCCC	MIMAT0004800	AGTGCCTGAGGGAGTAAGAGC	No	1	2				3	41	42	31	14	17	27	53	48	38	14	20	34	56.3333	32.6667	1.72449	0.0327699	0.340049
hsa-miR-550a-5p	5p	hsa-mir-550a-2	MI0003601	GUGCCU	23	AGUGCCUGAGGGAGUAAGAGCCC	MIMAT0004800	AGTGCCTGAGGGAGTAAGAGC	No	1	2				3	41	42	31	14	17	27	53	48	38	14	20	34	56.3333	32.6667	1.72449	0.0327699	0.340049
hsa-miR-3934-5p	5p	hsa-mir-3934	MI0016590	CAGGUG	22	UCAGGUGUGGAAACUGAGGCAG	MIMAT0018349	TCAGGTGTGGAAACTGAGGCAG	Yes	85	73	98	53	35	51	85	73	98	53	35	51	246	187	238	116	110	165	233.667	140.333	1.66508	0.0212915	0.295698
hsa-miR-146a-5p	5p	hsa-mir-146a	MI0000477	GAGAAC	22	UGAGAACUGAAUUCCAUGGGUU	MIMAT0000449	TGAGAACTGAATTCCATGGGTT	Yes	1304	1392	1209	742	682	693	1304	1392	1209	742	682	693	2656	2831	2801	1706	1581	1701	2772.67	1672.67	1.65763	8.41578e-05	0.0241533
hsa-miR-423-5p	5p	hsa-mir-423	MI0001445	GAGGGG	23	UGAGGGGCAGAGAGCGAGACUUU	MIMAT0004748	TGAGGGGCAGAGAGCGAGACTTT	Yes	3847	3181	4283	1787	2115	2426	3847	3181	4283	1787	2115	2426	8716	7504	9823	4586	5304	5818	8691	5246	1.65669	0.0105066	0.24689
hsa-miR-490-3p	3p	hsa-mir-490	MI0003125	AACCUG	22	CAACCUGGAGGACUCCAUGCUG	MIMAT0002806	CAACCTGGAGGACTCCATGCTGT	No	7	8	1		5	4	11	14	13	11	9	10	33	44	27	11	17	24	44.6667	27.3333	1.63415	0.0498431	0.420735
hsa-miR-504-5p	5p	hsa-mir-504	MI0003189	GACCCU	22	AGACCCUGGUCUGCACUCUAUC	MIMAT0002875	GACCCTGGTCTGCACTCTGTC	No	4	3	4	8	6	4	12	11	15		3	6	29	24	34	16	12	14	39	24	1.625	0.00849513	0.24689
hsa-miR-361-3p	3p	hsa-mir-361	MI0000760	CCCCCA	23	UCCCCCAGGUGUGAUUCUGAUUU	MIMAT0004682	TCCCCCAGGTGTGATTCTGATT	No	452	442	559	191	274	419	534	496	516	241	271	358	1691	1642	1829	842	1032	1313	1730.67	1072.33	1.61393	0.0112155	0.24689
hsa-miR-92b-3p	3p	hsa-mir-92b	MI0003560	AUUGCA	22	UAUUGCACUCGUCCCGGCCUCC	MIMAT0003218	TATTGCACTCGTCCCGGCCTCC	Yes	235	201	205	86	138	146	235	201	205	86	138	146	1159	1160	1032	504	736	832	1127	700.667	1.60847	0.0159543	0.280566
hsa-miR-744-5p	5p	hsa-mir-744	MI0005559	GCGGGG	22	UGCGGGGCUAGGGCUAACAGCA	MIMAT0004945	TGCGGGGCTAGGGCTAACAGC	No	98	129	100	108	67	86	853	802	571	438	335	488	1426	1435	1221	836	720	975	1370.67	853.667	1.60562	0.00703155	0.239364
hsa-miR-3944-3p	3p	hsa-mir-3944	MI0016601	UCGGGC	23	UUCGGGCUGGCCUGCUGCUCCGG	MIMAT0018360	TTCGGGCTGGCCTGCTGCT	No	1						6	2	4			2	10	6	5			2	17	10.6667	1.59375	0.0191037	0.293986
hsa-miR-766-3p	3p	hsa-mir-766	MI0003836	CUCCAG	22	ACUCCAGCCCCACAGCCUCAGC	MIMAT0003888	ACTCCAGCCCCACAGCCTCAGC	Yes	3	8	6		4		3	8	6		4		7	13	7		4	2	19	12	1.58333	0.0387391	0.364529
hsa-let-7d-3p	3p	hsa-let-7d	MI0000065	UAUACG	22	CUAUACGACCUGCUGCCUUUCU	MIMAT0004484	CTATACGACCTGCTGCCTTTCT	Yes	1268	1078	1123	510	793	780	1268	1078	1123	510	793	780	2671	2471	2514	1262	1800	1766	2562	1619.33	1.58213	0.00690514	0.239364
hsa-miR-184	3p	hsa-mir-184	MI0000481	GGACGG	22	UGGACGGAGAACUGAUAAGGGU	MIMAT0000454	TGGACGGAGAACTGATAAGGGT	Yes	32	32	34	22	15	20	32	32	34	22	15	20	73	56	67	40	36	37	75.3333	47.6667	1.58042	0.00568146	0.239364
hsa-miR-4435	5p	hsa-mir-4435-1	MI0016775	UGGCCA	22	AUGGCCAGAGCUCACACAGAGG	MIMAT0018951	ATGGCCAGAGCTCACACAGAGG	Yes	14	10	12	6	8	9	14	10	12	6	8	9	30	20	21	12	8	14	33.6667	21.3333	1.57812	0.0274847	0.328671
hsa-miR-4435	5p	hsa-mir-4435-2	MI0016777	UGGCCA	22	AUGGCCAGAGCUCACACAGAGG	MIMAT0018951	ATGGCCAGAGCTCACACAGAGG	Yes	14	10	12	6	8	9	14	10	12	6	8	9	30	20	21	12	8	14	33.6667	21.3333	1.57812	0.0274847	0.328671
hsa-let-7b-3p	3p	hsa-let-7b	MI0000063	UAUACA	22	CUAUACAACCUACUGCCUUCCC	MIMAT0004482	CTATACAACCTACTGCCTTCCT	No	4	1	1		3	3	15	26	17	6	9	12	37	41	30	12	21	25	46	29.3333	1.56818	0.0292158	0.334981
hsa-miR-125a-3p	3p	hsa-mir-125a	MI0000469	CAGGUG	22	ACAGGUGAGGUUCUUGGGAGCC	MIMAT0004602	ACAGGTGAGGTTCTTGGGAGC	No	5	5	9	8	3	5	109	70	100	75	54	52	195	142	201	119	112	104	189.333	121.667	1.55616	0.0245215	0.3163
hsa-miR-200b-5p	5p	hsa-mir-200b	MI0000342	AUCUUA	22	CAUCUUACUGGGCAGCAUUGGA	MIMAT0004571	CATCTTACTGGGCAGCATTGGA	Yes	244	189	184	102	127	146	244	189	184	102	127	146	497	429	448	208	290	384	468	304	1.53947	0.0400848	0.365217
hsa-miR-3605-5p	5p	hsa-mir-3605	MI0015995	GAGGAU	23	UGAGGAUGGAUAGCAAGGAAGCC	MIMAT0017981	GATGAGGATGGATAGCAAGGAAG	No	1						1		1				8	3	5				15.3333	10	1.53333	0.0213789	0.295698
hsa-miR-3173-5p	5p	hsa-mir-3173	MI0014204	GCCCUG	22	UGCCCUGCCUGUUUUCUCCUUU	MIMAT0019214	TGCCCTGCCTGTTTTCTCCTTT	Yes	5	7	9			5	5	7	9			5	9	12	10		3	7	20.3333	13.3333	1.525	0.0339921	0.342307
hsa-miR-6753-3p	3p	hsa-mir-6753	MI0022598	GGUCUG	22	UGGUCUGUCUCUGCCCUGGCAC	MIMAT0027407	TGGTCTGTCTCTGCCCTGGCAT	No	2	1					2	3	2		3		7	7	6		3		16.6667	11	1.51515	0.00578456	0.239364
hsa-miR-1910-5p	5p	hsa-mir-1910	MI0008331	CAGUCC	21	CCAGUCCUGUGCCUGCCGCCU	MIMAT0007884	CCAGTCCTGTGCCTGCCGCCT	Yes	8	5	7	8	4	4	8	5	7	8	4	4	20	21	16	8	13	7	29	19.3333	1.5	0.0158437	0.280566
hsa-miR-3918	5p	hsa-mir-3918	MI0016424	CAGGGC	21	ACAGGGCCGCAGAUGGAGACU	MIMAT0018192	ACAGGGCCGCAGATGGAGACT	Yes	5	3	7			2	5	3	7			2	7	4	7			2	16	10.6667	1.5	0.011355	0.24689
hsa-miR-6803-3p	3p	hsa-mir-6803	MI0022648	CCCUCG	22	UCCCUCGCCUUCUCACCCUCAG	MIMAT0027507	TCCCTCGCCTTCTCACCCTCAGT	No			2				2	2					5	6	4				15	10	1.5	0.000978089	0.117808

## Sheet: down_SARS-CoV-2-24h_vs_Mock-24h
miRNA expression for SARS-CoV-2-24h_vs_Mock-24h (based on TagCount_ALL_Isoform data) fold change <=1/1.5 (0.67) p_value <=0.05(unpaired) Column A: MATURE-ID, the ID of mature miRNA annotated in miRBase 21. Column B: pre-miRNA arm (5p or 3p), the position of the mature miRNA on pre-miRNA. Column C: PRE-ID, the pre-miRNA name. Column D: PRE-ACC, the pre-miRNA ACCESSION. Column E: MUTURE-SEED, the s…
SARS-CoV-2-24h_vs_Mock-24h 1.5 fold change DOWN-regulated miRNAs
miRNA information										TagCount_Mature_Alone						TagCount_Most_Abundant_Seq						TagCount_ALL_Isoform						group_mean		Fold Change, P value(unpaired) and FDR
MATURE-ID	pre-miRNA arm (5p or 3p)	PRE-ID	PRE-ACC	MATURE-SEED	MATURE-LENGTH	MATURE-SEQ	MATURE-ACC	Most_Abundant_Seq	Is_miRBaseMature_Most_Abundant_Seq	SARS-CoV-2_1-24h	SARS-CoV-2_2-24h	SARS-CoV-2_3-24h	Mock_1-24h	Mock_2-24h	Mock_3-24h	SARS-CoV-2_1-24h	SARS-CoV-2_2-24h	SARS-CoV-2_3-24h	Mock_1-24h	Mock_2-24h	Mock_3-24h	SARS-CoV-2_1-24h	SARS-CoV-2_2-24h	SARS-CoV-2_3-24h	Mock_1-24h	Mock_2-24h	Mock_3-24h	SARS-CoV-2-24h	Mock-24h	SARS-CoV-2-24h vs Mock-24h Fold change	SARS-CoV-2-24h vs Mock-24h P-value(unpaired)	SARS-CoV-2-24h vs Mock-24h FDR
hsa-let-7a-3p	3p	hsa-let-7a-1	MI0000060	UAUACA	21	CUAUACAAUCUACUGUCUUUC	MIMAT0004481	CTATACAATCTACTGTCTTTCT	No							2	3	5	14	12	8	5	5	7	14	15	14	15.6667	24.3333	0.643836	0.000312666	0.0512772
hsa-let-7g-5p	5p	hsa-let-7g	MI0000433	GAGGUA	22	UGAGGUAGUAGUUUGUACAGUU	MIMAT0000414	TGAGGTAGTAGTTTGTACAGTT	Yes	20712	19057	26380	29950	31779	32403	20712	19057	26380	29950	31779	32403	29960	28625	41116	52667	52617	52228	33243.7	52514	0.633044	0.00825953	0.24689
hsa-miR-196a-5p	5p	hsa-mir-196a-1	MI0000238	AGGUAG	22	UAGGUAGUUUCAUGUUGUUGGG	MIMAT0000226	TAGGTAGTTTCATGTTGTTGGG	Yes	61	47	78	105	92	86	61	47	78	105	92	86	115	89	148	275	209	193	127.333	235.667	0.540311	0.0233909	0.308653
hsa-miR-196a-5p	5p	hsa-mir-196a-2	MI0000279	AGGUAG	22	UAGGUAGUUUCAUGUUGUUGGG	MIMAT0000226	TAGGTAGTTTCATGTTGTTGGGA	No	61	47	78	105	92	86	52	56	77	163	116	109	173	146	225	432	344	294	191.333	366.667	0.521818	0.0196282	0.293986
hsa-miR-196b-5p	5p	hsa-mir-196b	MI0001150	AGGUAG	22	UAGGUAGUUUCCUGUUGUUGGG	MIMAT0001080	TAGGTAGTTTCCTGTTGTTGGG	Yes	44	45	58	191	88	74	44	45	58	191	88	74	97	100	128	432	254	232	118.333	316	0.374473	0.0367708	0.351774

## Sheet: up_SARS-CoV-2-72h_vs_Mock-72h
miRNA expression for SARS-CoV-2-72h_vs_Mock-72h (based on TagCount_ALL_Isoform data) fold change >=1.5 p_value <=0.05(unpaired) Column A: MATURE-ID, the ID of mature miRNA annotated in miRBase 21. Column B: pre-miRNA arm (5p or 3p), the position of the mature miRNA on pre-miRNA. Column C: PRE-ID, the pre-miRNA name. Column D: PRE-ACC, the pre-miRNA ACCESSION. Column E: MUTURE-SEED, the seed seque…
SARS-CoV-2-72h_vs_Mock-72h 1.5 fold change UP-regulated miRNAs
miRNA information										TagCount_Mature_Alone						TagCount_Most_Abundant_Seq						TagCount_ALL_Isoform						group_mean		Fold Change, P value(unpaired) and FDR
MATURE-ID	pre-miRNA arm (5p or 3p)	PRE-ID	PRE-ACC	MATURE-SEED	MATURE-LENGTH	MATURE-SEQ	MATURE-ACC	Most_Abundant_Seq	Is_miRBaseMature_Most_Abundant_Seq	SARS-CoV-2_1-72h	SARS-CoV-2_2-72h	SARS-CoV-2_3-72h	Mock_1-72h	Mock_2-72h	Mock_3-72h	SARS-CoV-2_1-72h	SARS-CoV-2_2-72h	SARS-CoV-2_3-72h	Mock_1-72h	Mock_2-72h	Mock_3-72h	SARS-CoV-2_1-72h	SARS-CoV-2_2-72h	SARS-CoV-2_3-72h	Mock_1-72h	Mock_2-72h	Mock_3-72h	SARS-CoV-2-72h	Mock-72h	SARS-CoV-2-72h vs Mock-72h Fold change	SARS-CoV-2-72h vs Mock-72h P-value(unpaired)	SARS-CoV-2-72h vs Mock-72h FDR
hsa-miR-1246	5p	hsa-mir-1246	MI0006381	AUGGAU	19	AAUGGAUUUUUGGAGCAGG	MIMAT0005898	AATGGATTTTTGGAGCAGGGA	No	104	48	118	28	30	42	1020	918	1026	51	42	113	3821	3493	4638	575	393	924	3994	640.667	6.23413	0.000859555	0.465455
hsa-miR-1290	3p	hsa-mir-1290	MI0006352	GGAUUU	19	UGGAUUUUUGGAUCAGGGA	MIMAT0005880	TGGATTTTTGGAGCAGGGA	No							291	237	253	23	21	58	380	305	369	43	34	94	361.333	67	5.39304	0.000599562	0.465455
hsa-miR-4728-5p	5p	hsa-mir-4728	MI0017365	GGGAGG	23	UGGGAGGGGAGAGGCAGCAAGCA	MIMAT0019849	TGGGAGGGGAGAGGCAGCAAGC	No	8	8	5	3	3	1	21	46	27	9	11	7	88	162	91	28	43	33	123.667	44.6667	2.76866	0.0324691	0.605339
hsa-miR-5100	3p	hsa-mir-5100	MI0019116	UCAGAU	22	UUCAGAUCCCAGCGGUGCCUCU	MIMAT0022259	ATCCCAGCGGTGCCTCCA	No							21	45	21	12	10	7	50	95	52	21	25	14	75.6667	30	2.52222	0.0384325	0.605339
hsa-miR-7977	5p	hsa-mir-7977	MI0025753	UCCCAG	18	UUCCCAGCCAACGCACCA	MIMAT0031180	TCGATTCCCGGCCAACGCACCA	No							42	50	33	17	24	20	154	239	133	65	89	81	185.333	88.3333	2.09811	0.0430363	0.605339
hsa-miR-574-3p	3p	hsa-mir-574	MI0003581	ACGCUC	22	CACGCUCAUGCACACACCCACA	MIMAT0003239	CACGCTCATGCACACACCCACA	Yes	441	679	440	220	233	282	441	679	440	220	233	282	627	957	754	350	359	424	789.333	387.667	2.03611	0.0153257	0.605339
hsa-miR-194-3p	3p	hsa-mir-194-2	MI0000732	CAGUGG	22	CCAGUGGGGCUGCUGUUAUCUG	MIMAT0004671	CCAGTGGGGCTGCTGTTATCTG	Yes	69	117	100	53	33	15	69	117	100	53	33	15	131	243	190	110	89	84	198	104.333	1.89776	0.048234	0.605339
hsa-miR-877-5p	5p	hsa-mir-877	MI0005561	UAGAGG	20	GUAGAGGAGAUGGCGCAGGG	MIMAT0004949	GTAGAGGAGATGGCGCAGG	No	103	135	157	66	50	40	119	192	171	65	56	104	1221	1596	1417	698	661	902	1421.33	763.667	1.8612	0.0075215	0.605339
hsa-miR-1306-5p	5p	hsa-mir-1306	MI0006443	CACCUC	22	CCACCUCCCCUGCAAACGUCCA	MIMAT0022726	CCACCTCCCCTGCAAACGTCCA	Yes	15	23	11	6	7	7	15	23	11	6	7	7	32	60	38	16	22	18	53.3333	28.6667	1.86047	0.0469736	0.605339
hsa-miR-3679-5p	5p	hsa-mir-3679	MI0016080	GAGGAU	23	UGAGGAUAUGGCAGGGAAGGGGA	MIMAT0018104	TGAGGATATGGCAGGGAAG	No	3	7	3		2		19	21	26	8	8	15	52	61	64	27	25	30	69	37.3333	1.84821	0.00123571	0.465455
hsa-miR-331-3p	3p	hsa-mir-331	MI0000812	CCCCUG	21	GCCCCUGGGCCUAUCCUAGAA	MIMAT0000760	GCCCCTGGGCCTATCCTAGAAT	No	20	21	16	10	9	6	77	104	62	67	56	28	215	295	188	156	134	84	242.667	134.667	1.80198	0.0487242	0.605339
hsa-miR-330-5p	5p	hsa-mir-330	MI0000803	CUCUGG	22	UCUCUGGGCCUGUGUCUUAGGC	MIMAT0004693	TCTCTGGGCCTGTGTCTTAGG	No	9		8	6	4	3	38	50	60	29	23	7	106	109	130	72	67	42	125	70.3333	1.77725	0.0102633	0.605339
hsa-miR-4485-3p	3p	hsa-mir-4485	MI0016846	AACGGC	20	UAACGGCCGCGGUACCCUAA	MIMAT0019019	AACGGCCGCGGTACCCTAACC	No							3		3		1		28	28	25	4	11	18	37	21	1.76191	0.0184111	0.605339
hsa-miR-550a-5p	5p	hsa-mir-550a-1	MI0003600	GUGCCU	23	AGUGCCUGAGGGAGUAAGAGCCC	MIMAT0004800	AGTGCCTGAGGGAGTAAGAGC	No	1		2		1	1	38	58	44	19	27	22	51	80	48	24	35	30	69.6667	39.6667	1.7563	0.0484636	0.605339
hsa-miR-550a-5p	5p	hsa-mir-550a-2	MI0003601	GUGCCU	23	AGUGCCUGAGGGAGUAAGAGCCC	MIMAT0004800	AGTGCCTGAGGGAGTAAGAGC	No	1		2		1	1	38	58	44	19	27	22	51	80	48	24	35	30	69.6667	39.6667	1.7563	0.0484636	0.605339
hsa-miR-4661-5p	5p	hsa-mir-4661	MI0017289	ACUAGC	22	AACUAGCUCUGUGGAUCCUGAC	MIMAT0019729	AACTAGCTCTGTGGATCCTGA	No	4	8	5	3	2	2	5	4	7	4	2		17	16	25	10	8	5	29.3333	17.6667	1.66038	0.0217907	0.605339
hsa-miR-193b-5p	5p	hsa-mir-193b	MI0003137	GGGGUU	22	CGGGGUUUUGAGGGCGAGAUGA	MIMAT0004767	CGGGGTTTTGAGGGCGAGATG	No	3	5	2	3	2	2	5	6	7		1	6	15	21	18	5	3	14	28	17.3333	1.61539	0.0484852	0.605339
hsa-miR-193a-5p	5p	hsa-mir-193a	MI0000487	GGGUCU	22	UGGGUCUUUGCGGGCGAGAUGA	MIMAT0004614	TGGGTCTTTGCGGGCGAGATG	No	49	76	51	28	28	61	80	105	93	36	37	52	220	327	260	158	133	199	279	173.333	1.60962	0.0449309	0.605339
hsa-miR-361-5p	5p	hsa-mir-361	MI0000760	UAUCAG	22	UUAUCAGAAUCUCCAGGGGUAC	MIMAT0000703	TTATCAGAATCTCCAGGGGTAC	Yes	69	81	68	38	49	40	69	81	68	38	49	40	134	166	139	91	102	77	156.333	100	1.56333	0.010163	0.605339
hsa-miR-200c-3p	3p	hsa-mir-200c	MI0000650	AAUACU	23	UAAUACUGCCGGGUAAUGAUGGA	MIMAT0000617	TAATACTGCCGGGTAATGATGGA	Yes	11216	15431	13270	8570	8961	7620	11216	15431	13270	8570	8961	7620	25245	34069	33258	21516	19204	18629	30867.3	19793	1.55951	0.0198973	0.605339
hsa-miR-3653-3p	3p	hsa-mir-3653	MI0016053	UAAGAA	18	CUAAGAAGUUGACUGAAG	MIMAT0018073	GCCTCTAAGAAGTTGACTGAAG	No			1		1		3	6	5	2	1		7	10	13	2	5	2	20	13	1.53846	0.0248962	0.605339
hsa-miR-3173-5p	5p	hsa-mir-3173	MI0014204	GCCCUG	22	UGCCCUGCCUGUUUUCUCCUUU	MIMAT0019214	TGCCCTGCCTGTTTTCTCCTTT	Yes	5	13	5	5	4	7	5	13	5	5	4	7	11	20	14	5	6	9	25	16.6667	1.5	0.0455743	0.605339

## Sheet: down_SARS-CoV-2-72h_vs_Mock-72h
miRNA expression for SARS-CoV-2-72h_vs_Mock-72h (based on TagCount_ALL_Isoform data) fold change <=1/1.5 (0.67) p_value <=0.05(unpaired) Column A: MATURE-ID, the ID of mature miRNA annotated in miRBase 21. Column B: pre-miRNA arm (5p or 3p), the position of the mature miRNA on pre-miRNA. Column C: PRE-ID, the pre-miRNA name. Column D: PRE-ACC, the pre-miRNA ACCESSION. Column E: MUTURE-SEED, the s…
SARS-CoV-2-72h_vs_Mock-72h 1.5 fold change DOWN-regulated miRNAs
miRNA information										TagCount_Mature_Alone						TagCount_Most_Abundant_Seq						TagCount_ALL_Isoform						group_mean		Fold Change, P value(unpaired) and FDR
MATURE-ID	pre-miRNA arm (5p or 3p)	PRE-ID	PRE-ACC	MATURE-SEED	MATURE-LENGTH	MATURE-SEQ	MATURE-ACC	Most_Abundant_Seq	Is_miRBaseMature_Most_Abundant_Seq	SARS-CoV-2_1-72h	SARS-CoV-2_2-72h	SARS-CoV-2_3-72h	Mock_1-72h	Mock_2-72h	Mock_3-72h	SARS-CoV-2_1-72h	SARS-CoV-2_2-72h	SARS-CoV-2_3-72h	Mock_1-72h	Mock_2-72h	Mock_3-72h	SARS-CoV-2_1-72h	SARS-CoV-2_2-72h	SARS-CoV-2_3-72h	Mock_1-72h	Mock_2-72h	Mock_3-72h	SARS-CoV-2-72h	Mock-72h	SARS-CoV-2-72h vs Mock-72h Fold change	SARS-CoV-2-72h vs Mock-72h P-value(unpaired)	SARS-CoV-2-72h vs Mock-72h FDR
hsa-miR-145-3p	3p	hsa-mir-145	MI0000461	GAUUCC	22	GGAUUCCUGGAAAUACUGUUCU	MIMAT0004601	ATTCCTGGAAATACTGTTCTT	No	8	15	10	16	9	11	15	5	12	23	21	28	64	49	51	87	88	97	64.6667	100.667	0.642384	0.00316584	0.605339
hsa-miR-30e-5p	5p	hsa-mir-30e	MI0000749	GUAAAC	22	UGUAAACAUCCUUGACUGGAAG	MIMAT0000692	TGTAAACATCCTTGACTGGAAGCT	No	36	16	27	35	29	24	105	53	75	185	152	133	295	168	254	473	373	349	249	408.333	0.609796	0.0403889	0.605339
hsa-miR-3924	3p	hsa-mir-3924	MI0016432	UAUGUA	22	AUAUGUAUAUGUGACUGCUACU	MIMAT0018199	ATATGTATATGTGACTGCTACT	Yes	4		3	12	7	12	4		3	12	7	12	4		3	12	8	13	12.3333	21	0.587302	0.0111692	0.605339

## Sheet: up_Mock-72h_vs_Mock-24h
miRNA expression for Mock-72h_vs_Mock-24h (based on TagCount_ALL_Isoform data) fold change >=1.5 p_value <=0.05(unpaired) Column A: MATURE-ID, the ID of mature miRNA annotated in miRBase 21. Column B: pre-miRNA arm (5p or 3p), the position of the mature miRNA on pre-miRNA. Column C: PRE-ID, the pre-miRNA name. Column D: PRE-ACC, the pre-miRNA ACCESSION. Column E: MUTURE-SEED, the seed sequence of…
Mock-72h_vs_Mock-24h 1.5 fold change UP-regulated miRNAs
miRNA information										TagCount_Mature_Alone						TagCount_Most_Abundant_Seq						TagCount_ALL_Isoform						group_mean		Fold Change, P value(unpaired) and FDR
MATURE-ID	pre-miRNA arm (5p or 3p)	PRE-ID	PRE-ACC	MATURE-SEED	MATURE-LENGTH	MATURE-SEQ	MATURE-ACC	Most_Abundant_Seq	Is_miRBaseMature_Most_Abundant_Seq	Mock_1-72h	Mock_2-72h	Mock_3-72h	Mock_1-24h	Mock_2-24h	Mock_3-24h	Mock_1-72h	Mock_2-72h	Mock_3-72h	Mock_1-24h	Mock_2-24h	Mock_3-24h	Mock_1-72h	Mock_2-72h	Mock_3-72h	Mock_1-24h	Mock_2-24h	Mock_3-24h	Mock-72h	Mock-24h	Mock-72h vs Mock-24h Fold change	Mock-72h vs Mock-24h P-value(unpaired)	Mock-72h vs Mock-24h FDR
hsa-miR-1246	5p	hsa-mir-1246	MI0006381	AUGGAU	19	AAUGGAUUUUUGGAGCAGG	MIMAT0005898	AATGGATTTTTGGAGCAGGGA	No	28	30	42	17	13	15	51	42	113	8	8	23	575	393	924	121	144	197	640.667	164	3.9065	0.0388494	0.477053
hsa-miR-10a-5p	5p	hsa-mir-10a	MI0000266	ACCCUG	23	UACCCUGUAGAUCCGAAUUUGUG	MIMAT0000253	TACCCTGTAGATCCGAATTTGT	No	4154	5388	4923	657	1242	1523	4043	9761	6264	1837	3149	4121	18123	29005	22466	5404	9776	12387	23208	9199	2.52288	0.0204045	0.364092
hsa-miR-224-5p	5p	hsa-mir-224	MI0000301	AAGUCA	21	CAAGUCACUAGUGGUUCCGUU	MIMAT0000281	CAAGTCACTAGTGGTTCCGTTT	No	385	426	748	133	344	434	1528	1889	3057	418	921	1246	3393	3708	5880	886	1987	2471	4337	1791.33	2.4211	0.0491963	0.52977
hsa-miR-320c	3p	hsa-mir-320c-2	MI0008191	AAAGCU	20	AAAAGCUGGGUUGAGAGGGU	MIMAT0005793	AAAAGCTGGGTTGAGAGGGCGATT	No	32	23	14	55	45	42	970	684	845	177	224	290	2603	1712	2048	922	897	1035	2131	961.333	2.21671	0.0113035	0.315496
hsa-miR-10a-3p	3p	hsa-mir-10a	MI0000266	AAAUUC	22	CAAAUUCGUAUCUAGGGGAAUA	MIMAT0004555	CAAATTCGTATCTAGGGGAAT	No			1			2	120	189	189	47	90	86	179	265	256	73	120	132	243.333	118.333	2.05634	0.0187245	0.359056
hsa-miR-7-5p	5p	hsa-mir-7-2	MI0000264	GGAAGA	23	UGGAAGACUAGUGAUUUUGUUGU	MIMAT0000252	TGGAAGACTAGTGATTTTGTTGTT	No	234	403	356	119	207	174	533	761	837	294	400	436	1166	1594	1570	608	824	838	1453.33	766.667	1.89565	0.0120741	0.320665
hsa-miR-7-5p	5p	hsa-mir-7-1	MI0000263	GGAAGA	23	UGGAAGACUAGUGAUUUUGUUGU	MIMAT0000252	TGGAAGACTAGTGATTTTGTTGTT	No	234	403	356	119	207	174	533	761	837	294	400	436	1172	1610	1582	608	834	851	1464.67	774.333	1.89152	0.0129814	0.32944
hsa-miR-7-5p	5p	hsa-mir-7-3	MI0000265	GGAAGA	23	UGGAAGACUAGUGAUUUUGUUGU	MIMAT0000252	TGGAAGACTAGTGATTTTGTTGTT	No	234	403	356	119	207	174	533	761	837	294	400	436	1157	1586	1554	602	826	837	1442.33	765	1.8854	0.0127215	0.32944
hsa-miR-452-5p	5p	hsa-mir-452	MI0001733	ACUGUU	22	AACUGUUUGCAGAGGAAACUGA	MIMAT0001635	AACTGTTTGCAGAGGAAACTGAG	No	39	54	18	14	32	27	107	115	79	30	56	58	367	452	270	143	222	218	373	204.333	1.82545	0.0449106	0.51806
hsa-miR-3928-3p	3p	hsa-mir-3928	MI0016438	GAGGAA	22	GGAGGAACCUUGGAGCUUCGGC	MIMAT0018205	GGAGGAACCTTGGAGCTTCGG	No	15	10	12	14	10	5	17	12	26	6	8	12	64	54	82	31	29	38	76.6667	42.6667	1.79688	0.0169931	0.346538
hsa-miR-421	3p	hsa-mir-421	MI0003685	UCAACA	23	AUCAACAGACAUUAAUUGGGCGC	MIMAT0003339	ATCAACAGACATTAATTGGGCGC	Yes	8	13	9		5	5	8	13	9		5	5	30	36	30	14	14	14	42	24	1.75	0.000843833	0.120457
hsa-miR-425-5p	5p	hsa-mir-425	MI0001448	AUGACA	23	AAUGACACGAUCACUCCCGUUGA	MIMAT0003393	AATGACACGATCACTCCCGTTGAGT	No	6	18	19	11	8	7	87	96	183	58	90	67	230	247	338	131	163	161	281.667	161.667	1.74227	0.0267827	0.402445
hsa-miR-651-5p	5p	hsa-mir-651	MI0003666	UUAGGA	22	UUUAGGAUAAGCUUGACUUUUG	MIMAT0003321	TTTAGGATAAGCTTGACTTTTG	Yes	6	6	7				6	6	7				8	6	8				17.3333	10	1.73333	0.000388171	0.064693
hsa-miR-128-3p	3p	hsa-mir-128-1	MI0000447	CACAGU	21	UCACAGUGAACCGGUCUCUUU	MIMAT0000424	TCACAGTGAACCGGTCTCTTT	Yes	317	181	284	158	136	154	317	181	284	158	136	154	1164	685	927	571	484	541	935.333	542	1.72571	0.0489465	0.52977
hsa-miR-4508	5p	hsa-mir-4508	MI0016872	CGGGGC	17	GCGGGGCUGGGCGCGCG	MIMAT0019045	AAGCGGGGCTGGGCGC	No							3	2	1				12	7	11		3	2	20	11.6667	1.71429	0.00914076	0.315496
hsa-miR-320a	3p	hsa-mir-320a	MI0000542	AAAGCU	22	AAAAGCUGGGUUGAGAGGGCGA	MIMAT0000510	AAAAGCTGGGTTGAGAGGGCGAAT	No	2488	2055	1845	1432	1320	1301	4081	3298	6158	1670	1477	1863	18232	12792	17033	9648	8447	9940	16029	9355	1.71341	0.0175751	0.352119
hsa-miR-181a-3p	3p	hsa-mir-181a-1	MI0000289	CCAUCG	22	ACCAUCGACCGUUGAUUGUACC	MIMAT0000270	ACCATCGACCGTTGATTGTACC	Yes	44	70	69	14	31	19	44	70	69	14	31	19	79	116	105	39	65	62	110	65.3333	1.68367	0.0310932	0.440732
hsa-miR-148b-5p	5p	hsa-mir-148b	MI0000811	AGUUCU	22	AAGUUCUGUUAUACACUCAGGC	MIMAT0004699	GAAGTTCTGTTATACACTCAGGC	No							2	4	12		3	4	11	10	14		3	6	21.6667	13	1.66667	0.0147206	0.341122
hsa-miR-6775-3p	3p	hsa-mir-6775	MI0022620	GGCCCU	21	AGGCCCUGUCCUCUGCCCCAG	MIMAT0027451	AGGCCCTGTCCTCTGCCCCAGA	No	2		1				3	2	3				7	6	7				16.6667	10	1.66667	3.68831e-05	0.0105301
hsa-miR-200b-3p	3p	hsa-mir-200b	MI0000342	AAUACU	22	UAAUACUGCCUGGUAAUGAUGA	MIMAT0000318	TAATACTGCCTGGTAATGATGAC	No	4142	4452	4142	2310	2508	3195	9053	14041	14021	3740	6972	8344	29374	33783	33856	13508	20399	24483	32347.7	19473.3	1.66113	0.0218038	0.37126
hsa-miR-23b-3p	3p	hsa-mir-23b	MI0000439	UCACAU	21	AUCACAUUGCCAGGGAUUACC	MIMAT0000418	ATCACATTGCCAGGGATTACCACT	No	332	541	475	249	261	394	1233	1215	2178	662	801	794	3121	3024	3992	1753	2124	2227	3389	2044.67	1.65748	0.0167254	0.346538
hsa-miR-6511b-3p	3p	hsa-mir-6511b-2	MI0023431	CUCACC	23	CCUCACCACCCCUUCUGCCUGCA	MIMAT0025848	TCACCACCCCTTCTGCCTGCAGT	No	2	1				2	5	3	3			2	11	10	5			4	18.6667	11.3333	1.64706	0.032619	0.443645
hsa-miR-3924	3p	hsa-mir-3924	MI0016432	UAUGUA	22	AUAUGUAUAUGUGACUGCUACU	MIMAT0018199	ATATGTATATGTGACTGCTACT	Yes	12	7	12		6	3	12	7	12		6	3	12	8	13		6	3	21	13	1.61539	0.0257214	0.396944
hsa-miR-98-5p	5p	hsa-mir-98	MI0000100	GAGGUA	22	UGAGGUAGUAAGUUGUAUUGUU	MIMAT0000096	TGAGGTAGTAAGTTGTATTGTT	Yes	778	971	961	332	655	604	778	971	961	332	655	604	1324	1514	1523	592	1110	1022	1463.67	918	1.59441	0.0341863	0.443645
hsa-miR-574-3p	3p	hsa-mir-574	MI0003581	ACGCUC	22	CACGCUCAUGCACACACCCACA	MIMAT0003239	CACGCTCATGCACACACCCACA	Yes	220	233	282	122	148	174	220	233	282	122	148	174	350	359	424	203	252	264	387.667	249.667	1.55274	0.00986824	0.315496
hsa-miR-296-3p	3p	hsa-mir-296	MI0000747	AGGGUU	22	GAGGGUUGGGUGGAGGCUCUCC	MIMAT0004679	AGGGTTGGGTGGAGGCTCTCC	No							3	2	2				8	4	4				15.3333	10	1.53333	0.0161301	0.341122
hsa-let-7a-5p	5p	hsa-let-7a-2	MI0000061	GAGGUA	22	UGAGGUAGUAGGUUGUAUAGUU	MIMAT0000062	TGAGGTAGTAGGTTGTATAGTT	Yes	9168	11270	10928	4712	6932	6600	9168	11270	10928	4712	6932	6600	15654	17063	16653	9041	12183	11328	16466.7	10860.7	1.51618	0.00547514	0.260525
hsa-let-7a-5p	5p	hsa-let-7a-1	MI0000060	GAGGUA	22	UGAGGUAGUAGGUUGUAUAGUU	MIMAT0000062	TGAGGTAGTAGGTTGTATAGTT	Yes	9168	11270	10928	4712	6932	6600	9168	11270	10928	4712	6932	6600	15713	17123	16727	9077	12218	11392	16531	10905.7	1.51582	0.00545677	0.260525

## Sheet: down_Mock-72h_vs_Mock-24h
miRNA expression for Mock-72h_vs_Mock-24h (based on TagCount_ALL_Isoform data) fold change <=1/1.5 (0.67) p_value <=0.05(unpaired) Column A: MATURE-ID, the ID of mature miRNA annotated in miRBase 21. Column B: pre-miRNA arm (5p or 3p), the position of the mature miRNA on pre-miRNA. Column C: PRE-ID, the pre-miRNA name. Column D: PRE-ACC, the pre-miRNA ACCESSION. Column E: MUTURE-SEED, the seed se…
Mock-72h_vs_Mock-24h 1.5 fold change DOWN-regulated miRNAs
miRNA information										TagCount_Mature_Alone						TagCount_Most_Abundant_Seq						TagCount_ALL_Isoform						group_mean		Fold Change, P value(unpaired) and FDR
MATURE-ID	pre-miRNA arm (5p or 3p)	PRE-ID	PRE-ACC	MATURE-SEED	MATURE-LENGTH	MATURE-SEQ	MATURE-ACC	Most_Abundant_Seq	Is_miRBaseMature_Most_Abundant_Seq	Mock_1-72h	Mock_2-72h	Mock_3-72h	Mock_1-24h	Mock_2-24h	Mock_3-24h	Mock_1-72h	Mock_2-72h	Mock_3-72h	Mock_1-24h	Mock_2-24h	Mock_3-24h	Mock_1-72h	Mock_2-72h	Mock_3-72h	Mock_1-24h	Mock_2-24h	Mock_3-24h	Mock-72h	Mock-24h	Mock-72h vs Mock-24h Fold change	Mock-72h vs Mock-24h P-value(unpaired)	Mock-72h vs Mock-24h FDR
hsa-miR-196a-5p	5p	hsa-mir-196a-2	MI0000279	AGGUAG	22	UAGGUAGUUUCAUGUUGUUGGG	MIMAT0000226	TAGGTAGTTTCATGTTGTTGGGA	No	92	53	46	105	92	86	73	84	86	163	116	109	262	238	202	432	344	294	244	366.667	0.665455	0.0492413	0.52977
hsa-miR-145-3p	3p	hsa-mir-145	MI0000461	GAUUCC	22	GGAUUCCUGGAAAUACUGUUCU	MIMAT0004601	ATTCCTGGAAATACTGTTCTT	No	16	9	11	22	15	20	23	21	28	47	37	42	87	88	97	170	119	136	100.667	151.667	0.663736	0.0291692	0.427068
hsa-miR-125b-2-3p	3p	hsa-mir-125b-2	MI0000470	CACAAG	22	UCACAAGUCAGGCUCUUGGGAC	MIMAT0004603	ACAAGTCAGGCTCTTGGGACCT	No		1					12	10	9	17	24	18	37	45	54	68	78	75	55.3333	83.6667	0.661355	0.00781385	0.293455
hsa-miR-30c-2-3p	3p	hsa-mir-30c-2	MI0000254	UGGGAG	22	CUGGGAGAAGGCUGUUUACUCU	MIMAT0004550	CTGGGAGAAGGCTGTTTACTCT	Yes	527	591	503	850	914	836	527	591	503	850	914	836	1062	1022	1001	1608	1632	1508	1038.33	1592.67	0.651946	0.000189934	0.043381
hsa-miR-532-3p	3p	hsa-mir-532	MI0003205	CUCCCA	22	CCUCCCACACCCAAGGCUUGCA	MIMAT0004780	CCTCCCACACCCAAGGCTTGCA	Yes	29	26	40	47	54	51	29	26	40	47	54	51	67	64	79	99	116	135	80	126.667	0.631579	0.0147683	0.341122
hsa-miR-155-5p	5p	hsa-mir-155	MI0000681	UAAUGC	23	UUAAUGCUAAUCGUGAUAGGGGU	MIMAT0000646	TTAATGCTAATCGTGATAGGGGT	Yes	522	596	748	784	1078	1115	522	596	748	784	1078	1115	1159	1080	1351	1605	2085	2029	1206.67	1916.33	0.629675	0.0144199	0.341122
hsa-miR-34c-5p	5p	hsa-mir-34c	MI0000743	GGCAGU	23	AGGCAGUGUAGUUAGCUGAUUGC	MIMAT0000686	AGGCAGTGTAGTTAGCTGATTGC	Yes	116	76	87	186	124	137	116	76	87	186	124	137	238	164	154	337	303	300	195.333	323.333	0.604124	0.0116032	0.315496
hsa-miR-1-3p	3p	hsa-mir-1-2	MI0000437	GGAAUG	22	UGGAAUGUAAAGAAGUAUGUAU	MIMAT0000416	TGGAATGTAAAGAAGTATGTAT	Yes	21062	24979	20819	36554	39720	32267	21062	24979	20819	36554	39720	32267	42368	47416	43181	77352	79815	63161	44331.7	73452.7	0.603541	0.00579831	0.264867
hsa-miR-92a-3p	3p	hsa-mir-92a-1	MI0000093	AUUGCA	22	UAUUGCACUUGUCCCGGCCUGU	MIMAT0000092	TATTGCACTTGTCCCGGCCTGT	Yes	3456	3659	1113	4463	6262	6330	3456	3659	1113	4463	6262	6330	8546	7892	5072	9946	12538	13748	7180	12087.3	0.59401	0.0337983	0.443645
hsa-miR-1-3p	3p	hsa-mir-1-1	MI0000651	GGAAUG	22	UGGAAUGUAAAGAAGUAUGUAU	MIMAT0000416	TGGAATGTAAAGAAGTATGTAT	Yes	21062	24979	20819	36554	39720	32267	21062	24979	20819	36554	39720	32267	38212	42958	37238	70222	72522	57542	39479.3	66772	0.591256	0.0054026	0.260525
hsa-miR-423-3p	3p	hsa-mir-423	MI0001445	GCUCGG	23	AGCUCGGUCUGAGGCCCCUCAGU	MIMAT0001340	AGCTCGGTCTGAGGCCCCTCAGT	Yes	2799	3756	1993	3341	5326	5338	2799	3756	1993	3341	5326	5338	7482	8408	4696	9510	12608	13075	6872	11741	0.585299	0.0368577	0.457516
hsa-miR-150-5p	5p	hsa-mir-150	MI0000479	CUCCCA	22	UCUCCCAACCCUUGUACCAGUG	MIMAT0000451	TCTCCCAACCCTTGTACCAGTG	Yes	76	45	61	105	90	87	76	45	61	105	90	87	162	116	127	308	226	193	145	252.333	0.574637	0.043709	0.509343
hsa-miR-7977	5p	hsa-mir-7977	MI0025753	UCCCAG	18	UUCCCAGCCAACGCACCA	MIMAT0031180	TCGATTCCCGGCCAACGCACCA	No							17	24	20	17	27	20	65	89	81	106	157	171	88.3333	154.667	0.571121	0.0340951	0.443645
hsa-miR-4483	3p	hsa-mir-4483	MI0016844	GGGUGG	17	GGGGUGGUCUGUUGUUG	MIMAT0019017	GGTGTGGTCTGTTGTT	No								2	2	14	13	8	3	3	2	14	13	10	12.6667	22.3333	0.567164	0.00149311	0.146972
hsa-miR-206	3p	hsa-mir-206	MI0000490	GGAAUG	22	UGGAAUGUAAGGAAGUGUGUGG	MIMAT0000462	TGGAATGTAAAGAAGTGTGT	No	15	14	12	144	19	10	321	377	401	579	716	539	457	473	493	1031	862	681	484.333	868	0.557988	0.0194934	0.359056
hsa-miR-877-3p	3p	hsa-mir-877	MI0005561	CCUCUU	21	UCCUCUUCUCCCUCCUCCCAG	MIMAT0004950	TCCTCTTCTCCCTCCTCCCAGT	No	4	3	3	6		3	7	15	11	30	36	12	23	31	22	56	60	47	35.3333	64.3333	0.549223	0.00373981	0.23727
hsa-miR-133a-3p	3p	hsa-mir-133a-1	MI0000450	UUGGUC	22	UUUGGUCCCCUUCAACCAGCUG	MIMAT0000427	TTGGTCCCCTTCAACCAGCTGT	No	16	11	11	22	23	22	270	284	196	399	542	486	817	779	561	1131	1526	1394	729	1360.33	0.535898	0.0109717	0.315496
hsa-miR-133a-3p	3p	hsa-mir-133a-2	MI0000451	UUGGUC	22	UUUGGUCCCCUUCAACCAGCUG	MIMAT0000427	TTGGTCCCCTTCAACCAGCTGT	No	16	11	11	22	23	22	270	284	196	399	542	486	817	779	561	1131	1526	1394	729	1360.33	0.535898	0.0109717	0.315496
hsa-miR-1306-5p	5p	hsa-mir-1306	MI0006443	CACCUC	22	CCACCUCCCCUGCAAACGUCCA	MIMAT0022726	CCACCTCCCCTGCAAACGTCCA	Yes	6	7	7	11	14	21	6	7	7	11	14	21	16	22	18	31	50	51	28.6667	54	0.530864	0.0198099	0.359094
hsa-miR-92a-3p	3p	hsa-mir-92a-2	MI0000094	AUUGCA	22	UAUUGCACUUGUCCCGGCCUGU	MIMAT0000092	TATTGCACTTGTCCCGGCCTGT	Yes	3456	3659	1113	4463	6262	6330	3456	3659	1113	4463	6262	6330	7239	6344	3026	8913	11023	11946	5546.33	10637.3	0.521403	0.0312603	0.440732
hsa-miR-4455	5p	hsa-mir-4455	MI0016801	GGGUGU	17	AGGGUGUGUGUGUUUUU	MIMAT0018977	AGGGTGTGCGTGTTTTT	No							45	39	57	91	90	80	73	57	87	155	157	139	82.3333	160.333	0.513514	0.00167306	0.146972
hsa-miR-5100	3p	hsa-mir-5100	MI0019116	UCAGAU	22	UUCAGAUCCCAGCGGUGCCUCU	MIMAT0022259	ATCCCAGCGGTGCCTCCA	No							12	10	7	25	26	30	21	25	14	36	52	62	30	60	0.5	0.0218295	0.37126
hsa-miR-143-3p	3p	hsa-mir-143	MI0000459	GAGAUG	21	UGAGAUGAAGCACUGUAGCUC	MIMAT0000435	TGAGATGAAGCACTGTAGCTCT	No	2437	2658	1055	4357	3686	3920	7742	6393	3058	14211	10885	10450	18549	14119	7961	34673	25979	25513	13553	28731.7	0.471709	0.0238325	0.383334
hsa-miR-133b	3p	hsa-mir-133b	MI0000822	UUGGUC	22	UUUGGUCCCCUUCAACCAGCUA	MIMAT0000770	TTGGTCCCCTTCAACCAGCTGC	No	2	3	2	8	12	9	20	19	15	61	59	47	64	52	37	130	143	116	61	139.667	0.436754	0.00204736	0.148232
hsa-miR-126-5p	5p	hsa-mir-126	MI0000471	AUUAUU	21	CAUUAUUACUUUUGGUACGCG	MIMAT0000444	CATTATTACTTTTGGTACGCGT	No	39	21	3	33	28	29	30	26	13	78	65	57	112	75	25	221	169	138	80.6667	186	0.433692	0.0394148	0.478847
hsa-miR-1268a	5p	hsa-mir-1268a	MI0006405	GGGCGU	18	CGGGCGUGGUGGUGGGGG	MIMAT0005922	CGGGCGTGGTGGTGGGGG	Yes	27	34	20	75	69	65	27	34	20	75	69	65	42	55	29	130	140	112	52	137.333	0.378641	0.00154548	0.146972
hsa-miR-1268b	5p	hsa-mir-1268b	MI0016748	GGGCGU	20	CGGGCGUGGUGGUGGGGGUG	MIMAT0018925	CGGGCGTGGTGGTGGGGG	No			1			2	27	34	20	75	69	65	42	57	32	136	148	117	53.6667	143.667	0.37355	0.00148018	0.146972
hsa-miR-1275	5p	hsa-mir-1275	MI0006415	UGGGGG	17	GUGGGGGAGAGGCUGUC	MIMAT0005929	GTGGGGGAGAGGCTGT	No		1				4	6	4	3	39	18	17	9	10	7	62	46	43	18.6667	60.3333	0.309392	0.00220661	0.148232

## Sheet: up_SARS-CoV-2-72h_vs_SARS-CoV-2
miRNA expression for SARS-CoV-2-72h_vs_SARS-CoV-2-24h (based on TagCount_ALL_Isoform data) fold change >=1.5 p_value <=0.05(unpaired) Column A: MATURE-ID, the ID of mature miRNA annotated in miRBase 21. Column B: pre-miRNA arm (5p or 3p), the position of the mature miRNA on pre-miRNA. Column C: PRE-ID, the pre-miRNA name. Column D: PRE-ACC, the pre-miRNA ACCESSION. Column E: MUTURE-SEED, the seed…
SARS-CoV-2-72h_vs_SARS-CoV-2-24h 1.5 fold change UP-regulated miRNAs
miRNA information										TagCount_Mature_Alone						TagCount_Most_Abundant_Seq						TagCount_ALL_Isoform						group_mean		Fold Change, P value(unpaired) and FDR
MATURE-ID	pre-miRNA arm (5p or 3p)	PRE-ID	PRE-ACC	MATURE-SEED	MATURE-LENGTH	MATURE-SEQ	MATURE-ACC	Most_Abundant_Seq	Is_miRBaseMature_Most_Abundant_Seq	SARS-CoV-2_1-72h	SARS-CoV-2_2-72h	SARS-CoV-2_3-72h	SARS-CoV-2_1-24h	SARS-CoV-2_2-24h	SARS-CoV-2_3-24h	SARS-CoV-2_1-72h	SARS-CoV-2_2-72h	SARS-CoV-2_3-72h	SARS-CoV-2_1-24h	SARS-CoV-2_2-24h	SARS-CoV-2_3-24h	SARS-CoV-2_1-72h	SARS-CoV-2_2-72h	SARS-CoV-2_3-72h	SARS-CoV-2_1-24h	SARS-CoV-2_2-24h	SARS-CoV-2_3-24h	SARS-CoV-2-72h	SARS-CoV-2-24h	SARS-CoV-2-72h vs SARS-CoV-2-24h Fold change	SARS-CoV-2-72h vs SARS-CoV-2-24h P-value(unpaired)	SARS-CoV-2-72h vs SARS-CoV-2-24h FDR
hsa-miR-4485-3p	3p	hsa-mir-4485	MI0016846	AACGGC	20	UAACGGCCGCGGUACCCUAA	MIMAT0019019	AACGGCCGCGGTACCCTAACC	No							3		3				28	28	25	2	5	2	37	13	2.84615	7.06935e-05	0.0445016
hsa-miR-3607-3p	3p	hsa-mir-3607	MI0015997	CUGUAA	20	ACUGUAAACGCUUUCUGAUG	MIMAT0017985	TACTGTAAACGCTTTCTGATG	No							12	10	22	7	5	4	48	27	59	14	10	7	54.6667	20.3333	2.68852	0.0232676	0.407403
hsa-miR-320c	3p	hsa-mir-320c-2	MI0008191	AAAGCU	20	AAAAGCUGGGUUGAGAGGGU	MIMAT0005793	AAAAGCTGGGTTGAGAGGGCGATT	No	21	70	33	31	21	43	853	920	916	329	252	429	1918	2697	2488	976	718	1405	2377.67	1043	2.27964	0.0122	0.316928
hsa-miR-200c-3p	3p	hsa-mir-200c	MI0000650	AAUACU	23	UAAUACUGCCGGGUAAUGAUGGA	MIMAT0000617	TAATACTGCCGGGTAATGATGGA	Yes	11216	15431	13270	7224	5562	5502	11216	15431	13270	7224	5562	5502	25245	34069	33258	16704	12899	14464	30867.3	14699	2.09996	0.00590339	0.265442
hsa-miR-224-5p	5p	hsa-mir-224	MI0000301	AAGUCA	21	CAAGUCACUAGUGGUUCCGUU	MIMAT0000281	CAAGTCACTAGTGGTTCCGTTT	No	406	483	266	444	348	407	1710	2419	1460	1054	990	1080	3618	5567	3442	2109	1977	2140	4219	2085.33	2.02318	0.0353486	0.468685
hsa-miR-3605-5p	5p	hsa-mir-3605	MI0015995	GAGGAU	23	UGAGGAUGGAUAGCAAGGAAGCC	MIMAT0017981	GATGAGGATGGATAGCAAGGAAG	No	2		5	1			3	2	2	1		1	22	17	24	8	3	5	31	15.3333	2.02174	0.00350089	0.196268
hsa-miR-182-5p	5p	hsa-mir-182	MI0000272	UUGGCA	24	UUUGGCAAUGGUAGAACUCACACU	MIMAT0000259	TTTGGCAATGGTAGAACTCACACT	Yes	5265	4194	3925	3909	2990	2326	5265	4194	3925	3909	2990	2326	12874	12829	14407	8841	6907	5848	13380	7208.67	1.8561	0.0037414	0.196268
hsa-miR-320a	3p	hsa-mir-320a	MI0000542	AAAGCU	22	AAAAGCUGGGUUGAGAGGGCGA	MIMAT0000510	AAAAGCTGGGTTGAGAGGGCGAAT	No	3458	4188	3590	1960	1539	1929	3727	6458	4944	2713	1915	2883	18001	25793	24586	12869	9367	14625	22803.3	12297	1.85438	0.0216282	0.407403
hsa-miR-6516-5p	5p	hsa-mir-6516	MI0025513	UUGCAG	22	UUUGCAGUAACAGGUGUGAGCA	MIMAT0030417	TTTGCAGTAACAGGTGTGAGC	No				1			3	5	3	1	1	1	6	17	10	2	1	1	21	11.3333	1.85294	0.0402935	0.510468
hsa-miR-200b-3p	3p	hsa-mir-200b	MI0000342	AAUACU	22	UAAUACUGCCUGGUAAUGAUGA	MIMAT0000318	TAATACTGCCTGGTAATGATGAC	No	5677	3777	4723	2837	2905	2265	18332	14669	13745	10175	8995	6831	42938	35758	38121	23690	21706	18761	38949	21395.7	1.82041	0.0023415	0.155603
hsa-miR-375	3p	hsa-mir-375	MI0000783	UUGUUC	22	UUUGUUCGUUCGGCUCGCGUGA	MIMAT0000728	TTTGTTCGTTCGGCTCGCGTGA	Yes	720	949	736	437	317	444	720	949	736	437	317	444	1556	2034	1823	1021	844	1241	1814.33	1045.33	1.73565	0.0128683	0.316928
hsa-miR-181a-3p	3p	hsa-mir-181a-1	MI0000289	CCAUCG	22	ACCAUCGACCGUUGAUUGUACC	MIMAT0000270	ACCATCGACCGTTGATTGTACC	Yes	80	69	72	35	40	35	80	69	72	35	40	35	126	122	114	59	75	63	130.667	75.6667	1.72687	0.000767765	0.126334
hsa-miR-10a-5p	5p	hsa-mir-10a	MI0000266	ACCCUG	23	UACCCUGUAGAUCCGAAUUUGUG	MIMAT0000253	TACCCTGTAGATCCGAATTTGT	No	7018	5858	7082	3354	1944	1776	7135	5679	4405	6835	5123	4581	28383	26095	27184	20359	14290	13278	27230.7	15985.7	1.70344	0.00820259	0.291847
hsa-miR-23a-3p	3p	hsa-mir-23a	MI0000079	UCACAU	21	AUCACAUUGCCAGGGAUUUCC	MIMAT0000078	ATCACATTGCCAGGGATTTCC	Yes	646	622	563	439	460	370	646	622	563	439	460	370	2836	2853	2768	1796	1775	1463	2829	1688	1.67595	0.000500851	0.126114
hsa-miR-1246	5p	hsa-mir-1246	MI0006381	AUGGAU	19	AAUGGAUUUUUGGAGCAGG	MIMAT0005898	AATGGATTTTTGGAGCAGGGA	No	104	48	118	62	50	49	1020	918	1026	755	464	688	3821	3493	4638	2665	1764	2700	3994	2386.33	1.6737	0.0246622	0.41959
hsa-miR-361-5p	5p	hsa-mir-361	MI0000760	UAUCAG	22	UUAUCAGAAUCUCCAGGGGUAC	MIMAT0000703	TTATCAGAATCTCCAGGGGTAC	Yes	69	81	68	32	36	39	69	81	68	32	36	39	134	166	139	79	79	95	156.333	94.3333	1.65724	0.00533932	0.24897
hsa-miR-103a-3p	3p	hsa-mir-103a-1	MI0000109	GCAGCA	23	AGCAGCAUUGUACAGGGCUAUGA	MIMAT0000101	AGCAGCATTGTACAGGGCTATGA	Yes	3652	3299	3236	2251	1921	1942	3652	3299	3236	2251	1921	1942	5061	4566	5145	3176	2783	2981	4934	2990	1.65017	0.0008041	0.126334
hsa-miR-103a-3p	3p	hsa-mir-103a-2	MI0000108	GCAGCA	23	AGCAGCAUUGUACAGGGCUAUGA	MIMAT0000101	AGCAGCATTGTACAGGGCTATGA	Yes	3652	3299	3236	2251	1921	1942	3652	3299	3236	2251	1921	1942	5163	4638	5208	3285	2871	3051	5013	3079	1.62813	0.000903103	0.126334
hsa-miR-1290	3p	hsa-mir-1290	MI0006352	GGAUUU	19	UGGAUUUUUGGAUCAGGGA	MIMAT0005880	TGGATTTTTGGAGCAGGGA	No							291	237	253	203	133	168	380	305	369	257	166	217	361.333	223.333	1.61791	0.0172683	0.362346
hsa-miR-365b-5p	5p	hsa-mir-365b	MI0000769	GGGACU	22	AGGGACUUUCAGGGGCAGCUGU	MIMAT0022833	AGGGACTTTCAGGGGCAGCTGTG	No	1	2	3	1		3	21	23	23	7	8	9	42	41	44	22	21	25	52.3333	32.6667	1.60204	0.000190699	0.0600226
hsa-miR-23b-3p	3p	hsa-mir-23b	MI0000439	UCACAU	21	AUCACAUUGCCAGGGAUUACC	MIMAT0000418	ATCACATTGCCAGGGATTACCACT	No	889	748	781	636	488	306	1255	1726	1314	1273	1042	992	3719	4575	4394	3066	2565	2314	4239.33	2658.33	1.59473	0.00982192	0.301605
hsa-miR-95-3p	3p	hsa-mir-95	MI0000097	UCAACG	22	UUCAACGGGUAUUUAUUGAGCA	MIMAT0000094	TTCAACGGGTATTTATTGAGC	No	22	19	24	8	8	5	63	36	49	36	27	35	102	65	89	54	45	51	95.3333	60	1.58889	0.0339437	0.468685
hsa-miR-3653-3p	3p	hsa-mir-3653	MI0016053	UAAGAA	18	CUAAGAAGUUGACUGAAG	MIMAT0018073	GCCTCTAAGAAGTTGACTGAAG	No			1	1	1		3	6	5	2		1	7	10	13	3	4	1	20	12.6667	1.57895	0.0195542	0.388317
hsa-let-7a-5p	5p	hsa-let-7a-1	MI0000060	GAGGUA	22	UGAGGUAGUAGGUUGUAUAGUU	MIMAT0000062	TGAGGTAGTAGGTTGTATAGTT	Yes	9604	8252	8359	5804	4043	6997	9604	8252	8359	5804	4043	6997	14800	13763	14183	9224	6576	11602	14258.7	9144	1.55935	0.0260532	0.431119
hsa-let-7a-5p	5p	hsa-let-7a-2	MI0000061	GAGGUA	22	UGAGGUAGUAGGUUGUAUAGUU	MIMAT0000062	TGAGGTAGTAGGTTGTATAGTT	Yes	9604	8252	8359	5804	4043	6997	9604	8252	8359	5804	4043	6997	14732	13677	14126	9172	6546	11568	14188.3	9105.33	1.55824	0.0265454	0.431119
hsa-miR-193b-5p	5p	hsa-mir-193b	MI0003137	GGGGUU	22	CGGGGUUUUGAGGGCGAGAUGA	MIMAT0004767	CGGGGTTTTGAGGGCGAGATG	No	3	5	2	2			5	6	7	4	2	3	15	21	18	10	3	11	28	18	1.55556	0.0306945	0.464633
hsa-let-7a-5p	5p	hsa-let-7a-3	MI0000062	GAGGUA	22	UGAGGUAGUAGGUUGUAUAGUU	MIMAT0000062	TGAGGTAGTAGGTTGTATAGTT	Yes	9604	8252	8359	5804	4043	6997	9604	8252	8359	5804	4043	6997	14999	14045	14443	9398	6716	11865	14505.7	9336.33	1.55368	0.0268268	0.431119
hsa-miR-548b-5p	5p	hsa-mir-548b	MI0003596	AAAGUA	22	AAAAGUAAUUGUGGUUUUGGCC	MIMAT0004798	AAAAGTAATTGTGGTTTTGGC	No	1		1				8	5	7	3	2	2	11	5	10	3	2	2	18.6667	12.3333	1.51351	0.0283375	0.440456

## Sheet: down_SARS-CoV-2-72h_vs_SARS-CoV
miRNA expression for SARS-CoV-2-72h_vs_SARS-CoV-2-24h (based on TagCount_ALL_Isoform data) fold change <=1/1.5 (0.67) p_value <=0.05(unpaired) Column A: MATURE-ID, the ID of mature miRNA annotated in miRBase 21. Column B: pre-miRNA arm (5p or 3p), the position of the mature miRNA on pre-miRNA. Column C: PRE-ID, the pre-miRNA name. Column D: PRE-ACC, the pre-miRNA ACCESSION. Column E: MUTURE-SEED,…
SARS-CoV-2-72h_vs_SARS-CoV-2-24h 1.5 fold change DOWN-regulated miRNAs
miRNA information										TagCount_Mature_Alone						TagCount_Most_Abundant_Seq						TagCount_ALL_Isoform						group_mean		Fold Change, P value(unpaired) and FDR
MATURE-ID	pre-miRNA arm (5p or 3p)	PRE-ID	PRE-ACC	MATURE-SEED	MATURE-LENGTH	MATURE-SEQ	MATURE-ACC	Most_Abundant_Seq	Is_miRBaseMature_Most_Abundant_Seq	SARS-CoV-2_1-72h	SARS-CoV-2_2-72h	SARS-CoV-2_3-72h	SARS-CoV-2_1-24h	SARS-CoV-2_2-24h	SARS-CoV-2_3-24h	SARS-CoV-2_1-72h	SARS-CoV-2_2-72h	SARS-CoV-2_3-72h	SARS-CoV-2_1-24h	SARS-CoV-2_2-24h	SARS-CoV-2_3-24h	SARS-CoV-2_1-72h	SARS-CoV-2_2-72h	SARS-CoV-2_3-72h	SARS-CoV-2_1-24h	SARS-CoV-2_2-24h	SARS-CoV-2_3-24h	SARS-CoV-2-72h	SARS-CoV-2-24h	SARS-CoV-2-72h vs SARS-CoV-2-24h Fold change	SARS-CoV-2-72h vs SARS-CoV-2-24h P-value(unpaired)	SARS-CoV-2-72h vs SARS-CoV-2-24h FDR
hsa-miR-128-1-5p	5p	hsa-mir-128-1	MI0000447	GGGGCC	23	CGGGGCCGUAGCACUGUCUGAGA	MIMAT0026477	CGGGGCCGTAGCACTGTCTGAGA	Yes	6	7	7	12	8	6	6	7	7	12	8	6	9	7	7	19	17	15	17.6667	27	0.654321	0.00219213	0.155603
hsa-miR-4792	5p	hsa-mir-4792	MI0017439	GGUGAG	18	CGGUGAGCGCUCGCUGGC	MIMAT0019964	CCGGTGAGCTCTCGCT	No							2	4	5	14	14	12	8	6	10	16	23	14	18	27.6667	0.650602	0.0310001	0.464633
hsa-miR-1303	3p	hsa-mir-1303	MI0006370	UUAGAG	22	UUUAGAGACGGGGUCUUGCUCU	MIMAT0005891	TTTTAGAGACGGGGTCTTGCTCT	No	8	5	9	19	25	19	13	24	19	18	21	22	33	50	44	65	84	66	52.3333	81.6667	0.640816	0.0208552	0.403949
hsa-miR-378c	5p	hsa-mir-378c	MI0015825	CUGGAC	25	ACUGGACUUGGAGUCAGAAGAGUGG	MIMAT0016847	ACTGGACTTGGAGTCAGAAGA	No							107	185	83	218	344	185	360	405	394	543	723	601	396.333	632.333	0.626779	0.0125386	0.316928
hsa-miR-378a-3p	3p	hsa-mir-378a	MI0000786	CUGGAC	22	ACUGGACUUGGAGUCAGAAGGC	MIMAT0000732	ACTGGACTTGGAGTCAGAAGGC	Yes	2564	3206	2183	4694	6006	3340	2564	3206	2183	4694	6006	3340	7961	10252	7658	13415	16657	11490	8633.67	13864	0.62274	0.0380816	0.494275
hsa-miR-409-3p	3p	hsa-mir-409	MI0001735	AAUGUU	22	GAAUGUUGCUCGGUGAACCCCU	MIMAT0001639	GAATGTTGCTCGGTGAACCCCT	Yes	21	40	22	66	52	49	21	40	22	66	52	49	80	124	94	172	158	169	109.333	176.333	0.620038	0.00801309	0.291847
hsa-miR-217	5p	hsa-mir-217	MI0000293	ACUGCA	23	UACUGCAUCAGGAACUGAUUGGA	MIMAT0000274	TACTGCATCAGGAACTGACTGGA	No						2	2	2		5	2	4	2	2	1	10	7	11	11.6667	19.3333	0.603448	0.00355229	0.196268
hsa-miR-122-5p	5p	hsa-mir-122	MI0000442	GGAGUG	22	UGGAGUGUGACAAUGGUGUUUG	MIMAT0000421	TGGAGTGTGACAATGGTGTTT	No	443	410	560	495	495	703	372	348	382	730	917	826	1433	1524	1876	2320	2805	2918	1621	2691	0.602378	0.00932775	0.296357
hsa-miR-199a-5p	5p	hsa-mir-199a-1	MI0000242	CCAGUG	23	CCCAGUGUUCAGACUACCUGUUC	MIMAT0000231	CCCAGTGTTCAGACTACCTGTTC	Yes	75	59	69	97	106	130	75	59	69	97	106	130	158	100	127	180	222	267	138.333	233	0.593705	0.0350124	0.468685
hsa-miR-199a-5p	5p	hsa-mir-199a-2	MI0000281	CCAGUG	23	CCCAGUGUUCAGACUACCUGUUC	MIMAT0000231	CCCAGTGTTCAGACTACCTGTTC	Yes	75	59	69	97	106	130	75	59	69	97	106	130	158	100	127	180	222	267	138.333	233	0.593705	0.0350124	0.468685
hsa-miR-450a-5p	5p	hsa-mir-450a-1	MI0001652	UUUGCG	22	UUUUGCGAUGUGUUCCUAAUAU	MIMAT0001545	TTTTGCGATGTGTTCCTAATGT	No	2		3	2	5	3	8	4	5	14	14	14	25	8	13	28	42	31	25.3333	43.6667	0.580153	0.0499246	0.586805
hsa-miR-378d	3p	hsa-mir-378d-1	MI0016749	CUGGAC	20	ACUGGACUUGGAGUCAGAAA	MIMAT0018926	ACTGGACTTGGAGTCAGAA	No	6	6	3	6	7	4	19	25	11	52	45	44	47	59	31	87	93	79	55.6667	96.3333	0.577855	0.0109493	0.316928
hsa-miR-1307-5p	5p	hsa-mir-1307	MI0006444	CGACCG	21	UCGACCGGACCUCGACCGGCU	MIMAT0022727	TCGACCGGACCTCGACCG	No					4		4	11	4	14	9	8	11	19	7	28	34	24	22.3333	38.6667	0.577586	0.0232987	0.407403
hsa-miR-378d	5p	hsa-mir-378d-2	MI0003840	CUGGAC	20	ACUGGACUUGGAGUCAGAAA	MIMAT0018926	ACTGGACTTGGAGTCAGAA	No	6	6	3	6	7	4	19	25	11	52	45	44	48	57	33	88	97	78	56	97.6667	0.573379	0.00941564	0.296357
hsa-miR-30c-2-3p	3p	hsa-mir-30c-2	MI0000254	UGGGAG	22	CUGGGAGAAGGCUGUUUACUCU	MIMAT0004550	CTGGGAGAAGGCTGTTTACTCT	Yes	547	592	471	1290	1111	1093	547	592	471	1290	1111	1093	969	1206	1079	2030	1808	1962	1094.67	1943.33	0.563293	0.000863895	0.126334
hsa-miR-378f	3p	hsa-mir-378f	MI0016756	CUGGAC	20	ACUGGACUUGGAGCCAGAAG	MIMAT0018932	ACTGGACTTGGAGTCAGAAGT	No	2				2	1	9	8	6	18	26	19	27	25	24	50	74	44	35.3333	66	0.535354	0.0290887	0.446619
hsa-miR-3177-3p	3p	hsa-mir-3177	MI0014211	GCACGG	21	UGCACGGCACUGGGGACACGU	MIMAT0015054	TGCACGGCACTGGGGACACGT	Yes	28	70	45	114	120	78	28	70	45	114	120	78	46	111	89	168	193	131	92	174	0.528736	0.0353655	0.468685
hsa-miR-1226-5p	5p	hsa-mir-1226	MI0006313	UGAGGG	26	GUGAGGGCAUGCAGGCCUGGAUGGGG	MIMAT0005576	TGAGGGCATGCAGGCCTGGATGG	No							2	4	1	2	4	4	6	4	3	26	15	12	14.3333	27.6667	0.518072	0.0373708	0.490103
hsa-miR-206	3p	hsa-mir-206	MI0000490	GGAAUG	22	UGGAAUGUAAGGAAGUGUGUGG	MIMAT0000462	TGGAATGTAAAGAAGTGTGT	No	19	22	27	21	32	19	352	225	263	636	677	587	457	306	458	791	846	748	417	805	0.518012	0.00258351	0.162632
hsa-miR-143-3p	3p	hsa-mir-143	MI0000459	GAGAUG	21	UGAGAUGAAGCACUGUAGCUC	MIMAT0000435	TGAGATGAAGCACTGTAGCTCT	No	3890	2151	2860	3953	4544	3645	6614	2887	4378	8723	11045	10190	15246	8414	12676	20233	26335	25193	12122	23930.3	0.506554	0.0124629	0.316928
hsa-miR-101-3p	3p	hsa-mir-101-2	MI0000739	ACAGUA	21	UACAGUACUGUGAUAACUGAA	MIMAT0000099	GTACAGTACTGTGATAACTGA	No	8	6	6	15	17	36	26	17	24	35	42	51	215	113	192	262	353	463	183.333	369.333	0.49639	0.0475212	0.575281
hsa-miR-1-3p	3p	hsa-mir-1-2	MI0000437	GGAAUG	22	UGGAAUGUAAAGAAGUAUGUAU	MIMAT0000416	TGGAATGTAAAGAAGTATGTAT	Yes	22713	8600	13790	31733	37933	30914	22713	8600	13790	31733	37933	30914	44419	19302	30582	62029	73696	61186	31444.3	65647	0.478991	0.0146598	0.330615
hsa-miR-1-3p	3p	hsa-mir-1-1	MI0000651	GGAAUG	22	UGGAAUGUAAAGAAGUAUGUAU	MIMAT0000416	TGGAATGTAAAGAAGTATGTAT	Yes	22713	8600	13790	31733	37933	30914	22713	8600	13790	31733	37933	30914	39937	17386	27576	55867	66580	55278	28309.7	59251.7	0.477787	0.0144381	0.330615
hsa-miR-30e-5p	5p	hsa-mir-30e	MI0000749	GUAAAC	22	UGUAAACAUCCUUGACUGGAAG	MIMAT0000692	TGTAAACATCCTTGACTGGAAGCT	No	36	16	27	79	60	68	105	53	75	173	209	211	295	168	254	490	551	533	249	534.667	0.465711	0.00234826	0.155603
hsa-miR-381-3p	3p	hsa-mir-381	MI0000789	AUACAA	22	UAUACAAGGGCAAGCUCUCUGU	MIMAT0000736	TATACAAGGGCAAGCTCTCTGT	Yes	39	45	33	84	147	80	39	45	33	84	147	80	49	64	51	107	187	111	64.6667	145	0.445977	0.0384956	0.494551
hsa-miR-4745-5p	5p	hsa-mir-4745	MI0017384	GAGUGG	23	UGAGUGGGGCUCCCGGGACGGCG	MIMAT0019878	TGAGTGGGGCTCCCGGGACG	No				3	4	7	3	13	6	12	20	24	14	32	20	54	65	68	32	72.3333	0.442396	0.00402895	0.202898
hsa-miR-145-3p	3p	hsa-mir-145	MI0000461	GAUUCC	22	GGAUUCCUGGAAAUACUGUUCU	MIMAT0004601	ATTCCTGGAAATACTGTTCTT	No	8	15	10	16	20	31	15	5	12	40	38	42	64	49	51	122	131	158	64.6667	147	0.439909	0.00221501	0.155603
hsa-miR-199a-3p	3p	hsa-mir-199a-2	MI0000281	CAGUAG	22	ACAGUAGUCUGCACAUUGGUUA	MIMAT0000232	ACAGTAGTCTGCACATTGGTT	No	50	39	47	58	65	89	113	93	89	196	256	286	302	232	258	470	677	751	274	642.667	0.426349	0.0130517	0.316928
hsa-miR-378a-5p	5p	hsa-mir-378a	MI0000786	UCCUGA	22	CUCCUGACUCCAGGUCCUGUGU	MIMAT0000731	CTCCTGACTCCAGGTCCTGTGT	Yes	11	30	6	39	54	45	11	30	6	39	54	45	19	42	10	59	85	63	33.6667	79	0.42616	0.0221937	0.407403
hsa-miR-199a-3p	3p	hsa-mir-199a-1	MI0000242	CAGUAG	22	ACAGUAGUCUGCACAUUGGUUA	MIMAT0000232	ACAGTAGTCTGCACATTGGTT	No	50	39	47	58	65	89	113	93	89	196	256	286	298	232	254	465	675	745	271.333	638.333	0.425065	0.0131503	0.316928
hsa-miR-199b-3p	3p	hsa-mir-199b	MI0000282	CAGUAG	22	ACAGUAGUCUGCACAUUGGUUA	MIMAT0004563	ACAGTAGTCTGCACATTGGTT	No	50	39	47	58	65	89	113	93	89	196	256	286	298	232	254	465	675	745	271.333	638.333	0.425065	0.0131503	0.316928
hsa-miR-1275	5p	hsa-mir-1275	MI0006415	UGGGGG	17	GUGGGGGAGAGGCUGUC	MIMAT0005929	GTGGGGGAGAGGCTGT	No	1		2	6	5	5	3	11	6	24	29	18	10	25	16	58	60	46	27	64.6667	0.417526	0.00365087	0.196268
hsa-miR-7974	3p	hsa-mir-7974	MI0025750	GGCUGU	24	AGGCUGUGAUGCUCUCCUGAGCCC	MIMAT0031177	AGGCTGTGATGCTCTCCTGAGCCC	Yes		5	4	9	10	10		5	4	9	10	10	1	10	7	27	32	33	16	40.6667	0.393443	0.00158251	0.155603
hsa-miR-148b-3p	3p	hsa-mir-148b	MI0000811	CAGUGC	22	UCAGUGCAUCACAGAACUUUGU	MIMAT0000759	TCAGTGCATCACAGAACTTTGT	Yes	1790	1144	1642	4543	5762	3271	1790	1144	1642	4543	5762	3271	3406	2351	3780	8041	10497	6290	3189	8286	0.384866	0.0169299	0.361268
hsa-miR-4455	5p	hsa-mir-4455	MI0016801	GGGUGU	17	AGGGUGUGUGUGUUUUU	MIMAT0018977	AGGGTGTGCGTGTTTTT	No							38	18	30	92	68	94	64	31	51	142	128	159	58.6667	153	0.383442	0.00198915	0.155603
hsa-miR-4664-3p	3p	hsa-mir-4664	MI0017294	UUCCGG	22	CUUCCGGUCUGUGAGCCCCGUC	MIMAT0019738	CTTCCGGTCTGTGAGCCCCGT	No	35	42	31	162	171	54	33	53	30	132	196	91	169	228	172	608	738	321	199.667	565.667	0.352976	0.0425728	0.530685
hsa-miR-148a-3p	3p	hsa-mir-148a	MI0000253	CAGUGC	22	UCAGUGCACUACAGAACUUUGU	MIMAT0000243	TCAGTGCACTACAGAACTTTGT	Yes	9097	4702	5666	19674	26689	15142	9097	4702	5666	19674	26689	15142	11242	6196	8773	24111	34071	20112	8747	26108	0.335031	0.0168603	0.361268
hsa-miR-4521	5p	hsa-mir-4521	MI0016887	CUAAGG	22	GCUAAGGAAGUCCUGUGCUCAG	MIMAT0019058	GCTAAGGAAGTCCTGTGCTCAGTTTT	No							9	10	11	40	30	45	23	23	17	89	67	94	31	93.3333	0.332143	0.00186592	0.155603
