# Supplementary material for: Altered microRNA Transcriptome in Cultured Human Airway Cells upon Infection with SARS-CoV-2
Source: Viruses. 2023 Feb 10;15(2):496. doi: 10.3390/v15020496 (PMC9962802; doi:10.3390/v15020496)
Supplement: Supplementary file 1 [file viruses-15-00496-s001.zip › viruses-2130726 Suppmentary File S1-S4/Supplementary File S2_ miRNA_Expression_Profiling/miRNA_Expression_Analysis.xls]

## Sheet: Raw
miRNA expression for all samples (raw). Column A: MATURE-ID, the ID of mature miRNA annotated in miRBase 21. Column B: pre-miRNA arm (5p or 3p), the position of the mature miRNA on pre-miRNA. Column C: PRE-ID, the pre-miRNA name. Column D: PRE-ACC, the pre-miRNA ACCESSION. Column E: MUTURE-SEED, the seed sequence of the mature miRNA. Column F: MATURE-LENGTH, the length of the mature miRNA. Column…
miRNA information										TagCount_Mature_Alone												TagCount_Most_Abundant_Seq												TagCount_ALL_Isoform
MATURE-ID	pre-miRNA arm (5p or 3p)	PRE-ID	PRE-ACC	MATURE-SEED	MATURE-LENGTH	MATURE-SEQ	MATURE-ACC	Most_Abundant_Seq	Is_miRBaseMature_Most_Abundant_Seq	Mock_1-24h	Mock_1-72h	Mock_2-24h	Mock_2-72h	Mock_3-24h	Mock_3-72h	SARS-CoV-2_1-24h	SARS-CoV-2_1-72h	SARS-CoV-2_2-24h	SARS-CoV-2_2-72h	SARS-CoV-2_3-24h	SARS-CoV-2_3-72h	Mock_1-24h	Mock_1-72h	Mock_2-24h	Mock_2-72h	Mock_3-24h	Mock_3-72h	SARS-CoV-2_1-24h	SARS-CoV-2_1-72h	SARS-CoV-2_2-24h	SARS-CoV-2_2-72h	SARS-CoV-2_3-24h	SARS-CoV-2_3-72h	Mock_1-24h	Mock_1-72h	Mock_2-24h	Mock_2-72h	Mock_3-24h	Mock_3-72h	SARS-CoV-2_1-24h	SARS-CoV-2_1-72h	SARS-CoV-2_2-24h	SARS-CoV-2_2-72h	SARS-CoV-2_3-24h	SARS-CoV-2_3-72h
hsa-let-7a-2-3p	3p	hsa-let-7a-2	MI0000061	UGUACA	22	CUGUACAGCCUCCUAGCUUUCC	MIMAT0010195		No
hsa-let-7a-3p	3p	hsa-let-7a-1	MI0000060	UAUACA	21	CUAUACAAUCUACUGUCUUUC	MIMAT0004481	CTATACAATCTACTGTCTTTCT	No						3							5	9	9	20	8	7	3	17	7		7	6	5	11	11	22	14	12	8	22	12		10	11
hsa-let-7a-3p	3p	hsa-let-7a-3	MI0000062	UAUACA	21	CUAUACAAUCUACUGUCUUUC	MIMAT0004481	TACAATCTACTGTCTTTCCTGT	No						3							3	3	4	41	8	12	16	23	17	11	5	17	8	17	18	86	24	34	27	64	46	19	17	38
hsa-let-7a-5p	5p	hsa-let-7a-1	MI0000060	GAGGUA	22	UGAGGUAGUAGGUUGUAUAGUU	MIMAT0000062	TGAGGTAGTAGGTTGTATAGTT	Yes	1701	9968	5420	44102	6750	25161	9864	30593	10124	6829	9406	14725	1701	9968	5420	44102	6750	25161	9864	30593	10124	6829	9406	14725	3274	17070	9543	66928	11635	38521	15672	47080	16455	11393	15616	24987
hsa-let-7a-5p	5p	hsa-let-7a-2	MI0000061	GAGGUA	22	UGAGGUAGUAGGUUGUAUAGUU	MIMAT0000062	TGAGGTAGTAGGTTGTATAGTT	Yes	1701	9968	5420	44102	6750	25161	9864	30593	10124	6829	9406	14725	1701	9968	5420	44102	6750	25161	9864	30593	10124	6829	9406	14725	3261	17006	9516	66696	11571	38347	15584	46861	16381	11323	15568	24883
hsa-let-7a-5p	5p	hsa-let-7a-3	MI0000062	GAGGUA	22	UGAGGUAGUAGGUUGUAUAGUU	MIMAT0000062	TGAGGTAGTAGGTTGTATAGTT	Yes	1701	9968	5420	44102	6750	25161	9864	30593	10124	6829	9406	14725	1701	9968	5420	44102	6750	25161	9864	30593	10124	6829	9406	14725	3420	17429	9817	67843	11855	38915	15970	47702	16801	11627	15970	25447
hsa-let-7b-3p	3p	hsa-let-7b	MI0000063	UAUACA	22	CUAUACAACCUACUGCCUUCCC	MIMAT0004482	CTATACAACCTACTGCCTTCCT	No		3	2	8	3	7	6	3	3		2		2	14	7	60	12	62	26	48	66	23	23	33	4	26	16	109	25	92	63	102	107	57	42	71
hsa-let-7b-5p	5p	hsa-let-7b	MI0000063	GAGGUA	22	UGAGGUAGUAGGUUGUGUGGUU	MIMAT0000063	TGAGGTAGTAGGTTGTGTGGTT	Yes	2971	11405	5967	35700	6350	18565	9701	29138	11280	9053	12448	17987	2971	11405	5967	35700	6350	18565	9701	29138	11280	9053	12448	17987	7794	27329	14367	72899	15710	36825	19870	60414	23607	20625	28842	43547
hsa-let-7c-3p	3p	hsa-let-7c	MI0000064	UGUACA	22	CUGUACAACCUUCUAGCUUUCC	MIMAT0026472	CTGTACAACCTTCTAGCTTTCC	Yes	2	2		5				5					2	2		5				5					2	2		5		2		5
hsa-let-7c-5p	5p	hsa-let-7c	MI0000064	GAGGUA	22	UGAGGUAGUAGGUUGUAUGGUU	MIMAT0000064	TGAGGTAGTAGGTTGTATGGTT	Yes	979	2248	1590	7706	1556	4753	3475	5791	4167	1739	3866	3243	979	2248	1590	7706	1556	4753	3475	5791	4167	1739	3866	3243	1975	4671	3130	13876	3211	8434	6120	10300	7685	3350	7308	6752
hsa-let-7d-3p	3p	hsa-let-7d	MI0000065	UAUACG	22	CUAUACGACCUGCUGCCUUUCU	MIMAT0004484	CTATACGACCTGCTGCCTTTCT	Yes	184	565	620	2280	798	1703	2155	1925	2700	1414	1510	1163	184	565	620	2280	798	1703	2155	1925	2700	1414	1510	1163	455	1260	1404	4657	1802	3833	4556	4375	6175	3277	3410	3182
hsa-let-7d-5p	5p	hsa-let-7d	MI0000065	GAGGUA	22	AGAGGUAGUAGGUUGCAUAGUU	MIMAT0000065	AGAGGTAGTAGGTTGCATAGTT	Yes	434	2093	1515	8397	2142	4642	3084	6507	3656	2485	2972	3573	434	2093	1515	8397	2142	4642	3084	6507	3656	2485	2972	3573	953	4297	3095	15071	4188	8580	5683	11800	6818	4706	5851	7163
hsa-let-7e-3p	3p	hsa-let-7e	MI0000066	UAUACG	22	CUAUACGGCCUCCUAGCUUUCC	MIMAT0004485	CTATACGGCCTCCTAGCTTTCC	Yes	2	2	4	12	7	18	21	20	17	10	6	14	2	2	4	12	7	18	21	20	17	10	6	14	2	11	11	51	16	59	50	54	44	31	17	28
hsa-let-7e-5p	5p	hsa-let-7e	MI0000066	GAGGUA	22	UGAGGUAGGAGGUUGUAUAGUU	MIMAT0000066	TGAGGTAGGAGGTTGTATAGTT	Yes	1732	8415	4183	33620	5322	20138	8746	27190	10693	6200	9650	13643	1732	8415	4183	33620	5322	20138	8746	27190	10693	6200	9650	13643	3715	15819	8282	56372	10602	33548	16276	47361	20099	11456	18381	26742
hsa-let-7f-1-3p	3p	hsa-let-7f-1	MI0000067	UAUACA	22	CUAUACAAUCUAUUGCCUUCCC	MIMAT0004486	CTATACAATCTATTGCCTTCCT	No														7	2	22	6	6	6	19	6		7	6		11	4	31	6	6	11	23	6	2	11	11
hsa-let-7f-2-3p	3p	hsa-let-7f-2	MI0000068	UAUACA	22	CUAUACAGUCUACUGUCUUUCC	MIMAT0004487	CTATACAGTCTACTGTCTTTCT	No											2		3	3	3			2		3	8		5		3	3	3			2		3	8		9
hsa-let-7f-5p	5p	hsa-let-7f-1	MI0000067	GAGGUA	22	UGAGGUAGUAGAUUGUAUAGUU	MIMAT0000067	TGAGGTAGTAGATTGTATAGTT	Yes	3453	14984	9849	80065	10801	46221	19715	52209	26732	7094	11758	19973	3453	14984	9849	80065	10801	46221	19715	52209	26732	7094	11758	19973	6479	25470	17286	121180	18296	68396	30448	79710	42546	11600	19670	33412
hsa-let-7f-5p	5p	hsa-let-7f-2	MI0000068	GAGGUA	22	UGAGGUAGUAGAUUGUAUAGUU	MIMAT0000067	TGAGGTAGTAGATTGTATAGTT	Yes	3453	14984	9849	80065	10801	46221	19715	52209	26732	7094	11758	19973	3453	14984	9849	80065	10801	46221	19715	52209	26732	7094	11758	19973	6716	26278	18024	124834	19019	70877	31661	82074	44329	12043	20555	34206
hsa-let-7g-3p	3p	hsa-let-7g	MI0000433	UGUACA	21	CUGUACAGGCCACUGCCUUGC	MIMAT0004584		No
hsa-let-7g-5p	5p	hsa-let-7g	MI0000433	GAGGUA	22	UGAGGUAGUAGUUUGUACAGUU	MIMAT0000414	TGAGGTAGTAGTTTGTACAGTT	Yes	10812	36878	24847	132408	33139	43260	35201	80691	47717	12221	35464	39261	10812	36878	24847	132408	33139	43260	35201	80691	47717	12221	35464	39261	19005	58922	41117	188149	53385	61023	50922	113898	71643	18928	55300	61583
hsa-let-7i-3p	3p	hsa-let-7i	MI0000434	UGCGCA	22	CUGCGCAAGCUACUGCCUUGCU	MIMAT0004585	CTGCGCAAGCTACTGCCTTG	No		3												4	7	5		3	8	15	12		3	4		7	7	8		3	12	17	12		3	8
hsa-let-7i-5p	5p	hsa-let-7i	MI0000434	GAGGUA	22	UGAGGUAGUAGUUUGUGCUGUU	MIMAT0000415	TGAGGTAGTAGTTTGTGCTGTT	Yes	38992	103488	80954	420295	99575	199959	149198	283593	215116	40822	113389	113689	38992	103488	80954	420295	99575	199959	149198	283593	215116	40822	113389	113689	68755	169816	132095	591111	163012	276237	212567	396188	319071	62533	177602	188445
hsa-miR-1-3p	3p	hsa-mir-1-1	MI0000651	GGAAUG	22	UGGAAUGUAAAGAAGUAUGUAU	MIMAT0000416	TGGAATGTAAAGAAGTATGTAT	Yes	8797	15267	20704	65165	22000	31957	35955	48235	63322	4745	27706	16194	8797	15267	20704	65165	22000	31957	35955	48235	63322	4745	27706	16194	16959	27783	37968	112518	39426	57405	63572	85167	111802	9615	49791	32439
hsa-miR-1-3p	3p	hsa-mir-1-2	MI0000437	GGAAUG	22	UGGAAUGUAAAGAAGUAUGUAU	MIMAT0000416	TGGAATGTAAAGAAGTATGTAT	Yes	8797	15267	20704	65165	22000	31957	35955	48235	63322	4745	27706	16194	8797	15267	20704	65165	22000	31957	35955	48235	63322	4745	27706	16194	19518	32281	43628	129860	45141	71067	74032	99394	129602	11202	57718	37715
hsa-miR-1-5p	5p	hsa-mir-1-1	MI0000651	CAUACU	22	ACAUACUUCUUUAUAUGCCCAU	MIMAT0031892	ACATACTTCTTTATATGCCCATA	No															2				3		4						2	2			3		4
hsa-miR-100-3p	3p	hsa-mir-100	MI0000102	AAGCUU	22	CAAGCUUGUAUCUAUAGGUAUG	MIMAT0004512	CAAGCTTGTGTCTATAGGTATGT	No																								2												2
hsa-miR-100-5p	5p	hsa-mir-100	MI0000102	ACCCGU	22	AACCCGUAGAUCCGAACUUGUG	MIMAT0000098	AACCCGTAGATCCGAACTTGTG	Yes	404	1635	698	2985	911	3447	2101	4499	3523	1426	2267	3742	404	1635	698	2985	911	3447	2101	4499	3523	1426	2267	3742	1141	3175	2096	7375	2564	6893	4861	8564	8569	2982	5499	6810
hsa-miR-101-3p	3p	hsa-mir-101-1	MI0000103	ACAGUA	21	UACAGUACUGUGAUAACUGAA	MIMAT0000099	TACAGTACTGTGATAACTGAAG	No	14	28	12	34	12	13	25	27	42	5	48	10	20	90	17	88	26	53	43	76	77	9	73	55	170	298	133	493	167	238	266	438	521	58	388	228
hsa-miR-101-3p	3p	hsa-mir-101-2	MI0000739	ACAGUA	21	UACAGUACUGUGAUAACUGAA	MIMAT0000099	TACAGTACTGTGATAACTGAAG	No	14	28	12	34	12	13	25	27	42	5	48	10	20	90	17	88	26	53	43	76	77	9	73	55	178	313	143	516	174	254	279	466	560	60	400	236
hsa-miR-101-5p	5p	hsa-mir-101-1	MI0000103	AGUUAU	22	CAGUUAUCACAGUGCUGAUGCU	MIMAT0004513		No
hsa-miR-103a-2-5p	5p	hsa-mir-103a-2	MI0000108	GCUUCU	23	AGCUUCUUUACAGUGCUGCCUUG	MIMAT0009196	AGCTTCTTTACAGTGCTGCCTTGT	No							2			2								4						2						4	2			2		2
hsa-miR-103a-3p	3p	hsa-mir-103a-1	MI0000109	GCAGCA	23	AGCAGCAUUGUACAGGGCUAUGA	MIMAT0000101	AGCAGCATTGTACAGGGCTATGA	Yes	427	1525	1024	7311	1464	4048	2550	7755	3206	1820	1741	3801	427	1525	1024	7311	1464	4048	2550	7755	3206	1820	1741	3801	611	2573	1535	10354	2227	5562	3715	10929	4770	2547	2750	6117
hsa-miR-103a-3p	3p	hsa-mir-103a-2	MI0000108	GCAGCA	23	AGCAGCAUUGUACAGGGCUAUGA	MIMAT0000101	AGCAGCATTGTACAGGGCTATGA	Yes	427	1525	1024	7311	1464	4048	2550	7755	3206	1820	1741	3801	427	1525	1024	7311	1464	4048	2550	7755	3206	1820	1741	3801	629	2613	1576	10567	2320	5751	3901	11244	4988	2607	2845	6229
hsa-miR-106a-3p	3p	hsa-mir-106a	MI0000113	UGCAAU	22	CUGCAAUGUAAGCACUUCUUAC	MIMAT0004517		No
hsa-miR-106a-5p	5p	hsa-mir-106a	MI0000113	AAAGUG	23	AAAAGUGCUUACAGUGCAGGUAG	MIMAT0000103	AAAAGTGCTTACAGTGCAGGTAG	Yes		3		11		3	4	7	7		3	8		3		11		3	4	7	7		3	8	2	8		16	2	8	4	19	13		3	17
hsa-miR-106b-3p	3p	hsa-mir-106b	MI0000734	CGCACU	22	CCGCACUGUGGGUACUUGCUGC	MIMAT0004672	CCGCACTGTGGGTACTTGCT	No	180	419	337	1403	544	1016	955	1401	1207	536	946	1080	432	816	828	2646	1567	3581	2364	2578	2977	1054	2425	1473	1962	3967	3422	10636	6060	11131	8195	10790	10769	4606	9809	8627
hsa-miR-106b-5p	5p	hsa-mir-106b	MI0000734	AAAGUG	21	UAAAGUGCUGACAGUGCAGAU	MIMAT0000680	TAAAGTGCTGACAGTGCAGATA	No	7	13	8	18		11	5	8	34		13	10	5	12	14	25	11	11	6	17	23		12	13	14	42	24	75	20	24	19	39	74		33	57
hsa-miR-107	3p	hsa-mir-107	MI0000114	GCAGCA	23	AGCAGCAUUGUACAGGGCUAUCA	MIMAT0000104	AGCAGCATTGTACAGGGCTATCA	Yes	6	33	13	68	15	77	33	92	48	38	32	46	6	33	13	68	15	77	33	92	48	38	32	46	21	123	53	264	68	205	99	284	162	85	106	165
hsa-miR-10a-3p	3p	hsa-mir-10a	MI0000266	AAAUUC	22	CAAAUUCGUAUCUAGGGGAAUA	MIMAT0004555	CAAATTCGTATCTAGGGGAAT	No					2	2							17	130	70	738	88	435	229	454	229	87	105	214	26	193	92	1006	134	585	324	661	338	117	152	316
hsa-miR-10a-5p	5p	hsa-mir-10a	MI0000266	ACCCUG	23	UACCCUGUAGAUCCGAAUUUGUG	MIMAT0000253	TACCCTGTAGATCCGAATTTGT	No	237	4517	971	21084	1558	11335	5701	22356	4867	4848	2387	12475	663	4396	2462	38197	4215	14423	11616	22728	12829	4700	6158	7759	1949	19671	7628	113313	12650	51731	34601	90294	35740	21610	17899	47891
hsa-miR-10b-3p	3p	hsa-mir-10b	MI0000267	CAGAUU	22	ACAGAUUCGAUUCUAGGGGAAU	MIMAT0004556		No
hsa-miR-10b-5p	5p	hsa-mir-10b	MI0000267	ACCCUG	23	UACCCUGUAGAACCGAAUUUGUG	MIMAT0000254	TACCCTGTAGAACCGAATTTGT	No	66	40	34	153	30	131	82	211	139	55	104	124	337	160	105	647	208	416	449	542	734	151	346	179	660	394	252	1539	380	899	887	1394	1476	378	762	652
hsa-miR-1178-3p	3p	hsa-mir-1178	MI0006271	UGCUCA	21	UUGCUCACUGUUCUUCCCUAG	MIMAT0005823	TTGCTCACTGTTCTTCCCTAGT	No																					2												2
hsa-miR-1178-5p	5p	hsa-mir-1178	MI0006271	AGGGUC	18	CAGGGUCAGCUGAGCAUG	MIMAT0022940		No
hsa-miR-1180-3p	3p	hsa-mir-1180	MI0006273	UUCCGG	22	UUUCCGGCUCGCGUGGGUGUGU	MIMAT0005825	TTTCCGGCTCGCGTGGGTGTGT	Yes	66	184	200	623	227	460	543	604	729	333	359	356	66	184	200	623	227	460	543	604	729	333	359	356	183	536	497	1604	656	1123	1400	1471	1921	797	1022	1012
hsa-miR-1180-5p	5p	hsa-mir-1180	MI0006273	GACCCA	21	GGACCCACCCGGCCGGGAAUA	MIMAT0026735	GGACCCACCCGGCCGGGAAT	No																					5												5
hsa-miR-1181	5p	hsa-mir-1181	MI0006274	CGUCGC	21	CCGUCGCCGCCACCCGAGCCG	MIMAT0005826		No
hsa-miR-1185-1-3p	3p	hsa-mir-1185-1	MI0003844	UAUACA	22	AUAUACAGGGGGAGACUCUUAU	MIMAT0022838	ATATACAGGGGGAGACTCTTA	No					2																3								2	2			3		2
hsa-miR-1185-2-3p	3p	hsa-mir-1185-2	MI0003821	UAUACA	22	AUAUACAGGGGGAGACUCUCAU	MIMAT0022713	ATATACAGGGGGAGACTCTCATA	No																							3							2					5
hsa-miR-1185-5p	5p	hsa-mir-1185-1	MI0003844	GAGGAU	21	AGAGGAUACCCUUUGUAUGUU	MIMAT0005798		No
hsa-miR-1185-5p	5p	hsa-mir-1185-2	MI0003821	GAGGAU	21	AGAGGAUACCCUUUGUAUGUU	MIMAT0005798		No
hsa-miR-1202	5p	hsa-mir-1202	MI0006334	UGCCAG	21	GUGCCAGCUGCAGUGGGGGAG	MIMAT0005865		No
hsa-miR-1206	5p	hsa-mir-1206	MI0006339	GUUCAU	21	UGUUCAUGUAGAUGUUUAAGC	MIMAT0005870		No
hsa-miR-1208	5p	hsa-mir-1208	MI0006341	CACUGU	20	UCACUGUUCAGACAGGCGGA	MIMAT0005873		No
hsa-miR-122-3p	3p	hsa-mir-122	MI0000442	ACGCCA	22	AACGCCAUUAUCACACUAAAUA	MIMAT0004590	AAACGCCATTATCACACTAAAT	No														2		6	3	10	7	7	22					2		10	3	16	11	14	28	2		2
hsa-miR-122-5p	5p	hsa-mir-122	MI0000442	GGAGUG	22	UGGAGUGUGACAAUGGUGUUUG	MIMAT0000421	TGGAGTGTGACAATGGTGTTT	No	171	420	246	1065	357	896	842	1410	1240	339	945	986	200	394	406	1527	543	1345	1241	1184	2295	288	1111	673	866	1594	1423	5073	1808	4233	3949	4520	7013	1263	3948	3307
hsa-miR-1224-3p	3p	hsa-mir-1224	MI0003764	CCCACC	21	CCCCACCUCCUCUCUCCUCAG	MIMAT0005459	CCCCACCTCCTCTCTCCTCAGT	No																3		8		3	8	4	5					3		8		8	8	4	5
hsa-miR-1224-5p	5p	hsa-mir-1224	MI0003764	UGAGGA	19	GUGAGGACUCGGGAGGUGG	MIMAT0005458	GTGAGGACTCGGGAGGTGGAG	No		2		6	3	4	4	4		2	3	5	3	5	2	9	3	18	6	14		4	7	17	5	18	9	55	15	60	34	72	14	19	47	55
hsa-miR-1226-3p	3p	hsa-mir-1226	MI0006313	CACCAG	22	UCACCAGCCCUGUGUUCCCUAG	MIMAT0005577	TCACCAGCCCTGTGTTCCCTAGT	No	6	29	19	58	34	10	50	83	60	47	68	57	33	111	135	407	192	432	597	336	838	263	272	227	59	228	254	710	332	641	904	606	1353	493	516	462
hsa-miR-1226-5p	5p	hsa-mir-1226	MI0006313	UGAGGG	26	GUGAGGGCAUGCAGGCCUGGAUGGGG	MIMAT0005576	TGAGGGCATGCAGGCCTGGATGG	No				2										2			2	5	4	5	10	3	6	2		2	2	6	11	26	44	16	36	3	18	6
hsa-miR-1227-3p	3p	hsa-mir-1227	MI0006316	GUGCCA	20	CGUGCCACCCUUUUCCCCAG	MIMAT0005580	CGTGCCACCCTTTTCCCCAGT	No							2	2		3	3		2	8	6	19	15	20	29	15	29	16	8	9	2	8	8	49	18	33	52	56	76	41	34	32
hsa-miR-1227-5p	5p	hsa-mir-1227	MI0006316	UGGGGC	17	GUGGGGCCAGGCGGUGG	MIMAT0022941		No
hsa-miR-1228-3p	3p	hsa-mir-1228	MI0006318	CACACC	20	UCACACCUGCCUCGCCCCCC	MIMAT0005583	TCACACCTGCCTCGCCCCCCAAA	No																					2												2
hsa-miR-1228-5p	5p	hsa-mir-1228	MI0006318	UGGGCG	21	GUGGGCGGGGGCAGGUGUGUG	MIMAT0005582	TGGGCGGGGGCAGGTGTGT	No																		2												2
hsa-miR-1229-3p	3p	hsa-mir-1229	MI0006319	UCUCAC	23	CUCUCACCACUGCCCUCCCACAG	MIMAT0005584	CTCTCACCACTGCCCTCCCACAGT	No	2	4	3	8	3	6	10	10	24	6	6	12	9	5	12	44	15	24	57	48	86	28	31	32	21	16	35	127	40	87	175	149	298	94	79	97
hsa-miR-1229-5p	5p	hsa-mir-1229	MI0006319	UGGGUA	24	GUGGGUAGGGUUUGGGGGAGAGCG	MIMAT0022942	TGGGTAGGGTTTGGGGGAGAGCGT	No																					8											2	12	2
hsa-miR-1231	5p	hsa-mir-1231	MI0006321	UGUCUG	20	GUGUCUGGGCGGACAGCUGC	MIMAT0005586	GTCAGTGTCTGGGCGGACAGCT	No														2												2
hsa-miR-1233-3p	3p	hsa-mir-1233-1	MI0006323	GAGCCC	20	UGAGCCCUGUCCUCCCGCAG	MIMAT0005588	TGAGCCCTGTCCTCCCGCAGT	No																			2												2
hsa-miR-1233-3p	3p	hsa-mir-1233-2	MI0015973	GAGCCC	20	UGAGCCCUGUCCUCCCGCAG	MIMAT0005588	TGAGCCCTGTCCTCCCGCAGT	No																			2												2
hsa-miR-1233-5p	5p	hsa-mir-1233-1	MI0006323	GUGGGA	22	AGUGGGAGGCCAGGGCACGGCA	MIMAT0022943		No
hsa-miR-1233-5p	5p	hsa-mir-1233-2	MI0015973	GUGGGA	22	AGUGGGAGGCCAGGGCACGGCA	MIMAT0022943		No
hsa-miR-1234-3p	3p	hsa-mir-1234	MI0006324	CGGCCU	22	UCGGCCUGACCACCCACCCCAC	MIMAT0005589	TCGGCCTGACCACCCACCCCACA	No										2									3					3				2			3	3		2		3
hsa-miR-1236-3p	3p	hsa-mir-1236	MI0006326	CUCUUC	22	CCUCUUCCCCUUGUCUCUCCAG	MIMAT0005591	CCTCTTCCCCTTGTCTCTCCAGT	No								2							3	7		3	3	4			2	3		4	10	15	2	14	11	13	20	2	5	10
hsa-miR-1236-5p	5p	hsa-mir-1236	MI0006326	GAGUGA	22	UGAGUGACAGGGGAAAUGGGGA	MIMAT0022945	GTGAGTGACAGGGGAAATGA	No																		5									2	2		5		8	4		3	2
hsa-miR-1237-3p	3p	hsa-mir-1237	MI0006327	CCUUCU	21	UCCUUCUGCUCCGUCCCCCAG	MIMAT0005592	TCCTTCTGCTCCGTCCCCCAGT	No				3		3				2							3	5	5	3	15	6	4	4	2			13	5	13	14	16	33	14	10	7
hsa-miR-1237-5p	3p	hsa-mir-1237	MI0006327	GGGGGC	21	CGGGGGCGGGGCCGAAGCGCG	MIMAT0022946		No
hsa-miR-1238-3p	3p	hsa-mir-1238	MI0006328	UUCCUC	20	CUUCCUCGUCUGUCUGCCCC	MIMAT0005593	CTTCCTCGTCTGTCTGCCCCAGT	No																		2												2
hsa-miR-1238-5p	5p	hsa-mir-1238	MI0006328	UGAGUG	23	GUGAGUGGGAGCCCCAGUGUGUG	MIMAT0022947		No
hsa-miR-124-3p	3p	hsa-mir-124-1	MI0000443	AAGGCA	20	UAAGGCACGCGGUGAAUGCC	MIMAT0000422	TAAGGCACGCGGTGAATGC	No	6	6		3		7			2	2	4	3	2	7		3	2	4	2	6	4	4	6	4	10	21		8	2	20	2	11	11	11	21	11
hsa-miR-124-3p	3p	hsa-mir-124-2	MI0000444	AAGGCA	20	UAAGGCACGCGGUGAAUGCC	MIMAT0000422	TAAGGCACGCGGTGAATGC	No	6	6		3		7			2	2	4	3	2	7		3	2	4	2	6	4	4	6	4	10	21		8	2	20	2	11	11	11	21	11
hsa-miR-124-3p	3p	hsa-mir-124-3	MI0000445	AAGGCA	20	UAAGGCACGCGGUGAAUGCC	MIMAT0000422	TAAGGCACGCGGTGAATGC	No	6	6		3		7			2	2	4	3	2	7		3	2	4	2	6	4	4	6	4	10	21		8	2	20	2	11	11	11	21	11
hsa-miR-124-5p	5p	hsa-mir-124-1	MI0000443	GUGUUC	22	CGUGUUCACAGCGGACCUUGAU	MIMAT0004591		No
hsa-miR-124-5p	5p	hsa-mir-124-2	MI0000444	GUGUUC	22	CGUGUUCACAGCGGACCUUGAU	MIMAT0004591		No
hsa-miR-124-5p	5p	hsa-mir-124-3	MI0000445	GUGUUC	22	CGUGUUCACAGCGGACCUUGAU	MIMAT0004591		No
hsa-miR-1246	5p	hsa-mir-1246	MI0006381	AUGGAU	19	AAUGGAUUUUUGGAGCAGG	MIMAT0005898	AATGGATTTTTGGAGCAGGG	No	6	30	10	118	15	97	106	331	126	40	66	208	2	30	3	64	5	92	152	467	131	108	136	364	18	191	31	473	72	547	758	2050	835	575	782	1738
hsa-miR-1247-3p	3p	hsa-mir-1247	MI0006382	CCCGGG	24	CCCCGGGAACGUCGAGACUGGAGC	MIMAT0022721	CGGGAACGTCGAGACTGGAGC	No													8	16	8	54	8	70	37	88	62	24	21	55	8	21	11	88	19	101	51	129	87	36	33	87
hsa-miR-1247-5p	5p	hsa-mir-1247	MI0006382	CCCGUC	22	ACCCGUCCCGUUCGUCCCCGGA	MIMAT0005899	ACCCGTCCCGTTCGTCCCCGGA	Yes	5	13	13	47	30	43	68	70	109	37	30	42	5	13	13	47	30	43	68	70	109	37	30	42	5	23	27	89	60	53	157	118	238	73	91	81
hsa-miR-1248	5p	hsa-mir-1248	MI0006383	CCUUCU	27	ACCUUCUUGUAUAAGCACUGUGCUAAA	MIMAT0005900	ACCTTCTTGTATAAGCACTGTGC	No														2		5			5	3	9			3		2		11			5	6	11	4	2	8
hsa-miR-1249-3p	3p	hsa-mir-1249	MI0006384	CGCCCU	22	ACGCCCUUCCCCCCCUUCUUCA	MIMAT0005901	ACGCCCTTCCCCCCCTTCTTCA	Yes	5	2	8	16	5	15	42	24	52	13	9	14	5	2	8	16	5	15	42	24	52	13	9	14	9	6	20	45	18	67	122	60	190	36	36	42
hsa-miR-1249-5p	5p	hsa-mir-1249	MI0006384	GGAGGG	24	AGGAGGGAGGAGAUGGGCCAAGUU	MIMAT0032029	AGGAGGGAGGAGATGGGCCAAGTTT	No									5											2			7									2	5		7	2
hsa-miR-1250-3p	3p	hsa-mir-1250	MI0006385	CAUUUU	19	ACAUUUUCCAGCCCAUUCA	MIMAT0026740		No
hsa-miR-1250-5p	5p	hsa-mir-1250	MI0006385	CGGUGC	21	ACGGUGCUGGAUGUGGCCUUU	MIMAT0005902	ACGGTGCTGGATGTGGCCTTT	Yes											3												3					2							3
hsa-miR-1251-3p	3p	hsa-mir-1251	MI0006386	GCUUUG	21	CGCUUUGCUCAGCCAGUGUAG	MIMAT0026741		No
hsa-miR-1251-5p	5p	hsa-mir-1251	MI0006386	CUCUAG	21	ACUCUAGCUGCCAAAGGCGCU	MIMAT0005903	GTGGAGTCTAGCTGCC	No																				2												2
hsa-miR-1254	5p	hsa-mir-1254-1	MI0006388	GCCUGG	24	AGCCUGGAAGCUGGAGCCUGCAGU	MIMAT0005905	AGCCTGGAAGCTGGAGCCTGCAGT	Yes	6	10	8	37	17	44	25	24	33	21	31	20	6	10	8	37	17	44	25	24	33	21	31	20	12	36	25	110	44	113	91	85	117	52	88	60
hsa-miR-1254	5p	hsa-mir-1254-2	MI0016747	GCCUGG	24	AGCCUGGAAGCUGGAGCCUGCAGU	MIMAT0005905	AGCCTGGAAGCTGGAGCCTGCAGT	Yes	6	10	8	37	17	44	25	24	33	21	31	20	6	10	8	37	17	44	25	24	33	21	31	20	12	36	25	110	44	113	91	85	115	52	88	60
hsa-miR-1255a	5p	hsa-mir-1255a	MI0006389	GGAUGA	23	AGGAUGAGCAAAGAAAGUAGAUU	MIMAT0005906	AGGATGAGCAAAGAAAGTAGATT	Yes				4		7			2							4		7			2							4		14			2
hsa-miR-1255b-2-3p	3p	hsa-mir-1255b-2	MI0006436	ACCACU	22	AACCACUUUCUUUGCUCAUCCA	MIMAT0022725		No
hsa-miR-1255b-5p	5p	hsa-mir-1255b-1	MI0006435	GGAUGA	22	CGGAUGAGCAAAGAAAGUGGUU	MIMAT0005945	CGGATGAGCAAAGAAAGTGGTT	Yes				2		3		4	3							2		3		4	3							2		5		4	3			2
hsa-miR-1255b-5p	5p	hsa-mir-1255b-2	MI0006436	GGAUGA	22	CGGAUGAGCAAAGAAAGUGGUU	MIMAT0005945	CGGATGAGCAAAGAAAGTGGTT	Yes				2		3		4	3							2		3		4	3							2		5		4	3			2
hsa-miR-1257	5p	hsa-mir-1257	MI0006391	GUGAAU	21	AGUGAAUGAUGGGUUCUGACC	MIMAT0005908	AGTGAATGATGGGTTCTGACC	Yes					2	2	3		7		4						2	2	3		7		4				2		5	2	3		9		6
hsa-miR-1258	3p	hsa-mir-1258	MI0006392	GUUAGG	21	AGUUAGGAUUAGGUCGUGGAA	MIMAT0005909		No
hsa-miR-125a-3p	3p	hsa-mir-125a	MI0000469	CAGGUG	22	ACAGGUGAGGUUCUUGGGAGCC	MIMAT0004602	ACAGGTGAGGTTCTTGGGAGC	No	3	4	2	10	5	3	9	16	12	4	12	5	27	75	42	236	53	261	186	358	175	143	135	190	43	142	86	445	105	392	333	623	354	251	274	330
hsa-miR-125a-5p	5p	hsa-mir-125a	MI0000469	CCCUGA	24	UCCCUGAGACCCUUUAACCUGUGA	MIMAT0000443	TCCCTGAGACCCTTTAACCTGTG	No	35	178	127	599	132	321	266	630	343	442	147	462	502	3223	1238	8457	2253	4891	3720	10399	4137	5823	3571	8494	1199	6718	3394	19282	5862	10856	9101	18688	12156	12314	8943	16387
hsa-miR-125b-1-3p	3p	hsa-mir-125b-1	MI0000446	CGGGUU	22	ACGGGUUAGGCUCUUGGGAGCU	MIMAT0004592	ACGGGTTAGGCTCTTGGGAGT	No	2		2	4	4	14	8	12	23	4	9	9	5	3	4	6	3	8	23	9	13	6	10	3	9	3	14	16	14	40	53	37	53	30	35	25
hsa-miR-125b-2-3p	3p	hsa-mir-125b-2	MI0000470	CACAAG	22	UCACAAGUCAGGCUCUUGGGAC	MIMAT0004603	ACAAGTCAGGCTCTTGGGACCT	No				3			8		6	2			6	13	19	38	18	21	39	49	48	13	49	15	24	39	60	155	75	125	139	205	181	71	132	103
hsa-miR-125b-5p	5p	hsa-mir-125b-1	MI0000446	CCCUGA	22	UCCCUGAGACCCUAACUUGUGA	MIMAT0000423	TCCCTGAGACCCTAACTTGTG	No	27	41	31	126	42	98	118	164	193	75	74	120	32	106	42	207	63	160	184	272	277	170	146	282	134	362	218	928	315	753	714	935	1167	569	668	815
hsa-miR-125b-5p	5p	hsa-mir-125b-2	MI0000470	CCCUGA	22	UCCCUGAGACCCUAACUUGUGA	MIMAT0000423	TCCCTGAGACCCTAACTTGTG	No	27	41	31	126	42	98	118	164	193	75	74	120	32	106	42	207	63	160	184	272	277	170	146	282	126	334	194	838	288	661	670	873	1065	538	610	810
hsa-miR-126-3p	3p	hsa-mir-126	MI0000471	CGUACC	22	UCGUACCGUGAGUAAUAAUGCG	MIMAT0000445	TCGTACCGTGAGTAATAATGC	No	463	1281	714	2440	740	797	1293	3200	2360	697	1380	2371	1029	2234	1961	7140	2321	1952	3507	8748	7462	1547	3829	4306	3244	7236	6116	18338	6556	6444	9149	21889	19209	4415	10910	12156
hsa-miR-126-5p	5p	hsa-mir-126	MI0000471	AUUAUU	21	CAUUAUUACUUUUGGUACGCG	MIMAT0000444	CATTATTACTTTTGGTACGCGT	No	12	42	22	81	30	8	27	75	48	11	61	37	28	33	51	103	58	31	45	83	150	10	69	27	80	121	130	281	140	60	104	206	270	45	185	103
hsa-miR-1260a	5p	hsa-mir-1260a	MI0006394	UCCCAC	18	AUCCCACCUCUGCCACCA	MIMAT0005911	ATCCCACCGCTGCCACCA	No		3	3	11		31	14	13	16	4	4	13	276	1361	679	5180	781	14524	5181	6970	8163	3355	1391	3856	377	1557	907	6082	1139	16613	6898	8147	10768	3929	1912	4454
hsa-miR-1260b	5p	hsa-mir-1260b	MI0014197	UCCCAC	19	AUCCCACCACUGCCACCAU	MIMAT0015041	ATCCCACCGCTGCCACCA	No		4		11	5	44	25	7	15	5	8	4	276	1361	679	5180	781	14524	5181	6970	8163	3355	1391	3856	403	1716	1033	6625	1250	18161	8052	8684	12849	4242	2200	4934
hsa-miR-1261	5p	hsa-mir-1261	MI0006396	UGGAUA	19	AUGGAUAAGGCUUUGGCUU	MIMAT0005913	TGGATAAGGCATTGGC	No													28	40	65	284	56	85	176	252	174	47	69	125	28	43	68	306	65	104	193	282	193	51	78	148
hsa-miR-1262	5p	hsa-mir-1262	MI0006397	UGGGUG	22	AUGGGUGAAUUUGUAGAAGGAU	MIMAT0005914	ATGGGTGAATTTGTAGAAGGAT	Yes	3	2	2	23	5	22	9	19	7	4	9	11	3	2	2	23	5	22	9	19	7	4	9	11	3	4	4	33	5	28	13	30	9	9	16	22
hsa-miR-1264	3p	hsa-mir-1264	MI0003758	AAGUCU	23	CAAGUCUUAUUUGAGCACCUGUU	MIMAT0005791		No
hsa-miR-1266-3p	3p	hsa-mir-1266	MI0006403	CCUGUU	22	CCCUGUUCUAUGCCCUGAGGGA	MIMAT0026742		No
hsa-miR-1266-5p	5p	hsa-mir-1266	MI0006403	CUCAGG	23	CCUCAGGGCUGUAGAACAGGGCU	MIMAT0005920	CCTCAGGGCTGTAGAACAGGGCT	Yes	9	12	16	43	28	12	52	40	47	19	35	12	9	12	16	43	28	12	52	40	47	19	35	12	13	41	36	99	60	27	99	95	93	44	85	50
hsa-miR-1268a	5p	hsa-mir-1268a	MI0006405	GGGCGU	18	CGGGCGUGGUGGUGGGGG	MIMAT0005922	CGGGCGTGGTGGTGGGGG	Yes	27	29	54	132	66	47	131	163	136	107	125	108	27	29	54	132	66	47	131	163	136	107	125	108	38	38	89	177	98	59	184	213	194	135	190	133
hsa-miR-1268b	5p	hsa-mir-1268b	MI0016748	GGGCGU	20	CGGGCGUGGUGGUGGGGGUG	MIMAT0018925	CGGGCGTGGTGGTGGGGG	No					2	2	7		3				27	29	54	132	66	47	131	163	136	107	125	108	40	38	95	179	100	61	198	215	202	137	198	133
hsa-miR-1269a	3p	hsa-mir-1269a	MI0006406	UGGACU	22	CUGGACUGAGCCGUGCUACUGG	MIMAT0005923	CTGGACTGAGCCGTGCTACT	No																							2												2
hsa-miR-1269b	5p	hsa-mir-1269b	MI0016888	UGGACU	22	CUGGACUGAGCCAUGCUACUGG	MIMAT0019059	CTGGACTGAGCCATGCTACTGG	Yes												2												2												2
hsa-miR-127-3p	3p	hsa-mir-127	MI0000472	CGGAUC	22	UCGGAUCCGUCUGAGCUUGGCU	MIMAT0000446	TCGGATCCGTCTGAGCTTGGCT	Yes	117	157	86	558	150	611	413	455	644	188	445	321	117	157	86	558	150	611	413	455	644	188	445	321	321	465	268	1330	463	1376	1054	1194	1768	497	1138	999
hsa-miR-127-5p	5p	hsa-mir-127	MI0000472	UGAAGC	22	CUGAAGCUCAGAGGGCUCUGAU	MIMAT0004604	GAAGCTCAGAGGGCTCTGATT	No					4				8			2	6	6	2	3		16	7	7	15	3	14	7	8	8	4	6	4	35	12	20	41	9	20	11
hsa-miR-1270	5p	hsa-mir-1270	MI0006407	UGGAGA	23	CUGGAGAUAUGGAAGAGCUGUGU	MIMAT0005924	CTGGAGATATGGAAGAGCTGTGT	Yes			4	6	2	16	8	6	8		3	5			4	6	2	16	8	6	8		3	5		4	10	18	2	35	15	21	12		5	7
hsa-miR-1271-3p	3p	hsa-mir-1271	MI0003814	GUGCCU	22	AGUGCCUGCUAUGUGCCAGGCA	MIMAT0022712		No
hsa-miR-1271-5p	5p	hsa-mir-1271	MI0003814	UUGGCA	22	CUUGGCACCUAGCAAGCACUCA	MIMAT0005796	CTTGGCACCTAGCAAGCACTCT	No			4	4	6		3	6	4	3	3	7			2	14	2	16		20	7		2	9		5	6	39	12	21	12	48	20	3	5	36
hsa-miR-1272	5p	hsa-mir-1272	MI0006408	AUGAUG	26	GAUGAUGAUGGCAGCAAAUUCUGAAA	MIMAT0005925	TGCGATGATGATGGCAGCAAATTCTGAAA	No																							3												3
hsa-miR-1273a	3p	hsa-mir-1273a	MI0006409	GGCGAC	25	GGGCGACAAAGCAAGACUCUUUCUU	MIMAT0005926		No
hsa-miR-1273c	5p	hsa-mir-1273c	MI0014171	GCGACA	22	GGCGACAAAACGAGACCCUGUC	MIMAT0015017	GGCGACAAAACGAGACCCTGT	No																				3												3	3
hsa-miR-1273d	5p	hsa-mir-1273d	MI0014254	AACCCA	25	GAACCCAUGAGGUUGAGGCUGCAGU	MIMAT0015090	GAACCCATGAGGTTGAGGCTGCAGT	Yes			3			2									3			2									3	2	2	2	2	4
hsa-miR-1273e	5p	hsa-mir-1273e	MI0016059	UGCUUG	22	UUGCUUGAACCCAGGAAGUGGA	MIMAT0018079		No
hsa-miR-1273f	5p	hsa-mir-1273f	MI0018002	GAGAUG	19	GGAGAUGGAGGUUGCAGUG	MIMAT0020601	TGGGAGGTGGAGGTTGCAGT	No																2												2				2
hsa-miR-1273g-3p	3p	hsa-mir-1273g	MI0018003	CCACUG	21	ACCACUGCACUCCAGCCUGAG	MIMAT0022742	AGCCACTGCACTCCAGCCTGA	No																				2												4			2	2
hsa-miR-1273g-5p	5p	hsa-mir-1273g	MI0018003	GUGGUU	22	GGUGGUUGAGGCUGCAGUAAGU	MIMAT0020602		No
hsa-miR-1273h-3p	3p	hsa-mir-1273h	MI0025512	UGCAGA	22	CUGCAGACUCGACCUCCCAGGC	MIMAT0030416		No
hsa-miR-1273h-5p	5p	hsa-mir-1273h	MI0025512	UGGGAG	21	CUGGGAGGUCAAGGCUGCAGU	MIMAT0030415	GGAGGTCAAGGCTGCAGTG	No																						2												2
hsa-miR-1275	5p	hsa-mir-1275	MI0006415	UGGGGG	17	GUGGGGGAGAGGCUGUC	MIMAT0005929	GTGGGGGAGAGGCTGT	No				4	4		11	4	12		7	4	14	6	14	15	17	8	40	10	73	9	24	11	22	9	35	32	43	16	99	32	152	21	66	30
hsa-miR-1276	5p	hsa-mir-1276	MI0006416	AAAGAG	20	UAAAGAGCCCUGUGGAGACA	MIMAT0005930	TAAAGAGCCCTGTGGAGACA	Yes	8	10	4	40	20	38	36	46	25	23	34	24	8	10	4	40	20	38	36	46	25	23	34	24	10	22	8	81	37	85	77	99	67	42	64	56
hsa-miR-1278	3p	hsa-mir-1278	MI0006425	AGUACU	22	UAGUACUGUGCAUAUCAUCUAU	MIMAT0005936		No
hsa-miR-128-1-5p	5p	hsa-mir-128-1	MI0000447	GGGGCC	23	CGGGGCCGUAGCACUGUCUGAGA	MIMAT0026477	CGGGGCCGTAGCACTGTCTGAGA	Yes		4		9	8	9	21	19	20	6	8	13		4		9	8	9	21	19	20	6	8	13	2	7	4	25	13	15	33	27	44	6	22	13
hsa-miR-128-2-5p	5p	hsa-mir-128-2	MI0000727	GGGGCC	23	GGGGGCCGAUACACUGUACGAGA	MIMAT0031095		No
hsa-miR-128-3p	3p	hsa-mir-128-1	MI0000447	CACAGU	21	UCACAGUGAACCGGUCUCUUU	MIMAT0000424	TCACAGTGAACCGGTCTCTTT	Yes	57	345	106	707	158	655	396	439	487	225	292	334	57	345	106	707	158	655	396	439	487	225	292	334	205	1259	372	2607	552	2131	1327	1794	1819	843	1112	1407
hsa-miR-128-3p	3p	hsa-mir-128-2	MI0000727	CACAGU	21	UCACAGUGAACCGGUCUCUUU	MIMAT0000424	TCACAGTGAACCGGTCTCTTT	Yes	57	345	106	707	158	655	396	439	487	225	292	334	57	345	106	707	158	655	396	439	487	225	292	334	129	690	219	1402	336	1219	707	940	954	466	625	780
hsa-miR-1281	3p	hsa-mir-1281	MI0006428	CGCCUC	17	UCGCCUCCUCCUCUCCC	MIMAT0005939	CGCCTCCTCCCCTCCC	No																						2												2
hsa-miR-1283	5p	hsa-mir-1283-1	MI0003832	CUACAA	22	UCUACAAAGGAAAGCGCUUUCU	MIMAT0005799	CTACAAAGGAAAGCGCTTTCTGT	No																		6												6
hsa-miR-1283	5p	hsa-mir-1283-2	MI0006430	CUACAA	22	UCUACAAAGGAAAGCGCUUUCU	MIMAT0005799	CTACAAAGGAAAGCGCTTTCTGT	No																		6												6
hsa-miR-1285-3p	3p	hsa-mir-1285-1	MI0006346	CUGGGC	22	UCUGGGCAACAAAGUGAGACCU	MIMAT0005876	TCTGGGCAACAAAGTGAGAC	No																		2		3	2									4		9	2
hsa-miR-1285-3p	3p	hsa-mir-1285-2	MI0006347	CUGGGC	22	UCUGGGCAACAAAGUGAGACCU	MIMAT0005876	TCTGGGCAACAAAGTGAGAC	No																		2		3	2									4		9	2
hsa-miR-1285-5p	5p	hsa-mir-1285-1	MI0006346	AUCUCA	21	GAUCUCACUUUGUUGCCCAGG	MIMAT0022719	GATCTCACTTTGTTGCCCAGG	Yes												2												2							2	2	6			4
hsa-miR-1286	3p	hsa-mir-1286	MI0006348	GCAGGA	21	UGCAGGACCAAGAUGAGCCCU	MIMAT0005877	TGCAGGACCAAGATGAGC	No																		3												3	2
hsa-miR-1287-3p	3p	hsa-mir-1287	MI0006349	UCUAGC	22	CUCUAGCCACAGAUGCAGUGAU	MIMAT0026738		No
hsa-miR-1287-5p	5p	hsa-mir-1287	MI0006349	GCUGGA	22	UGCUGGAUCAGUGGUUCGAGUC	MIMAT0005878	TGCTGGATCAGTGGTTCGAGTC	Yes				9	2	6	3	14	8	9		3				9	2	6	3	14	8	9		3		4	3	50	11	18	11	34	18	11	9	10
hsa-miR-1288-3p	3p	hsa-mir-1288	MI0006432	GGACUG	21	UGGACUGCCCUGAUCUGGAGA	MIMAT0005942	TGGACTGCCCTGATCTGGAGA	Yes				5	2	3		3	3							5	2	3		3	3							5	2	3		3	3
hsa-miR-1288-5p	5p	hsa-mir-1288	MI0006432	CAGAUC	23	GCAGAUCAGGACUGUAACUCACC	MIMAT0026743		No
hsa-miR-1289	3p	hsa-mir-1289-1	MI0006350	GGAGUC	23	UGGAGUCCAGGAAUCUGCAUUUU	MIMAT0005879	TGGAGTCCAGGAATCTGCATTT	No							2									2												2			2
hsa-miR-1289	3p	hsa-mir-1289-2	MI0006351	GGAGUC	23	UGGAGUCCAGGAAUCUGCAUUUU	MIMAT0005879	TGGAGTCCAGGAATCTGCATTT	No							2									2												2			2
hsa-miR-129-1-3p	3p	hsa-mir-129-1	MI0000252	AGCCCU	22	AAGCCCUUACCCCAAAAAGUAU	MIMAT0004548	AAGCCCTTACCCCAAAAAGTAT	Yes		3		2	2	2		6		7	3			3		2	2	2		6		7	3			3	2	10	2	6	2	10	8	11	5	8
hsa-miR-129-2-3p	3p	hsa-mir-129-2	MI0000473	AGCCCU	22	AAGCCCUUACCCCAAAAAGCAU	MIMAT0004605	AAGCCCTTACCCCAAAAAGCAT	Yes	2	5	2	13	4	14	9	7	19	10	18	9	2	5	2	13	4	14	9	7	19	10	18	9	2	8	2	15	4	18	15	12	28	15	20	13
hsa-miR-129-5p	5p	hsa-mir-129-1	MI0000252	UUUUUG	21	CUUUUUGCGGUCUGGGCUUGC	MIMAT0000242	CTTTTTGCGGTCTGGGCTTGC	Yes	18	52	16	102	37	135	85	126	104	51	65	101	18	52	16	102	37	135	85	126	104	51	65	101	30	92	33	193	69	260	146	214	198	114	134	171
hsa-miR-129-5p	5p	hsa-mir-129-2	MI0000473	UUUUUG	21	CUUUUUGCGGUCUGGGCUUGC	MIMAT0000242	CTTTTTGCGGTCTGGGCTTGC	Yes	18	52	16	102	37	135	85	126	104	51	65	101	18	52	16	102	37	135	85	126	104	51	65	101	30	92	33	190	69	254	146	212	198	112	132	173
hsa-miR-1290	3p	hsa-mir-1290	MI0006352	GGAUUU	19	UGGAUUUUUGGAUCAGGGA	MIMAT0005880	TTGGATTTTTGGAGCAGGGA	No																			2	3				3							4	5				3
hsa-miR-1291	5p	hsa-mir-1291	MI0006353	GGCCCU	24	UGGCCCUGACUGAAGACCAGCAGU	MIMAT0005881	GTGGCCCTGACTGAAGACCAGC	No																		4	4		4						2	4		9	6	6	9		4	5
hsa-miR-1292-3p	3p	hsa-mir-1292	MI0006433	CGCGCC	20	UCGCGCCCCGGCUCCCGUUC	MIMAT0022948	CGCGCCCCGGCTCCCGTTCCAGT	No																		3				3								3				3
hsa-miR-1292-5p	5p	hsa-mir-1292	MI0006433	GGGAAC	25	UGGGAACGGGUUCCGGCAGACGCUG	MIMAT0005943	TGGGAACGGGTTCCGGCAGACGCTG	Yes	2		3	6	5	2	20	6	5	3	13	4	2		3	6	5	2	20	6	5	3	13	4	10	4	18	55	24	42	44	57	70	27	29	32
hsa-miR-1293	5p	hsa-mir-1293	MI0006355	GGGUGG	22	UGGGUGGUCUGGAGAUUUGUGC	MIMAT0005883	TCTGGGTGGTCTGGAGATTTGT	No													2				2	3			4		2		2		2	2	2	11	3		9		2	4
hsa-miR-1294	5p	hsa-mir-1294	MI0006356	GUGAGG	22	UGUGAGGUUGGCAUUGUUGUCU	MIMAT0005884	TGTGAGGTTGGCATTGTTGTCT	Yes		2	3	7	5		8	3	8	3	15	3		2	3	7	5		8	3	8	3	15	3	2	2	5	16	7	2	8	9	14	3	19	5
hsa-miR-1295a	3p	hsa-mir-1295a	MI0006357	UAGGCC	21	UUAGGCCGCAGAUCUGGGUGA	MIMAT0005885	TTAGGCCGCAGATCTGGGTGA	Yes						4	2			2		2						4	2			2		2						4	2			2		2
hsa-miR-1296-3p	3p	hsa-mir-1296	MI0003780	AGUGGG	22	GAGUGGGGCUUCGACCCUAACC	MIMAT0026637		No
hsa-miR-1296-5p	5p	hsa-mir-1296	MI0003780	UAGGGC	22	UUAGGGCCCUGGCUCCAUCUCC	MIMAT0005794	TTAGGGCCCTGGCTCCATCTCC	Yes	5	6	27	51	41	18	67	62	169	33	54	29	5	6	27	51	41	18	67	62	169	33	54	29	12	27	51	119	86	55	142	107	303	73	98	61
hsa-miR-1297	3p	hsa-mir-1297	MI0006358	UCAAGU	17	UUCAAGUAAUUCAGGUG	MIMAT0005886	TTCAAGTAATTCAGGAG	No																								2												2
hsa-miR-1298-3p	3p	hsa-mir-1298	MI0003938	AUCUGG	21	CAUCUGGGCAACUGACUGAAC	MIMAT0026641	CATCTGGGCAACTGATTGAACT	No																3												3
hsa-miR-1298-5p	5p	hsa-mir-1298	MI0003938	UCAUUC	22	UUCAUUCGGCUGUCCAGAUGUA	MIMAT0005800	TTCATTCGGCTGTCCAGATGTA	Yes	2	13	13	49	18	33	55	70	127	23	27	44	2	13	13	49	18	33	55	70	127	23	27	44	7	31	26	82	31	97	95	103	252	28	44	84
hsa-miR-1299	3p	hsa-mir-1299	MI0006359	UCUGGA	22	UUCUGGAAUUCUGUGUGAGGGA	MIMAT0005887	TTCTGGAATTCTGTGTGAGGGA	Yes	4			5	2	14	2	2	3		3	2	4			5	2	14	2	2	3		3	2	4	2		5	2	20	2	8	3		11	9
hsa-miR-1301-3p	3p	hsa-mir-1301	MI0003815	UGCAGC	24	UUGCAGCUGCCUGGGAGUGACUUC	MIMAT0005797	TTGCAGCTGCCTGGGAGTGACT	No	15	29	33	144	65	109	69	123	93	67	106	81	34	151	75	437	169	339	285	379	313	216	235	208	118	514	279	1457	574	1228	810	1282	956	698	945	900
hsa-miR-1301-5p	5p	hsa-mir-1301	MI0003815	GCUCUA	19	CGCUCUAGGCACCGCAGCA	MIMAT0026639		No
hsa-miR-1303	3p	hsa-mir-1303	MI0006370	UUAGAG	22	UUUAGAGACGGGGUCUUGCUCU	MIMAT0005891	TTTTAGAGACGGGGTCTTGCTCT	No	4	17	23	37	13	10	33	26	62	4	25	16	8	22	26	61	16	23	31	41	52	20	29	33	18	67	69	159	60	59	113	103	206	42	93	77
hsa-miR-1304-3p	3p	hsa-mir-1304	MI0006371	CUCACU	22	UCUCACUGUAGCCUCGAACCCC	MIMAT0022720	TCTCACTGTAGCATCGAACCC	No																6		3	4	8	10		5	5				29	7	12	12	23	28	3	9	16
hsa-miR-1304-5p	5p	hsa-mir-1304	MI0006371	UUGAGG	22	UUUGAGGCUACAGUGAGAUGUG	MIMAT0005892	CGGTTTGAGGCTACAGTGAGAT	No						2	2	3	4			3	2	4	2	19	9	18	15	20	13	13	9	8	2	4	5	30	12	32	19	39	33	15	13	22
hsa-miR-1306-3p	3p	hsa-mir-1306	MI0006443	CGUUGG	18	ACGUUGGCUCUGGUGGUG	MIMAT0005950	GACGTTGGCTCTGGTGGTGAT	No													2		4	13		3	4	6	4		3	3	6	4	4	32		15	33	27	35	19	18	16
hsa-miR-1306-5p	5p	hsa-mir-1306	MI0006443	CACCUC	22	CCACCUCCCCUGCAAACGUCCA	MIMAT0022726	CCACCTCCCCTGCAAACGTCCA	Yes	4	7	11	28	21	17	44	48	60	19	30	20	4	7	11	28	21	17	44	48	60	19	30	20	11	17	39	81	51	40	95	101	146	50	111	68
hsa-miR-1307-3p	3p	hsa-mir-1307	MI0006444	CUCGGC	22	ACUCGGCGUGGCGUCGGUCGUG	MIMAT0005951	ACTCGGCGTGGCGTCGGTCGTGG	No	78	259	137	555	166	161	349	863	526	361	310	559	470	2186	926	5701	1208	680	2519	7436	3572	2815	2886	5298	1889	6016	3499	16436	4641	3728	8354	18030	11405	8256	8882	12903
hsa-miR-1307-5p	5p	hsa-mir-1307	MI0006444	CGACCG	21	UCGACCGGACCUCGACCGGCU	MIMAT0022727	TCGACCGGACCTCGACCG	No									11				3	4	6	17	12	8	24	12	23	9	11	7	9	10	10	46	25	35	49	32	81	16	35	13
hsa-miR-130a-3p	3p	hsa-mir-130a	MI0000448	AGUGCA	22	CAGUGCAAUGUUAAAAGGGCAU	MIMAT0000425	CAGTGCAATGTTAAAAGGGCATT	No		2				3	3	5	2				2	5		13		7	5	6	6		5		2	10	2	20	2	17	14	17	18		5	12
hsa-miR-130a-5p	5p	hsa-mir-130a	MI0000448	UCACAU	22	UUCACAUUGUGCUACUGUCUGC	MIMAT0004593		No
hsa-miR-130b-3p	3p	hsa-mir-130b	MI0000748	AGUGCA	22	CAGUGCAAUGAUGAAAGGGCAU	MIMAT0000691	CAGTGCAATGATGAAAGGGC	No			2	7	3	5	2	10	17	3				8	7	46	8	16	19	29	26	12	14	12		28	17	142	27	59	53	108	89	27	31	52
hsa-miR-130b-5p	5p	hsa-mir-130b	MI0000748	CUCUUU	21	ACUCUUUCCCUGUUGCACUAC	MIMAT0004680	ACTCTTTCCCTGTTGCACTACT	No	3	6	8	44	14	24	31	38	36	34	37	31	44	113	95	454	218	365	339	279	509	174	339	182	74	200	157	692	336	528	518	405	782	268	560	341
hsa-miR-132-3p	3p	hsa-mir-132	MI0000449	AACAGU	22	UAACAGUCUACAGCCAUGGUCG	MIMAT0000426	TAACAGTCTACAGCCATGGTCG	Yes	10	43	12	98	37	70	61	153	71	48	35	121	10	43	12	98	37	70	61	153	71	48	35	121	22	75	30	224	70	147	134	247	196	93	93	186
hsa-miR-132-5p	5p	hsa-mir-132	MI0000449	CCGUGG	22	ACCGUGGCUUUCGAUUGUUACU	MIMAT0004594	ACCGTGGCTTTCGATTGTTACT	Yes		9	2	9	6	36	6	8	23	5	9	9		9	2	9	6	36	6	8	23	5	9	9		16	5	21	6	60	22	33	45	12	21	30
hsa-miR-1323	5p	hsa-mir-1323	MI0003786	CAAAAC	22	UCAAAACUGAGGGGCAUUUUCU	MIMAT0005795	TCAAAACTGAGGGGCATTTTC	No																2								2				2					2			2
hsa-miR-133a-3p	3p	hsa-mir-133a-1	MI0000450	UUGGUC	22	UUUGGUCCCCUUCAACCAGCUG	MIMAT0000427	TTGGTCCCCTTCAACCAGCTGT	No	8	17	18	43	23	26	41	80	92	26	44	61	144	294	424	1113	497	452	904	927	1770	366	556	483	407	883	1183	2968	1420	1287	2613	2541	5241	1048	1712	1668
hsa-miR-133a-3p	3p	hsa-mir-133a-2	MI0000451	UUGGUC	22	UUUGGUCCCCUUCAACCAGCUG	MIMAT0000427	TTGGTCCCCTTCAACCAGCTGT	No	8	17	18	43	23	26	41	80	92	26	44	61	144	294	424	1113	497	452	904	927	1770	366	556	483	407	883	1183	2968	1420	1287	2613	2541	5241	1048	1712	1668
hsa-miR-133a-5p	5p	hsa-mir-133a-1	MI0000450	GCUGGU	22	AGCUGGUAAAAUGGAACCAAAU	MIMAT0026478	AGCTGGTAAAATGGAACCAAAT	Yes	4	6	4	18	10	4	8	14	9	2	9	3	4	6	4	18	10	4	8	14	9	2	9	3	4	6	4	23	15	12	14	24	18	2	11	8
hsa-miR-133a-5p	5p	hsa-mir-133a-2	MI0000451	GCUGGU	22	AGCUGGUAAAAUGGAACCAAAU	MIMAT0026478	AGCTGGTAAAATGGAACCAAAT	Yes	4	6	4	18	10	4	8	14	9	2	9	3	4	6	4	18	10	4	8	14	9	2	9	3	4	6	4	23	15	12	14	24	18	2	11	8
hsa-miR-133b	3p	hsa-mir-133b	MI0000822	UUGGUC	22	UUUGGUCCCCUUCAACCAGCUA	MIMAT0000770	TTGGTCCCCTTCAACCAGCTGC	No	3	2	9	13	9	5	7	9	19	6	4	6	22	22	46	73	48	34	64	29	162	26	44	22	47	69	111	195	118	85	177	104	431	60	111	69
hsa-miR-134-3p	3p	hsa-mir-134	MI0000474	CUGUGG	23	CCUGUGGGCCACCUAGUCACCAA	MIMAT0026481		No
hsa-miR-134-5p	5p	hsa-mir-134	MI0000474	GUGACU	22	UGUGACUGGUUGACCAGAGGGG	MIMAT0000447	TGTGACTGGTTGACCAGAGGGG	Yes	7	7	10	17	4	15	11	22	23	13	20	25	7	7	10	17	4	15	11	22	23	13	20	25	20	38	35	102	40	76	85	104	113	47	64	74
hsa-miR-1343-3p	3p	hsa-mir-1343	MI0017320	UCCUGG	22	CUCCUGGGGCCCGCACUCUCGC	MIMAT0019776	CTCCTGGGGCCCGCACTCTCG	No	2	2		4			4	4	7	3	3	8	2	2		7	2	2	3	17	12	9	8	19	4	6	4	26	6	13	12	41	36	26	17	39
hsa-miR-1343-5p	5p	hsa-mir-1343	MI0017320	GGGGAG	22	UGGGGAGCGGCCCCCGGGUGGG	MIMAT0027038	TGGGGAGCGGCCCCCGGGTGG	No																			2	2											2	4
hsa-miR-135a-3p	3p	hsa-mir-135a-1	MI0000452	AUAGGG	22	UAUAGGGAUUGGAGCCGUGGCG	MIMAT0004595	ATATAGGGATTGGAGCCGTGT	No																		4										3		6
hsa-miR-135a-5p	5p	hsa-mir-135a-1	MI0000452	AUGGCU	23	UAUGGCUUUUUAUUCCUAUGUGA	MIMAT0000428	TATGGCTTTTTATTCCTATGTGA	Yes	2			2						2	5		2			2						2	5		2			4		2				2	5	2
hsa-miR-135a-5p	5p	hsa-mir-135a-2	MI0000453	AUGGCU	23	UAUGGCUUUUUAUUCCUAUGUGA	MIMAT0000428	TATGGCTTTTTATTCCTATGTGA	Yes	2			2						2	5		2			2						2	5		2			4		2				2	5	2
hsa-miR-135b-3p	3p	hsa-mir-135b	MI0000810	UGUAGG	22	AUGUAGGGCUAAAAGCCAUGGG	MIMAT0004698	TGTAGGGCTAAAAGCCATGGGC	No				3			2	5	2		2	8		2		7	2		4	9	4			2	3	2		22	6		19	41	20	6	9	15
hsa-miR-135b-5p	5p	hsa-mir-135b	MI0000810	AUGGCU	23	UAUGGCUUUUCAUUCCUAUGUGA	MIMAT0000758	TATGGCTTTTCATTCCTATGTGA	Yes		4	2	27	2	5	6	32	8	4	2	11		4	2	27	2	5	6	32	8	4	2	11		10	2	62	4	8	11	43	21	6	2	19
hsa-miR-136-3p	3p	hsa-mir-136	MI0000475	AUCAUC	22	CAUCAUCGUCUCAAAUGAGUCU	MIMAT0004606	CATCATCGTCTCAAATGAGTCT	Yes	27	8	10	17	3	3		6	24	6	10	5	27	8	10	17	3	3		6	24	6	10	5	35	11	12	21	3	7	5	8	44	6	20	7
hsa-miR-136-5p	5p	hsa-mir-136	MI0000475	CUCCAU	23	ACUCCAUUUGUUUUGAUGAUGGA	MIMAT0000448	ACTCCATTTGTTTTGATGATGG	No													13						5	10	2		5		15						5	10	2		7
hsa-miR-137	3p	hsa-mir-137	MI0000454	UAUUGC	23	UUAUUGCUUAAGAAUACGCGUAG	MIMAT0000429	TATTGCTTAAGAATACGCGT	No																		3												3						2
hsa-miR-138-1-3p	3p	hsa-mir-138-1	MI0000476	CUACUU	22	GCUACUUCACAACACCAGGGCC	MIMAT0004607	CGGCTACTTCACAACACCAGGGC	No																		2		5										2		5
hsa-miR-138-2-3p	3p	hsa-mir-138-2	MI0000455	CUAUUU	22	GCUAUUUCACGACACCAGGGUU	MIMAT0004596	GCTATTTCACGACACCAGGGTTT	No																					4												4
hsa-miR-138-5p	5p	hsa-mir-138-1	MI0000476	GCUGGU	23	AGCUGGUGUUGUGAAUCAGGCCG	MIMAT0000430	AGCTGGTGTTGTGAATCAGGCCGT	No								2			2	2	2	6	4	12	2	9	2	12	3		6	3	2	6	4	17	2	11	2	14	3		8	5
hsa-miR-138-5p	5p	hsa-mir-138-2	MI0000455	GCUGGU	23	AGCUGGUGUUGUGAAUCAGGCCG	MIMAT0000430	AGCTGGTGTTGTGAATCAGGCCGA	No								2			2	2				5					2			2				5		2		2	2		2	4
hsa-miR-139-3p	3p	hsa-mir-139	MI0000261	GGAGAC	23	UGGAGACGCGGCCCUGUUGGAGU	MIMAT0004552	TGGAGACGCGGCCCTGTTGGAGT	Yes	3	14	6	60	17	49	55	82	44	37	27	34	3	14	6	60	17	49	55	82	44	37	27	34	3	26	6	103	29	80	74	135	54	58	56	72
hsa-miR-139-5p	5p	hsa-mir-139	MI0000261	CUACAG	23	UCUACAGUGCACGUGUCUCCAGU	MIMAT0000250	TCTACAGTGCACGTGTCTCCAGT	Yes	78	265	122	814	243	1259	895	912	1239	409	469	516	78	265	122	814	243	1259	895	912	1239	409	469	516	115	444	178	1177	350	1677	1196	1296	1703	637	692	947
hsa-miR-140-3p	3p	hsa-mir-140	MI0000456	ACCACA	21	UACCACAGGGUAGAACCACGG	MIMAT0004597	ACCACAGGGTAGAACCACGGACA	No	10	53	15	133	27	90	64	182	101	38	86	123	67	186	164	704	226	415	394	916	458	218	345	430	458	1555	931	4405	1371	2460	2440	5235	3770	1252	2463	2883
hsa-miR-140-5p	5p	hsa-mir-140	MI0000456	AGUGGU	22	CAGUGGUUUUACCCUAUGGUAG	MIMAT0000431	CAGTGGTTTTACCCTATGGTAG	Yes	2	4	4	7	5		6	5	14		11	10	2	4	4	7	5		6	5	14		11	10	4	6	6	15	10	9	10	7	38	2	25	12
hsa-miR-141-3p	3p	hsa-mir-141	MI0000457	AACACU	22	UAACACUGUCUGGUAAAGAUGG	MIMAT0000432	TAACACTGTCTGGTAAAGATG	No								2					10	7	2	21	10	12	6	27	20	2	14	11	15	37	10	53	22	29	13	45	36	2	23	64
hsa-miR-141-5p	5p	hsa-mir-141	MI0000457	AUCUUC	22	CAUCUUCCAGUACAGUGUUGGA	MIMAT0004598	CATCTTCCAGTACAGTGTTGGA	Yes					2			3									2			3									2			3				2
hsa-miR-142-3p	3p	hsa-mir-142	MI0000458	GUAGUG	23	UGUAGUGUUUCCUACUUUAUGGA	MIMAT0000434	GTAGTGTTTCCTACTTTATGGA	No		8			3	3	2				20			6		5	3		5		5		46			30	2	15	6	5	7	2	19	2	178	6
hsa-miR-142-5p	5p	hsa-mir-142	MI0000458	AUAAAG	21	CAUAAAGUAGAAAGCACUACU	MIMAT0000433	CCCATAAAGTAGAAAGCACT	No	3	6		5				2	6		51		11	85	33	76	42	42	69	53	123	19	162	30	20	176	41	153	52	82	101	98	198	24	433	65
hsa-miR-143-3p	3p	hsa-mir-143	MI0000459	GAGAUG	21	UGAGAUGAAGCACUGUAGCUC	MIMAT0000435	TGAGATGAAGCACTGTAGCTCT	No	1573	2650	2882	10402	4009	2428	6719	12392	11379	1780	4900	5039	5130	8418	8511	25015	10687	7042	14826	21070	27657	2389	13699	7712	12514	20148	20296	55127	26067	18310	34403	48513	65934	6967	33900	22326
hsa-miR-143-5p	5p	hsa-mir-143	MI0000459	GUGCAG	22	GGUGCAGUGCUGCAUCUCUGGU	MIMAT0004599	GGTGCAGTGCTGCATCTCTGGT	Yes	3	2	2	31	14	8	19	14	19	5	25	6	3	2	2	31	14	8	19	14	19	5	25	6	14	17	13	101	62	30	47	70	70	15	77	30
hsa-miR-144-3p	3p	hsa-mir-144	MI0000460	ACAGUA	20	UACAGUAUAGAUGAUGUACU	MIMAT0000436	TACAGTATAGATGATGTACT	Yes		24	5	8	4	5	11		11	4		3		24	5	8	4	5	11		11	4		3		41	5	10	4	7	15		39	4	2	6
hsa-miR-144-5p	5p	hsa-mir-144	MI0000460	GAUAUC	22	GGAUAUCAUCAUAUACUGUAAG	MIMAT0004600	GGATATCATCATATACTGTAAGT	No		12		2			2	4	8		2			28		3	2		3		2		2	3	2	64		5	2		5	4	16	2	9	5
hsa-miR-145-3p	3p	hsa-mir-145	MI0000461	GAUUCC	22	GGAUUCCUGGAAAUACUGUUCU	MIMAT0004601	ATTCCTGGAAATACTGTTCTT	No	8	17	12	34	20	25	27	25	49	12	42	17	17	25	29	81	43	65	68	49	95	4	56	21	61	92	92	322	137	225	208	195	325	41	217	87
hsa-miR-145-5p	5p	hsa-mir-145	MI0000461	UCCAGU	23	GUCCAGUUUUCCCAGGAAUCCCU	MIMAT0000437	GTCCAGTTTTCCCAGGAATCCCT	Yes	63	195	202	552	276	228	458	483	818	264	381	271	63	195	202	552	276	228	458	483	818	264	381	271	117	377	329	924	453	454	714	759	1366	409	658	522
hsa-miR-1468-3p	3p	hsa-mir-1468	MI0003782	GCAAAA	22	AGCAAAAUAAGCAAAUGGAAAA	MIMAT0026638		No
hsa-miR-1468-5p	5p	hsa-mir-1468	MI0003782	UCCGUU	21	CUCCGUUUGCCUGUUUCGCUG	MIMAT0006789	CTCCGTTTGCCTGTTTCGCTGA	No						4	2	8								9		3		11	2	3	5	5				12		13	4	19	2	7	5	7
hsa-miR-1469	5p	hsa-mir-1469	MI0007074	UCGGCG	22	CUCGGCGCGGGGCGCGGGCUCC	MIMAT0007347	CGCGCGGCGCGGGCTCC	No														2		2		2		6	4	2	6	2	2	2		22	2	5	4	13	25	10	14	17
hsa-miR-146a-3p	3p	hsa-mir-146a	MI0000477	CUCUGA	22	CCUCUGAAAUUCAGUUCUUCAG	MIMAT0004608		No
hsa-miR-146a-5p	5p	hsa-mir-146a	MI0000477	GAGAAC	22	UGAGAACUGAAUUCCAUGGGUU	MIMAT0000449	TGAGAACTGAATTCCATGGGTT	Yes	268	828	533	3178	709	3142	2217	4440	3486	938	1626	1596	268	828	533	3178	709	3142	2217	4440	3486	938	1626	1596	614	2213	1229	7317	1733	6548	4509	9587	7070	2046	3784	4356
hsa-miR-146b-3p	3p	hsa-mir-146b	MI0003129	GCCCUG	22	UGCCCUGUGGACUCAGUUCUGG	MIMAT0004766	GCCCTGTGGACTCAGTTCTGGT	No								3		3		3	5	15	4	39	27	34	47	26	69	17	38	7	7	19	12	83	59	133	81	58	123	37	81	29
hsa-miR-146b-5p	5p	hsa-mir-146b	MI0003129	GAGAAC	22	UGAGAACUGAAUUCCAUAGGCU	MIMAT0002809	TGAGAACTGAATTCCATAGGCTGT	No	71	198	161	474	224	226	315	357	541	87	483	175	239	647	605	2443	840	1526	1295	2030	1946	409	1388	877	661	1954	1435	5556	2108	3235	3061	4901	4963	1053	3949	2810
hsa-miR-147a	3p	hsa-mir-147a	MI0000262	UGUGUG	20	GUGUGUGGAAAUGCUUCUGC	MIMAT0000251		No
hsa-miR-147b	3p	hsa-mir-147b	MI0005544	UGUGCG	22	GUGUGCGGAAAUGCUUCUGCUA	MIMAT0004928	GTGTGCGGAAATGCTTCTG	No							2						3	6	3	14	5	15	12	19	13		6	15	5	8	3	30	16	26	23	39	28	2	6	27
hsa-miR-148a-3p	3p	hsa-mir-148a	MI0000253	CAGUGC	22	UCAGUGCACUACAGAACUUUGU	MIMAT0000243	TCAGTGCACTACAGAACTTTGT	Yes	6750	7852	8718	39757	11610	35910	33437	28979	66828	3891	20357	9982	6750	7852	8718	39757	11610	35910	33437	28979	66828	3891	20357	9982	9082	11249	11596	49876	15517	44025	40979	35779	85294	5129	27048	15451
hsa-miR-148a-5p	5p	hsa-mir-148a	MI0000253	AAGUUC	22	AAAGUUCUGAGACACUCCGACU	MIMAT0004549	AAAGTTCTGAGACACTCTGACT	No	3	7	3	33	6	14	22	26	27	3	11	5	3	6	8	27	19	11	37	23	27	6	15	8	6	15	13	76	27	28	66	71	69	9	33	32
hsa-miR-148b-3p	3p	hsa-mir-148b	MI0000811	CAGUGC	22	UCAGUGCAUCACAGAACUUUGU	MIMAT0000759	TCAGTGCATCACAGAACTTTGT	Yes	434	1800	1449	9801	3754	8588	7722	5701	14428	947	4397	2892	434	1800	1449	9801	3754	8588	7722	5701	14428	947	4397	2892	829	3713	2862	17672	6890	18643	13672	10813	26278	1948	8471	6658
hsa-miR-148b-5p	5p	hsa-mir-148b	MI0000811	AGUUCU	22	AAGUUCUGUUAUACACUCAGGC	MIMAT0004699	GAAGTTCTGTTATACACTCAGGC	No														2	2	17	4	28	10	20	13	3	2	21		12	2	41	6	32	17	39	19	3	5	25
hsa-miR-149-3p	3p	hsa-mir-149	MI0000478	GGGAGG	21	AGGGAGGGACGGGGGCUGUGC	MIMAT0004609	GAGGGAGGGACGGGGGCTGTGT	No											2											2												2	2
hsa-miR-149-5p	5p	hsa-mir-149	MI0000478	CUGGCU	23	UCUGGCUCCGUGUCUUCACUCCC	MIMAT0000450	TCTGGCTCCGTGTCTTCACT	No	13	26	34	84	55	31	117	94	146	79	66	69	17	131	73	407	160	278	310	386	516	141	186	125	64	359	227	1076	434	478	812	1040	1289	522	528	524
hsa-miR-150-3p	3p	hsa-mir-150	MI0000479	UGGUAC	22	CUGGUACAGGCCUGGGGGACAG	MIMAT0004610	CTGGTACAGGCCTGGGGGACT	No																3					4		3	2		2	2	10	2	4	4		11	2	7	2
hsa-miR-150-5p	5p	hsa-mir-150	MI0000479	CUCCCA	22	UCUCCCAACCCUUGUACCAGUG	MIMAT0000451	TCTCCCAACCCTTGTACCAGTG	Yes	38	83	70	178	89	141	144	271	172	180	273	295	38	83	70	178	89	141	144	271	172	180	273	295	111	174	176	431	196	294	358	473	474	349	618	538
hsa-miR-151a-3p	3p	hsa-mir-151a	MI0000809	UAGACU	21	CUAGACUGAAGCUCCUUGAGG	MIMAT0000757	CTAGACTGAAGCTCCTTGAGG	Yes	1582	10005	3850	41818	6302	60833	30433	58047	37769	14456	11362	35712	1582	10005	3850	41818	6302	60833	30433	58047	37769	14456	11362	35712	3768	20323	9351	83215	14500	111107	56241	103779	68971	28404	22914	65166
hsa-miR-151a-5p	5p	hsa-mir-151a	MI0000809	CGAGGA	21	UCGAGGAGCUCACAGUCUAGU	MIMAT0004697	TCGAGGAGCTCACAGTCTAGT	Yes	16	105	47	278	73	241	148	232	158	54	69	99	16	105	47	278	73	241	148	232	158	54	69	99	27	151	58	399	105	317	199	343	222	76	108	164
hsa-miR-151b	3p	hsa-mir-151b	MI0003772	CGAGGA	18	UCGAGGAGCUCACAGUCU	MIMAT0010214	TCGAGGAGCTCACAGTCTAGC	No		3		5	2	3	2	2	6		3		2	6	4	13	6	12	3	10	7	5		4	2	20	4	37	11	32	7	22	26	7	10	23
hsa-miR-152-3p	3p	hsa-mir-152	MI0000462	CAGUGC	21	UCAGUGCAUGACAGAACUUGG	MIMAT0000438	TCAGTGCATGACAGAACTTGGT	No	147	234	109	522	160	318	272	542	404	67	257	321	126	159	175	614	269	612	395	477	832	89	377	134	527	1028	710	3384	1236	3045	1921	3099	3408	629	1917	1749
hsa-miR-152-5p	5p	hsa-mir-152	MI0000462	GGUUCU	23	AGGUUCUGUGAUACACUCCGACU	MIMAT0026479	AGGTTCTGTGATACACTCCGACT	Yes	2	4		6	2	2	3	4	3				2	4		6	2	2	3	4	3				5	4		10	2	7	5	4	5		3
hsa-miR-153-3p	3p	hsa-mir-153-2	MI0000464	UGCAUA	22	UUGCAUAGUCACAAAAGUGAUC	MIMAT0000439		No
hsa-miR-153-5p	5p	hsa-mir-153-2	MI0000464	CAUUUU	22	UCAUUUUUGUGAUGUUGCAGCU	MIMAT0026480		No
hsa-miR-1538	3p	hsa-mir-1538	MI0007259	GGCCCG	23	CGGCCCGGGCUGCUGCUGUUCCU	MIMAT0007400	CGGCCCGGGCTGCTGCTGTT	No						3	2	2	4	2	2			3		3		6	5	5		6	5	7		6		15	3	15	14	22	4	15	16	15
hsa-miR-1539	3p	hsa-mir-1539	MI0007260	CCUGCG	21	UCCUGCGCGUCCCAGAUGCCC	MIMAT0007401		No
hsa-miR-154-3p	3p	hsa-mir-154	MI0000480	AUCAUA	22	AAUCAUACACGGUUGACCUAUU	MIMAT0000453	AATCATACACGGTTGACCTATT	Yes								2	2		2									2	2		2									2	2		2
hsa-miR-154-5p	5p	hsa-mir-154	MI0000480	AGGUUA	22	UAGGUUAUCCGUGUUGCCUUCG	MIMAT0000452	TAGGTTATCCGTGTTGCCTTCG	Yes				2				4	2			2				2				4	2			2				2				4	2			2
hsa-miR-155-3p	3p	hsa-mir-155	MI0000681	UCCUAC	22	CUCCUACAUAUUAGCAUUAACA	MIMAT0004658		No
hsa-miR-155-5p	5p	hsa-mir-155	MI0000681	UAAUGC	23	UUAAUGCUAAUCGUGAUAGGGGU	MIMAT0000646	TTAATGCTAATCGTGATAGGGGT	Yes	283	568	843	2332	1140	1723	1723	1733	1814	702	1389	1102	283	568	843	2332	1140	1723	1723	1733	1814	702	1389	1102	578	1250	1626	4179	2069	3127	3180	3251	3463	1272	2638	2561
hsa-miR-15a-3p	3p	hsa-mir-15a	MI0000069	AGGCCA	22	CAGGCCAUAUUGUGCUGCCUCA	MIMAT0004488		No
hsa-miR-15a-5p	5p	hsa-mir-15a	MI0000069	AGCAGC	22	UAGCAGCACAUAAUGGUUUGUG	MIMAT0000068	TAGCAGCACATAATGGTTTGT	No								2			2		7	3		10	2	4		2	11	3	8		9	10	5	14	2	9		10	24	3	15	3
hsa-miR-15b-3p	3p	hsa-mir-15b	MI0000438	GAAUCA	22	CGAAUCAUUAUUUGCUGCUCUA	MIMAT0004586	CGAATCATTATTTGCTGCTCT	No	2	6	11	27	9	31	24	41	28	9	5	12	2	19	16	70	15	40	58	65	34	16	8	33	6	43	50	187	43	121	140	147	133	39	15	81
hsa-miR-15b-5p	5p	hsa-mir-15b	MI0000438	AGCAGC	22	UAGCAGCACAUCAUGGUUUACA	MIMAT0000417	TAGCAGCACATCATGGTTTACA	Yes	194	342	383	956	490	549	590	1344	842	385	474	752	194	342	383	956	490	549	590	1344	842	385	474	752	350	862	731	2330	1066	1370	1212	2864	1804	859	1038	1897
hsa-miR-16-1-3p	3p	hsa-mir-16-1	MI0000070	CAGUAU	22	CCAGUAUUAACUGUGCUGCUGA	MIMAT0004489	CCAGTATTGACTGTGCTGCTGAA	No													2		5	2	3			5	3		2		2		5	6	5	3	2	7	3		2
hsa-miR-16-2-3p	3p	hsa-mir-16-2	MI0000115	CAAUAU	22	CCAAUAUUACUGUGCUGCUUUA	MIMAT0004518	ACCAATATTACTGTGCTGCTTT	No				3		5	6	2	5		3	6	4	6	11	102	24	40	27	27	21	6	21	22	6	23	28	189	46	99	71	72	61	18	34	55
hsa-miR-16-5p	5p	hsa-mir-16-1	MI0000070	AGCAGC	22	UAGCAGCACGUAAAUAUUGGCG	MIMAT0000069	TAGCAGCACGTAAATATTGGCG	Yes	25	96	24	194	38	117	84	199	117	15	50	122	25	96	24	194	38	117	84	199	117	15	50	122	88	275	96	572	145	322	243	498	433	67	222	326
hsa-miR-16-5p	5p	hsa-mir-16-2	MI0000115	AGCAGC	22	UAGCAGCACGUAAAUAUUGGCG	MIMAT0000069	TAGCAGCACGTAAATATTGGCG	Yes	25	96	24	194	38	117	84	199	117	15	50	122	25	96	24	194	38	117	84	199	117	15	50	122	86	266	96	570	145	314	235	506	425	65	218	324
hsa-miR-17-3p	3p	hsa-mir-17	MI0000071	CUGCAG	22	ACUGCAGUGAAGGCACUUGUAG	MIMAT0000071	ACTGCAGTGAAGGCACTTGT	No																								2								2				2
hsa-miR-17-5p	5p	hsa-mir-17	MI0000071	AAAGUG	23	CAAAGUGCUUACAGUGCAGGUAG	MIMAT0000070	CAAAGTGCTTACAGTGCAGGTAGA	No	16	119	34	220	56	92	56	202	76	33	91	131	24	62	63	211	71	120	103	211	141	35	80	128	57	263	143	606	175	296	213	525	339	92	257	347
hsa-miR-181a-2-3p	3p	hsa-mir-181a-2	MI0000269	CCACUG	22	ACCACUGACCGUUGACUGUACC	MIMAT0004558	ACCACTGACCGTTGACTGTACC	Yes	21	156	65	761	120	788	301	843	388	276	202	410	21	156	65	761	120	788	301	843	388	276	202	410	35	232	104	1122	187	1099	453	1151	545	382	306	552
hsa-miR-181a-3p	3p	hsa-mir-181a-1	MI0000289	CCAUCG	22	ACCAUCGACCGUUGAUUGUACC	MIMAT0000270	ACCATCGACCGTTGATTGTACC	Yes	5	48	24	273	19	158	59	254	101	57	47	126	5	48	24	273	19	158	59	254	101	57	47	126	14	84	50	429	63	238	100	388	182	101	87	202
hsa-miR-181a-5p	5p	hsa-mir-181a-1	MI0000289	ACAUUC	23	AACAUUCAACGCUGUCGGUGAGU	MIMAT0000256	AACATTCAACGCTGTCGGTGAGT	Yes	648	2368	2074	10425	3203	5670	5376	8099	9926	2121	3247	2856	648	2368	2074	10425	3203	5670	5376	8099	9926	2121	3247	2856	2883	9166	7539	36026	12419	20278	20294	35956	34194	10996	14468	16213
hsa-miR-181a-5p	5p	hsa-mir-181a-2	MI0000269	ACAUUC	23	AACAUUCAACGCUGUCGGUGAGU	MIMAT0000256	AACATTCAACGCTGTCGGTGAGT	Yes	648	2368	2074	10425	3203	5670	5376	8099	9926	2121	3247	2856	648	2368	2074	10425	3203	5670	5376	8099	9926	2121	3247	2856	2883	9166	7539	36026	12419	20278	20294	35956	34194	10996	14468	16213
hsa-miR-181b-2-3p	3p	hsa-mir-181b-2	MI0000683	UCACUG	20	CUCACUGAUCAAUGAAUGCA	MIMAT0031893		No
hsa-miR-181b-3p	3p	hsa-mir-181b-1	MI0000270	UCACUG	21	CUCACUGAACAAUGAAUGCAA	MIMAT0022692	CTCACTGAACAATGAATGCAA	Yes				4			3	7	2	2		3				4			3	7	2	2		3				7	2	5	3	7	5	2		3
hsa-miR-181b-5p	5p	hsa-mir-181b-1	MI0000270	ACAUUC	23	AACAUUCAUUGCUGUCGGUGGGU	MIMAT0000257	AACATTCATTGCTGTCGGTGGGT	Yes	464	1147	1125	4354	1396	2203	2039	3406	2766	1123	1635	1683	464	1147	1125	4354	1396	2203	2039	3406	2766	1123	1635	1683	1401	3797	3166	12017	4191	6959	5892	10425	7921	3620	5289	6980
hsa-miR-181b-5p	5p	hsa-mir-181b-2	MI0000683	ACAUUC	23	AACAUUCAUUGCUGUCGGUGGGU	MIMAT0000257	AACATTCATTGCTGTCGGTGGGT	Yes	464	1147	1125	4354	1396	2203	2039	3406	2766	1123	1635	1683	464	1147	1125	4354	1396	2203	2039	3406	2766	1123	1635	1683	1472	4234	3400	13368	4371	7919	6275	11472	8505	3988	5531	7467
hsa-miR-181c-3p	3p	hsa-mir-181c	MI0000271	ACCAUC	22	AACCAUCGACCGUUGAGUGGAC	MIMAT0004559	ACCATCGACCGTTGAGTGGAC	No					2	2			2		2			2		9	5	6	4	13	12	4	5	2	4	4	7	23	15	24	17	36	34	14	18	10
hsa-miR-181c-5p	5p	hsa-mir-181c	MI0000271	ACAUUC	22	AACAUUCAACCUGUCGGUGAGU	MIMAT0000258	AACATTCAACCTGTCGGTGAGT	Yes	2	3	3				2	3			3		2	3	3				2	3			3		2	3	3	11			5	7	6	2	6	5
hsa-miR-181d-3p	3p	hsa-mir-181d	MI0003139	CACCGG	21	CCACCGGGGGAUGAAUGUCAC	MIMAT0026608	CCCACCGGGGGATGAATGTCA	No																					2							2			2		2			2
hsa-miR-181d-5p	5p	hsa-mir-181d	MI0003139	ACAUUC	23	AACAUUCAUUGUUGUCGGUGGGU	MIMAT0002821	AACATTCATTGTTGTCGGTGGGT	Yes	72	174	171	673	242	334	351	494	463	139	266	212	72	174	171	673	242	334	351	494	463	139	266	212	148	398	357	1398	463	707	712	1050	976	290	582	501
hsa-miR-182-3p	3p	hsa-mir-182	MI0000272	GGUUCU	21	UGGUUCUAGACUUGCCAACUA	MIMAT0000260	TGGTTCTAGACTTGCCAACTA	Yes									5												5												5
hsa-miR-182-5p	5p	hsa-mir-182	MI0000272	UUGGCA	24	UUUGGCAAUGGUAGAACUCACACU	MIMAT0000259	TTTGGCAATGGTAGAACTCACACT	Yes	568	4005	2079	21989	3372	22323	6644	16771	7488	3471	3127	6915	568	4005	2079	21989	3372	22323	6644	16771	7488	3471	3127	6915	1540	11420	4878	45028	7609	48242	15041	40928	17264	10627	7897	25376
hsa-miR-1825	3p	hsa-mir-1825	MI0008193	CCAGUG	18	UCCAGUGCCCUCCUCUCC	MIMAT0006765		No
hsa-miR-1827	3p	hsa-mir-1827	MI0008195	GAGGCA	18	UGAGGCAGUAGAUUGAAU	MIMAT0006767	TGAGGCAGTAGATTGTATAGTC	No													2	8	14	32	6	8	11	7	17	7	3	5	4	21	20	85	17	25	15	36	31	10	5	27
hsa-miR-183-3p	3p	hsa-mir-183	MI0000273	UGAAUU	22	GUGAAUUACCGAAGGGCCAUAA	MIMAT0004560	TGAATTACCGAAGGGCCATAAA	No							2		2							11	6	5	14	29	15	4	3	9			7	42	10	40	35	69	28	11	6	28
hsa-miR-183-5p	5p	hsa-mir-183	MI0000273	AUGGCA	22	UAUGGCACUGGUAGAAUUCACU	MIMAT0000261	TATGGCACTGGTAGAATTCACT	Yes	698	3802	2525	19290	3841	24992	8008	15411	8654	3445	4142	6564	698	3802	2525	19290	3841	24992	8008	15411	8654	3445	4142	6564	2146	13334	7153	53821	11252	62703	21465	48877	23596	12403	12745	27594
hsa-miR-184	3p	hsa-mir-184	MI0000481	GGACGG	22	UGGACGGAGAACUGAUAAGGGU	MIMAT0000454	TGGACGGAGAACTGATAAGGGT	Yes	8	26	12	110	20	67	55	113	81	31	46	62	8	26	12	110	20	67	55	113	81	31	46	62	14	56	27	185	37	140	121	208	138	49	94	147
hsa-miR-185-3p	3p	hsa-mir-185	MI0000482	GGGGCU	22	AGGGGCUGGCUUUCCUCUGGUC	MIMAT0004611	AGGGGCTGGCTTTCCTCTGGT	No		4	2	8	2	4	9	6	8	5	14	2	28	57	50	252	121	215	242	220	446	124	218	95	48	123	84	453	206	331	400	356	714	240	396	230
hsa-miR-185-5p	5p	hsa-mir-185	MI0000482	GGAGAG	22	UGGAGAGAAAGGCAGUUCCUGA	MIMAT0000455	TGGAGAGAAAGGCAGTTCCTGA	Yes	103	445	218	1715	386	851	799	1554	1137	250	551	736	103	445	218	1715	386	851	799	1554	1137	250	551	736	245	1111	605	4182	1057	2038	2006	3659	2888	671	1508	2040
hsa-miR-186-3p	3p	hsa-mir-186	MI0000483	CCCAAA	22	GCCCAAAGGUGAAUUUUUUGGG	MIMAT0004612		No
hsa-miR-186-5p	5p	hsa-mir-186	MI0000483	AAAGAA	22	CAAAGAAUUCUCCUUUUGGGCU	MIMAT0000456	CAAAGAATTCTCCTTTTGGGCT	Yes	31	215	90	688	183	302	294	388	375	88	194	225	31	215	90	688	183	302	294	388	375	88	194	225	88	550	220	1457	385	628	545	832	878	187	478	586
hsa-miR-187-3p	3p	hsa-mir-187	MI0000274	CGUGUC	22	UCGUGUCUUGUGUUGCAGCCGG	MIMAT0000262	TCGTGTCTTGTGTTGCAGCCGT	No														4	3	2		2	2	2	2					4	3	11	3	4	7	4	14	6	2	5
hsa-miR-187-5p	5p	hsa-mir-187	MI0000274	GCUACA	22	GGCUACAACACAGGACCCGGGC	MIMAT0004561	AGGCTACAACACAGGACCCGGG	No																				2												2
hsa-miR-188-3p	3p	hsa-mir-188	MI0000484	UCCCAC	21	CUCCCACAUGCAGGGUUUGCA	MIMAT0004613		No
hsa-miR-188-5p	5p	hsa-mir-188	MI0000484	AUCCCU	21	CAUCCCUUGCAUGGUGGAGGG	MIMAT0000457	CATCCCTTGCATGGTGGAGGG	Yes		3		2							4			3		2							4			3		2							4
hsa-miR-18a-3p	3p	hsa-mir-18a	MI0000072	CUGCCC	23	ACUGCCCUAAGUGCUCCUUCUGG	MIMAT0002891	ACTGCCCTAAGTGCTCCTTCTGT	No		4	2	10	4	7	6	10	17	9	9	21		7	5	23	8	18	13	13	20	10	8	13		23	13	86	21	62	57	66	121	51	41	53
hsa-miR-18a-5p	5p	hsa-mir-18a	MI0000072	AAGGUG	23	UAAGGUGCAUCUAGUGCAGAUAG	MIMAT0000072	TAAGGTGCATCTAGTGCAGATAG	Yes					2				2								2				2					2		2	2				2
hsa-miR-18b-3p	3p	hsa-mir-18b	MI0001518	GCCCUA	22	UGCCCUAAAUGCCCCUUCUGGC	MIMAT0004751	TACTGCCCTAAATGCCCCTTTT	No																				3												3			2
hsa-miR-18b-5p	5p	hsa-mir-18b	MI0001518	AAGGUG	23	UAAGGUGCAUCUAGUGCAGUUAG	MIMAT0001412		No
hsa-miR-1908-3p	3p	hsa-mir-1908	MI0008329	CGGCCG	21	CCGGCCGCCGGCUCCGCCCCG	MIMAT0026916	CCGCCGGGTCCGCCCC	No																				4										2		4
hsa-miR-1908-5p	5p	hsa-mir-1908	MI0008329	GGCGGG	21	CGGCGGGGACGGCGAUUGGUC	MIMAT0007881	CGGCGGGGACGGCGATTGGT	No	7	3	5	9	6	3	11	4	16	6	7	11	17	5	14	33	13	24	31	17	54	16	35	13	38	8	32	56	32	42	65	37	102	37	64	44
hsa-miR-1909-3p	3p	hsa-mir-1909	MI0008330	GCAGGG	22	CGCAGGGGCCGGGUGCUCACCG	MIMAT0007883	CAGGGGCCGGGTGCTCACCGC	No																					3										2		3
hsa-miR-1909-5p	5p	hsa-mir-1909	MI0008330	GAGUGC	21	UGAGUGCCGGUGCCUGCCCUG	MIMAT0007882	GTGAGTGCCGGTGCCTGCCCTGT	No																			4									2			4					3
hsa-miR-190a-3p	3p	hsa-mir-190a	MI0000486	UAUAUA	21	CUAUAUAUCAAACAUAUUCCU	MIMAT0026482		No
hsa-miR-190a-5p	5p	hsa-mir-190a	MI0000486	GAUAUG	22	UGAUAUGUUUGAUAUAUUAGGU	MIMAT0000458	TGATATGTTTGATATATTAGGTTG	No											2												5					2							7
hsa-miR-190b	5p	hsa-mir-190b	MI0005545	GAUAUG	21	UGAUAUGUUUGAUAUUGGGUU	MIMAT0004929	TGATATGTTTGATATTGGGTTG	No				3										4	4	9			5	5			3	5		6	6	19	4		5	11	4		6	5
hsa-miR-191-3p	3p	hsa-mir-191	MI0000465	CUGCGC	22	GCUGCGCUUGGAUUUCGUCCCC	MIMAT0001618	CTGCGCTTGGATTTCGTCCCC	No																		3		3				2				2		3	4	3		2	4	4
hsa-miR-191-5p	5p	hsa-mir-191	MI0000465	AACGGA	23	CAACGGAAUCCCAAAAGCAGCUG	MIMAT0000440	CAACGGAATCCCAAAAGCAGCTG	Yes	393	3035	1126	9216	1902	5448	3616	9474	4351	3947	2809	7502	393	3035	1126	9216	1902	5448	3616	9474	4351	3947	2809	7502	1359	8039	3514	23947	5484	14125	9691	20381	12610	9011	7830	16574
hsa-miR-1910-3p	3p	hsa-mir-1910	MI0008331	AGGCAG	20	GAGGCAGAAGCAGGAUGACA	MIMAT0026917	GAGGCAGAAGCAGGATGACA	Yes								2												2												2
hsa-miR-1910-5p	5p	hsa-mir-1910	MI0008331	CAGUCC	21	CCAGUCCUGUGCCUGCCGCCU	MIMAT0007884	CCAGTCCTGTGCCTGCCGCCT	Yes	3		3	3	4		13	3	13	2	9	2	3		3	3	4		13	3	13	2	9	2	3	2	10	9	7	11	35	14	51	14	23	15
hsa-miR-1913	3p	hsa-mir-1913	MI0008334	CUGCCC	22	UCUGCCCCCUCCGCUGCUGCCA	MIMAT0007888	TCTGCCCCCTCCGCTGCTGCCA	Yes							3												3									2			3		3
hsa-miR-1914-3p	3p	hsa-mir-1914	MI0008335	GAGGGG	22	GGAGGGGUCCCGCACUGGGAGG	MIMAT0007890	AGGAGGGGTCCCGCACTGGGAGT	No																			3		15										8	2	15	2
hsa-miR-1914-5p	5p	hsa-mir-1914	MI0008335	CCUGUG	22	CCCUGUGCCCGGCCCACUUCUG	MIMAT0007889	CCCTGTGCCCGGCCCACTTCTGT	No										3						2	2		3			2						7	2		3		2	7
hsa-miR-192-3p	3p	hsa-mir-192	MI0000234	UGCCAA	22	CUGCCAAUUCCAUAGGUCACAG	MIMAT0004543	CTGCCAATTCCATAGGTCACA	No											2					2					7							2					7		2
hsa-miR-192-5p	5p	hsa-mir-192	MI0000234	UGACCU	21	CUGACCUAUGAAUUGACAGCC	MIMAT0000222	CTGACCTATGAATTGACAGCCAT	No	58	253	150	1358	195	680	411	1006	618	125	322	418	87	334	217	1976	280	1109	847	1282	1498	243	519	653	599	2394	1360	10881	1756	5731	3721	7610	5421	1309	2657	4303
hsa-miR-193a-3p	3p	hsa-mir-193a	MI0000487	ACUGGC	22	AACUGGCCUACAAAGUCCCAGU	MIMAT0000459		No
hsa-miR-193a-5p	5p	hsa-mir-193a	MI0000487	GGGUCU	22	UGGGUCUUUGCGGGCGAGAUGA	MIMAT0004614	TGGGTCTTTGCGGGCGAGATG	No	18	30	15	111	19	140	76	157	102	63	71	90	15	39	26	143	38	120	111	254	128	87	116	163	61	169	104	506	152	457	355	688	487	273	346	461
hsa-miR-193b-3p	3p	hsa-mir-193b	MI0003137	ACUGGC	22	AACUGGCCCUCAAAGUCCCGCU	MIMAT0002819	AACTGGCCCTCAAAGTCCCGCT	Yes	19	68	74	212	67	75	347	168	670	75	115	93	19	68	74	212	67	75	347	168	670	75	115	93	43	137	136	401	164	167	606	285	1145	118	244	204
hsa-miR-193b-5p	5p	hsa-mir-193b	MI0003137	GGGGUU	22	CGGGGUUUUGAGGGCGAGAUGA	MIMAT0004767	CGGGGTTTTGAGGGCGAGATG	No		3		7	4	4	3	11		4		3			3	3	10	14	6	16	4	5	4	12		5	3	10	16	32	15	46	7	18	16	31
hsa-miR-194-3p	3p	hsa-mir-194-2	MI0000732	CAGUGG	22	CCAGUGGGGCUGCUGUUAUCUG	MIMAT0004671	CCAGTGGGGCTGCTGTTATCTG	Yes	19	58	31	131	64	35	107	220	111	97	182	176	19	58	31	131	64	35	107	220	111	97	182	176	33	118	89	328	129	192	233	408	245	203	330	338
hsa-miR-194-5p	5p	hsa-mir-194-1	MI0000488	GUAACA	22	UGUAACAGCAACUCCAUGUGGA	MIMAT0000460	TGTAACAGCAACTCCATGTGGA	Yes	14	55	29	209	33	63	47	190	76	31	30	79	14	55	29	209	33	63	47	190	76	31	30	79	25	130	50	415	87	125	97	353	178	58	101	192
hsa-miR-194-5p	5p	hsa-mir-194-2	MI0000732	GUAACA	22	UGUAACAGCAACUCCAUGUGGA	MIMAT0000460	TGTAACAGCAACTCCATGTGGA	Yes	14	55	29	209	33	63	47	190	76	31	30	79	14	55	29	209	33	63	47	190	76	31	30	79	36	174	82	636	100	167	141	521	241	76	104	253
hsa-miR-195-3p	3p	hsa-mir-195	MI0000489	CAAUAU	22	CCAAUAUUGGCUGUGCUGCUCC	MIMAT0004615	CCAATATTGGCTGTGCTGCTCCA	No	3	3	5	28	2	43	26	42	25	8	23	16	3	9	6	16	14	49	16	41	40	11	32	20	8	28	31	100	28	120	76	129	115	26	94	59
hsa-miR-195-5p	5p	hsa-mir-195	MI0000489	AGCAGC	21	UAGCAGCACAGAAAUAUUGGC	MIMAT0000461	TAGCAGCACAGAAATATTGGCA	No	14	12	6	40	13	14	28	48	56	8	21	11	25	18	16	60	22	36	44	65	80	14	21	20	62	51	36	142	54	69	117	164	188	26	61	71
hsa-miR-196a-3p	3p	hsa-mir-196a-2	MI0000279	GGCAAC	22	CGGCAACAAGAAACUGCCUGAG	MIMAT0004562		No
hsa-miR-196a-5p	5p	hsa-mir-196a-1	MI0000238	AGGUAG	22	UAGGUAGUUUCAUGUUGUUGGG	MIMAT0000226	TAGGTAGTTTCATGTTGTTGGG	Yes	38	100	72	207	88	107	104	263	118	56	105	201	38	100	72	207	88	107	104	263	118	56	105	201	99	212	161	525	195	216	197	551	224	103	201	418
hsa-miR-196a-5p	5p	hsa-mir-196a-2	MI0000279	AGGUAG	22	UAGGUAGUUUCAUGUUGUUGGG	MIMAT0000226	TAGGTAGTTTCATGTTGTTGGGA	No	38	100	72	207	88	107	104	263	118	56	105	201	59	79	91	329	111	197	89	338	141	46	103	178	156	282	265	895	298	463	298	929	363	151	306	627
hsa-miR-196b-3p	3p	hsa-mir-196b	MI0001150	CGACAG	22	UCGACAGCACGACACUGCCUUC	MIMAT0009201		No
hsa-miR-196b-5p	5p	hsa-mir-196b	MI0001150	AGGUAG	22	UAGGUAGUUUCCUGUUGUUGGG	MIMAT0001080	TAGGTAGTTTCCTGTTGTTGGG	Yes	69	65	69	130	76	23	74	150	113	51	78	115	69	65	69	130	76	23	74	150	113	51	78	115	156	190	198	428	237	132	164	393	251	97	174	249
hsa-miR-197-3p	3p	hsa-mir-197	MI0000239	UCACCA	22	UUCACCACCUUCUCCACCCAGC	MIMAT0000227	TTCACCACCTTCTCCACCCAGC	Yes	327	1256	1478	6264	1689	2880	6368	8469	9155	4755	2679	5344	327	1256	1478	6264	1689	2880	6368	8469	9155	4755	2679	5344	676	2378	3092	10454	3373	4696	10428	13238	15555	8715	4996	8678
hsa-miR-197-5p	5p	hsa-mir-197	MI0000239	GGGUAG	23	CGGGUAGAGAGGGCAGUGGGAGG	MIMAT0022691	CGGGTAGAGAGGGCAGTGGGAGG	Yes	2		5	7	3		10	11	14	5	10	2	2		5	7	3		10	11	14	5	10	2	4		5	9	3	2	12	21	26	7	17	2
hsa-miR-1973	3p	hsa-mir-1973	MI0009983	CCGUGC	19	ACCGUGCAAAGGUAGCAUA	MIMAT0009448		No
hsa-miR-1976	3p	hsa-mir-1976	MI0009986	CUCCUG	20	CCUCCUGCCCUCCUUGCUGU	MIMAT0009451	CTCCTGCCCTCCTTGCTGTAGT	No			2					5						4	6	24	3	10	13	12	24	12	6	5	6	17	23	68	23	27	41	60	72	38	27	30
hsa-miR-199a-3p	3p	hsa-mir-199a-1	MI0000242	CAGUAG	22	ACAGUAGUCUGCACAUUGGUUA	MIMAT0000232	ACAGTAGTCTGCACATTGGTT	No	58	43	50	173	76	107	99	159	164	32	119	83	161	185	172	527	253	321	333	361	640	77	385	157	424	463	480	1379	670	795	787	931	1677	192	1013	449
hsa-miR-199a-3p	3p	hsa-mir-199a-2	MI0000281	CAGUAG	22	ACAGUAGUCUGCACAUUGGUUA	MIMAT0000232	ACAGTAGTCTGCACATTGGTT	No	58	43	50	173	76	107	99	159	164	32	119	83	161	185	172	527	253	321	333	361	640	77	385	157	432	463	484	1388	674	813	795	945	1682	192	1022	456
hsa-miR-199a-5p	5p	hsa-mir-199a-1	MI0000242	CCAGUG	23	CCCAGUGUUCAGACUACCUGUUC	MIMAT0000231	CCCAGTGTTCAGACTACCTGTTC	Yes	68	90	58	247	74	167	165	240	265	49	175	122	68	90	58	247	74	167	165	240	265	49	175	122	172	176	143	496	187	355	307	490	547	83	364	226
hsa-miR-199a-5p	5p	hsa-mir-199a-2	MI0000281	CCAGUG	23	CCCAGUGUUCAGACUACCUGUUC	MIMAT0000231	CCCAGTGTTCAGACTACCTGTTC	Yes	68	90	58	247	74	167	165	240	265	49	175	122	68	90	58	247	74	167	165	240	265	49	175	122	172	176	143	496	187	355	307	490	547	83	364	226
hsa-miR-199b-3p	3p	hsa-mir-199b	MI0000282	CAGUAG	22	ACAGUAGUCUGCACAUUGGUUA	MIMAT0004563	ACAGTAGTCTGCACATTGGTT	No	58	43	50	173	76	107	99	159	164	32	119	83	161	185	172	527	253	321	333	361	640	77	385	157	424	463	480	1379	670	795	787	931	1677	192	1013	449
hsa-miR-199b-5p	5p	hsa-mir-199b	MI0000282	CCAGUG	23	CCCAGUGUUUAGACUAUCUGUUC	MIMAT0000263	CCCAGTGTTTAGACTACCTGTTC	No	10	11	14	45	17	44	24	26	62	5	38	22	30	35	33	128	60	85	66	136	129	15	75	54	40	56	53	202	82	134	105	186	264	23	132	91
hsa-miR-19a-3p	3p	hsa-mir-19a	MI0000073	GUGCAA	23	UGUGCAAAUCUAUGCAAAACUGA	MIMAT0000073	TGTGCAAATCTATGCAAAACTGA	Yes						2		2										2		2										2	2	2	2
hsa-miR-19a-5p	5p	hsa-mir-19a	MI0000073	GUUUUG	22	AGUUUUGCAUAGUUGCACUACA	MIMAT0004490		No
hsa-miR-19b-1-5p	5p	hsa-mir-19b-1	MI0000074	GUUUUG	23	AGUUUUGCAGGUUUGCAUCCAGC	MIMAT0004491	AGTTTTGCAGGTTTGCATCCAGC	Yes						2												2												2
hsa-miR-19b-2-5p	5p	hsa-mir-19b-2	MI0000075	GUUUUG	22	AGUUUUGCAGGUUUGCAUUUCA	MIMAT0004492		No
hsa-miR-19b-3p	3p	hsa-mir-19b-1	MI0000074	GUGCAA	23	UGUGCAAAUCCAUGCAAAACUGA	MIMAT0000074	TGTGCAAATCCATGCAAAACTGA	Yes		7		3	3	6	3	7	5		2	2		7		3	3	6	3	7	5		2	2		9	2	7	6	11	7	9	8		2	2
hsa-miR-19b-3p	3p	hsa-mir-19b-2	MI0000075	GUGCAA	23	UGUGCAAAUCCAUGCAAAACUGA	MIMAT0000074	TGTGCAAATCCATGCAAAACTGA	Yes		7		3	3	6	3	7	5		2	2		7		3	3	6	3	7	5		2	2		9	2	7	6	14	7	9	8		2	2
hsa-miR-200a-3p	3p	hsa-mir-200a	MI0000737	AACACU	22	UAACACUGUCUGGUAACGAUGU	MIMAT0000682	TAACACTGTCTGGTAACGATG	No	141	330	216	1349	282	418	384	685	520	79	179	318	258	1047	518	3589	925	2493	1793	4124	2065	413	1101	1907	618	2226	1166	7721	1845	3853	3059	6567	3805	707	1782	3380
hsa-miR-200a-5p	5p	hsa-mir-200a	MI0000737	AUCUUA	22	CAUCUUACCGGACAGUGCUGGA	MIMAT0001620	CATCTTACCGGACAGTGCTGGA	Yes	72	189	124	914	181	875	602	1058	843	221	218	460	72	189	124	914	181	875	602	1058	843	221	218	460	137	390	261	1766	368	1498	1091	1915	1503	367	441	1016
hsa-miR-200b-3p	3p	hsa-mir-200b	MI0000342	AAUACU	22	UAAUACUGCCUGGUAAUGAUGA	MIMAT0000318	TAATACTGCCTGGTAATGATGAC	No	834	4504	1961	17422	3268	9537	4822	18084	7274	3126	3045	8320	1350	9843	5451	54943	8534	32284	17293	58397	22523	12139	9183	24213	4872	31911	15931	132049	25022	77970	40261	136718	54325	29595	25268	67150
hsa-miR-200b-5p	5p	hsa-mir-200b	MI0000342	AUCUUA	22	CAUCUUACUGGGCAGCAUUGGA	MIMAT0004571	CATCTTACTGGGCAGCATTGGA	Yes	37	171	99	767	149	637	414	979	472	476	247	559	37	171	99	767	149	637	414	979	472	476	247	559	75	429	225	1618	390	1249	848	1990	1065	970	613	1343
hsa-miR-200c-3p	3p	hsa-mir-200c	MI0000650	AAUACU	23	UAAUACUGCCGGGUAAUGAUGGA	MIMAT0000617	TAATACTGCCGGGTAATGATGGA	Yes	2137	9318	5035	35064	6093	17544	12277	35727	13926	12770	7397	23377	2137	9318	5035	35064	6093	17544	12277	35727	13926	12770	7397	23377	4521	23374	11229	74994	14685	42886	28413	80356	32267	28202	19474	58599
hsa-miR-200c-5p	5p	hsa-mir-200c	MI0000650	GUCUUA	22	CGUCUUACCCAGCAGUGUUUGG	MIMAT0004657	CGTCTTACCCAGCAGTGTTTGGA	No																		3												3					2
hsa-miR-202-3p	3p	hsa-mir-202	MI0003130	GAGGUA	20	AGAGGUAUAGGGCAUGGGAA	MIMAT0002811		No
hsa-miR-202-5p	5p	hsa-mir-202	MI0003130	UCCUAU	22	UUCCUAUGCAUAUACUUCUUUG	MIMAT0002810	TTCCTATGCATATACTTCTTT	No																2												2
hsa-miR-203a-3p	3p	hsa-mir-203a	MI0000283	UGAAAU	22	GUGAAAUGUUUAGGACCACUAG	MIMAT0000264	TGAAATGTTTAGGACCACTAG	No	253	39	15	111	27	69	46	131	106	22	55	83	242	45	23	166	28	111	63	163	133	27	56	100	1497	277	145	903	205	493	384	867	732	153	355	464
hsa-miR-203a-5p	5p	hsa-mir-203a	MI0000283	GUGGUU	25	AGUGGUUCUUAACAGUUCAACAGUU	MIMAT0031890		No
hsa-miR-203b-3p	3p	hsa-mir-203b	MI0017343	UGAACU	23	UUGAACUGUUAAGAACCACUGGA	MIMAT0019814	TTGAACTGTTAAGAACCACTGG	No														2		4		2	2	10	7	3	6			2		8	2	9	2	10	9	5	6
hsa-miR-203b-5p	5p	hsa-mir-203b	MI0017343	AGUGGU	22	UAGUGGUCCUAAACAUUUCACA	MIMAT0019813		No
hsa-miR-204-3p	3p	hsa-mir-204	MI0000284	CUGGGA	21	GCUGGGAAGGCAAAGGGACGU	MIMAT0022693	GCTGGGAAGGCAAAGGGACGT	Yes											2												2												2
hsa-miR-204-5p	5p	hsa-mir-204	MI0000284	UCCCUU	22	UUCCCUUUGUCAUCCUAUGCCU	MIMAT0000265	TTCCCTTTGTCATCCTATGCCT	Yes	5	17	5	20	7	19	21	15	28	13	16	21	5	17	5	20	7	19	21	15	28	13	16	21	7	35	12	51	16	33	41	20	76	23	16	44
hsa-miR-205-3p	3p	hsa-mir-205	MI0000285	AUUUCA	21	GAUUUCAGUGGAGUGAAGUUC	MIMAT0009197		No
hsa-miR-205-5p	5p	hsa-mir-205	MI0000285	CCUUCA	22	UCCUUCAUUCCACCGGAGUCUG	MIMAT0000266	TCCTTCATTCCACCGGAGTCTGT	No	15	11		25	3	14	10	12	34	7	15	32	103	12	14	49	25	30	34	40	49	15	27	19	203	42	27	122	43	80	83	84	155	38	68	85
hsa-miR-206	3p	hsa-mir-206	MI0000490	GGAAUG	22	UGGAAUGUAAGGAAGUGUGUGG	MIMAT0000462	TGGAATGTAAAGAAGTGTGT	No	52	16	15	56	10	28	36	60	80	18	26	47	157	262	420	1107	413	693	811	841	1272	139	592	347	312	399	520	1428	541	888	1050	1133	1650	202	792	675
hsa-miR-208a-3p	3p	hsa-mir-208a	MI0000251	UAAGAC	22	AUAAGACGAGCAAAAAGCUUGU	MIMAT0000241	ATAAGACGAGCAAAAAGCTTGT	Yes			3	2							2				3	2							2				5	4	2	3	8	4			4
hsa-miR-208a-5p	5p	hsa-mir-208a	MI0000251	AGCUUU	22	GAGCUUUUGGCCCGGGUUAUAC	MIMAT0026474	GAGCTTTTGGCCCGGGTTATAC	Yes				3				2	5	2						3				2	5	2						3				2	7	5	2	2
hsa-miR-208b-3p	3p	hsa-mir-208b	MI0005570	UAAGAC	22	AUAAGACGAACAAAAGGUUUGU	MIMAT0004960	ATAAGACGAACAAAAGGTTTGT	Yes				3												3												5
hsa-miR-208b-5p	5p	hsa-mir-208b	MI0005570	AGCUUU	22	AAGCUUUUUGCUCGAAUUAUGU	MIMAT0026722		No
hsa-miR-20a-3p	3p	hsa-mir-20a	MI0000076	CUGCAU	22	ACUGCAUUAUGAGCACUUAAAG	MIMAT0004493		No
hsa-miR-20a-5p	5p	hsa-mir-20a	MI0000076	AAAGUG	23	UAAAGUGCUUAUAGUGCAGGUAG	MIMAT0000075	TAAAGTGCTTATAGTGCAGGTAG	Yes	25	173	50	335	84	92	84	265	160	33	140	189	25	173	50	335	84	92	84	265	160	33	140	189	51	316	104	583	170	194	197	458	316	51	282	310
hsa-miR-20b-3p	3p	hsa-mir-20b	MI0001519	CUGUAG	22	ACUGUAGUAUGGGCACUUCCAG	MIMAT0004752		No
hsa-miR-20b-5p	5p	hsa-mir-20b	MI0001519	AAAGUG	23	CAAAGUGCUCAUAGUGCAGGUAG	MIMAT0001413	CAAAGTGCTCATAGTGCAGGTAG	Yes	4	7	6	20	5	7	8	6	17	8	2	13	4	7	6	20	5	7	8	6	17	8	2	13	7	19	10	46	8	26	24	25	31	16	7	27
hsa-miR-21-3p	3p	hsa-mir-21	MI0000077	AACACC	21	CAACACCAGUCGAUGGGCUGU	MIMAT0004494	CAACACCAGTCGATGGGCTGT	Yes	12	13	28	92	25	8	26	43	75	4	17	7	12	13	28	92	25	8	26	43	75	4	17	7	22	59	72	193	49	75	78	149	223	11	49	60
hsa-miR-21-5p	5p	hsa-mir-21	MI0000077	AGCUUA	22	UAGCUUAUCAGACUGAUGUUGA	MIMAT0000076	TAGCTTATCAGACTGATGTTGAC	No	1117	1655	1049	6826	1280	3151	1549	4279	3137	482	2487	2385	2418	7876	4344	46737	5392	16804	9067	31208	15162	3222	9490	14566	6059	17900	9766	86165	11595	34721	17601	54939	31829	6246	21793	29290
hsa-miR-210-3p	3p	hsa-mir-210	MI0000286	UGUGCG	22	CUGUGCGUGUGACAGCGGCUGA	MIMAT0000267	CTGTGCGTGTGACAGCGGCTGAAT	No	5	29	12	35	5	11	13	62	17	6	12	45	19	54	26	151	38	107	75	171	142	36	40	87	72	202	82	375	89	241	162	460	308	97	95	274
hsa-miR-210-5p	5p	hsa-mir-210	MI0000286	GCCCCU	22	AGCCCCUGCCCACCGCACACUG	MIMAT0026475	AGCCCCTGCCCACCGCACACTG	Yes		5	6	18		13	7	7	23	2	8	12		5	6	18		13	7	7	23	2	8	12		7	8	41	8	20	33	29	73	12	20	22
hsa-miR-2110	5p	hsa-mir-2110	MI0010629	UGGGGA	22	UUGGGGAAACGGCCGCUGAGUG	MIMAT0010133	TTGGGGAAACGGCCGCTGAGT	No	13	14	8	42	13	28	29	38	31	31	15	58	23	31	29	170	52	128	107	148	164	88	104	114	78	113	85	372	112	267	206	351	318	198	202	364
hsa-miR-2116-3p	3p	hsa-mir-2116	MI0010635	CUCCCA	21	CCUCCCAUGCCAAGAACUCCC	MIMAT0011161	TCCTCCCATGCCAAGAACTCC	No				2			4	3						7	4	15	8	16	12	25	17	12	6	16		22	6	61	33	56	58	74	86	36	39	35
hsa-miR-2116-5p	5p	hsa-mir-2116	MI0010635	GUUCUU	21	GGUUCUUAGCAUAGGAGGUCU	MIMAT0011160	GGTTCTTAGCATAGGAGGTCTT	No				2												3								3				7							2	3
hsa-miR-2117	3p	hsa-mir-2117	MI0010636	GUUCUC	21	UGUUCUCUUUGCCAAGGACAG	MIMAT0011162	TTTCTCTTTGCCAAGG	No																		2	2		10									2	4		16
hsa-miR-212-3p	3p	hsa-mir-212	MI0000288	AACAGU	21	UAACAGUCUCCAGUCACGGCC	MIMAT0000269	TAACAGTCTCCAGTCACGGCCACT	No												2						8		4						3		3		8	3	12		4		7
hsa-miR-212-5p	5p	hsa-mir-212	MI0000288	CCUUGG	23	ACCUUGGCUCUAGACUGCUUACU	MIMAT0022695	ACCTTGGCTCTAGACTGCTTACT	Yes	3	12	3	35	4	61	26	21	25	8	18	19	3	12	3	35	4	61	26	21	25	8	18	19	5	19	5	45	8	96	26	44	43	13	29	42
hsa-miR-214-3p	3p	hsa-mir-214	MI0000290	CAGCAG	22	ACAGCAGGCACAGACAGGCAGU	MIMAT0000271	ACAGCAGGCACAGACAGGCAGT	Yes	12	20	15	45	18	8	35	28	54	10	19	13	12	20	15	45	18	8	35	28	54	10	19	13	20	49	29	138	32	52	88	134	204	36	82	58
hsa-miR-214-5p	5p	hsa-mir-214	MI0000290	GCCUGU	22	UGCCUGUCUACACUUGCUGUGC	MIMAT0004564	TGCCTGTCTACACTTGCTGTGC	Yes		2	2	13	7	2	5	13	9		3	3		2	2	13	7	2	5	13	9		3	3	2	2	4	17	7	2	7	17	20		5	3
hsa-miR-215-3p	3p	hsa-mir-215	MI0000291	CUGUCA	23	UCUGUCAUUUCUUUAGGCCAAUA	MIMAT0026476		No
hsa-miR-215-5p	5p	hsa-mir-215	MI0000291	UGACCU	21	AUGACCUAUGAAUUGACAGAC	MIMAT0000272	ATGACCTATGAATTGACAGACA	No		3	3	27	4	24	7	30	32	3	21	10	12	24	15	146	30	154	52	126	116	14	126	49	15	59	32	299	58	223	93	224	218	39	205	102
hsa-miR-216a-3p	3p	hsa-mir-216a	MI0000292	CACAGU	22	UCACAGUGGUCUCUGGGAUUAU	MIMAT0022844	CACAGTGGTCTCTGGGATTATT	No																					3												3
hsa-miR-216a-5p	5p	hsa-mir-216a	MI0000292	AAUCUC	22	UAAUCUCAGCUGGCAACUGUGA	MIMAT0000273	TAATCTCAGCTGGCAACTGTGA	Yes									3												3												3
hsa-miR-216b-3p	3p	hsa-mir-216b	MI0005569	CACACU	24	ACACACUUACCCGUAGAGAUUCUA	MIMAT0026721		No
hsa-miR-216b-5p	5p	hsa-mir-216b	MI0005569	AAUCUC	22	AAAUCUCUGCAGGCAAAUGUGA	MIMAT0004959	AAATCTCTGCAGGCAAATGTGA	Yes				4												4												4
hsa-miR-217	5p	hsa-mir-217	MI0000293	ACUGCA	23	UACUGCAUCAGGAACUGAUUGGA	MIMAT0000274	TACTGCATCAGGAACTGACTGGA	No											3		3	3	2	4	9	3	9	7	5	2	5		3	3	2	11	13	5	17	7	18	2	15	2
hsa-miR-218-1-3p	3p	hsa-mir-218-1	MI0000294	UGGUUC	22	AUGGUUCCGUCAAGCACCAUGG	MIMAT0004565	AAACATGGTTCCGTCAAGC	No																					3									2	3		3
hsa-miR-218-2-3p	3p	hsa-mir-218-2	MI0000295	AUGGUU	22	CAUGGUUCUGUCAAGCACCGCG	MIMAT0004566		No
hsa-miR-218-5p	5p	hsa-mir-218-1	MI0000294	UGUGCU	21	UUGUGCUUGAUCUAACCAUGU	MIMAT0000275	TTGTGCTTGATCTAACCATGT	Yes	43	36	21	77	32	64	70	56	170	17	41	41	43	36	21	77	32	64	70	56	170	17	41	41	64	68	43	150	58	147	133	128	339	31	93	99
hsa-miR-218-5p	5p	hsa-mir-218-2	MI0000295	UGUGCU	21	UUGUGCUUGAUCUAACCAUGU	MIMAT0000275	TTGTGCTTGATCTAACCATGT	Yes	43	36	21	77	32	64	70	56	170	17	41	41	43	36	21	77	32	64	70	56	170	17	41	41	62	68	43	150	58	147	131	128	339	31	93	96
hsa-miR-219a-1-3p	3p	hsa-mir-219a-1	MI0000296	GAGUUG	22	AGAGUUGAGUCUGGACGUCCCG	MIMAT0004567	AGAGTTGAGTCTGGACGTCCCG	Yes		3	2	10	5	16	7	10	6	10	6	4		3	2	10	5	16	7	10	6	10	6	4		7	2	18	7	34	18	32	13	19	11	18
hsa-miR-219a-2-3p	3p	hsa-mir-219a-2	MI0000740	GAAUUG	22	AGAAUUGUGGCUGGACAUCUGU	MIMAT0004675	AGAATTGTGGCTGGACATCTGT	Yes	11	22	21	63	40	97	55	64	136	36	88	33	11	22	21	63	40	97	55	64	136	36	88	33	18	55	30	96	67	185	73	110	231	69	161	58
hsa-miR-219a-5p	5p	hsa-mir-219a-1	MI0000296	GAUUGU	21	UGAUUGUCCAAACGCAAUUCU	MIMAT0000276		No
hsa-miR-219a-5p	5p	hsa-mir-219a-2	MI0000740	GAUUGU	21	UGAUUGUCCAAACGCAAUUCU	MIMAT0000276	TGATTGTCCAAACGCAATTCTTGAT	No																2												2
hsa-miR-219b-3p	3p	hsa-mir-219b	MI0017299	GAAUUG	23	AGAAUUGCGUUUGGACAAUCAGU	MIMAT0019748		No
hsa-miR-219b-5p	5p	hsa-mir-219b	MI0017299	GAUGUC	22	AGAUGUCCAGCCACAAUUCUCG	MIMAT0019747	AGATGTCCAGCCACAATTCTCG	Yes		2												2												2
hsa-miR-22-3p	3p	hsa-mir-22	MI0000078	AGCUGC	22	AAGCUGCCAGUUGAAGAACUGU	MIMAT0000077	AAGCTGCCAGTTGAAGAACTGT	Yes	71	169	126	443	144	167	303	329	437	81	310	147	71	169	126	443	144	167	303	329	437	81	310	147	170	519	355	1584	523	839	958	1326	1255	356	813	806
hsa-miR-22-5p	5p	hsa-mir-22	MI0000078	GUUCUU	22	AGUUCUUCAGUGGCAAGCUUUA	MIMAT0004495	AGTTCTTCAGTGGCAAGCTTT	No	2	7	3	13	3	4	10	11	6	3	4	4	2	7	11	40	17	22	29	34	44	7	12	18	4	16	14	58	20	26	43	50	67	10	20	22
hsa-miR-221-3p	3p	hsa-mir-221	MI0000298	GCUACA	23	AGCUACAUUGUCUGCUGGGUUUC	MIMAT0000278	AGCTACATTGTCTGCTGGGTTT	No	304	1098	753	5038	1107	3111	2099	4669	2909	1473	1365	2874	684	1856	2065	9004	3073	5076	5011	6971	7829	1466	3212	2957	2015	6946	5643	28231	8352	16914	13030	20975	19405	6342	9251	11969
hsa-miR-221-5p	5p	hsa-mir-221	MI0000298	CCUGGC	22	ACCUGGCAUACAAUGUAGAUUU	MIMAT0004568	ACCTGGCATACAATGTAGATTTCTGT	No	6	28	14	131	32	43	29	81	65	6	21	36	24	145	46	445	72	438	245	419	279	136	133	215	63	415	191	1679	479	1495	944	1428	1155	343	544	699
hsa-miR-222-3p	3p	hsa-mir-222	MI0000299	GCUACA	21	AGCUACAUCUGGCUACUGGGU	MIMAT0000279	AGCTACATCTGGCTACTGGGTCTCT	No	119	253	353	1257	671	503	1090	876	1359	413	649	492	266	2712	810	11250	811	5756	2456	7998	3016	3834	1436	5126	1401	8034	4312	28577	5063	11920	11539	20778	15468	9927	6311	15663
hsa-miR-222-5p	5p	hsa-mir-222	MI0000299	UCAGUA	22	CUCAGUAGCCAGUGUAGAUCCU	MIMAT0004569	TCAGTAGCCAGTGTAGATCCTGT	No																					4		2										7		2	2
hsa-miR-223-3p	3p	hsa-mir-223	MI0000300	GUCAGU	22	UGUCAGUUUGUCAAAUACCCCA	MIMAT0000280	TGTCAGTTTGTCAAATACCCCA	Yes	9	25	9	29	11	21	24	31	36	9	83	34	9	25	9	29	11	21	24	31	36	9	83	34	20	101	30	94	31	66	96	97	114	23	256	89
hsa-miR-223-5p	5p	hsa-mir-223	MI0000300	GUGUAU	22	CGUGUAUUUGACAAGCUGAGUU	MIMAT0004570	CGTGTATTTGACAAGCTGAGTTG	No					3			2			6					5		6		3	10		8	4		2		7	3	12	3	7	12		25	6
hsa-miR-224-3p	3p	hsa-mir-224	MI0000301	AAAUGG	23	AAAAUGGUGCCCUAGUGACUACA	MIMAT0009198	AAATGGTGCCCTAGTGACTACA	No																3				2	2							5		4	4	4	7		3
hsa-miR-224-5p	5p	hsa-mir-224	MI0000301	AAGUCA	21	CAAGUCACUAGUGGUUCCGUU	MIMAT0000281	CAAGTCACTAGTGGTTCCGTTT	No	48	419	269	1666	444	1722	754	1292	872	400	547	468	151	1661	720	7393	1274	7038	1791	5448	2480	2002	1452	2572	319	3674	1544	14390	2520	13520	3584	11460	4945	4614	2900	6071
hsa-miR-2276-3p	3p	hsa-mir-2276	MI0011282	CUGCAA	22	UCUGCAAGUGUCAGAGGCGAGG	MIMAT0011775	TCTGCAAGTGTCAGAGGCGAGG	Yes		4		4		3	7	11	15	11	4	14		4		4		3	7	11	15	11	4	14		4	2	16		5	12	19	46	14	8	14
hsa-miR-2276-5p	5p	hsa-mir-2276	MI0011282	CCCUCU	22	GCCCUCUGUCACCUUGCAGACG	MIMAT0026921		No
hsa-miR-2277-3p	3p	hsa-mir-2277	MI0011284	GACAGC	21	UGACAGCGCCCUGCCUGGCUC	MIMAT0011777	TGACAGCGCCCTGCCTGGCTCG	No														2							5					2		5				2	5			2
hsa-miR-2277-5p	5p	hsa-mir-2277	MI0011284	GCGCGG	24	AGCGCGGGCUGAGCGCUGCCAGUC	MIMAT0017352	AGCGCGGGCTGAGCGCTGCCAGT	No	2	15	11	45	30	41	43	45	56	16	24	34	11	21	24	57	32	20	36	41	46	22	25	36	20	58	43	150	89	84	102	127	139	59	65	97
hsa-miR-2278	5p	hsa-mir-2278	MI0011285	AGAGCA	22	GAGAGCAGUGUGUGUUGCCUGG	MIMAT0011778	GAGAGCAGTGTGTGTTGCCTGGG	No																			2					3			2		2		2	7	3			5
hsa-miR-2355-3p	3p	hsa-mir-2355	MI0015873	UUGUCC	22	AUUGUCCUUGCUGUUUGGAGAU	MIMAT0017950	CATTGTCCTTGCTGTTTGGAGA	No								2								2		2						3			2	4		7		4			4	3
hsa-miR-2355-5p	5p	hsa-mir-2355	MI0015873	UCCCCA	21	AUCCCCAGAUACAAUGGACAA	MIMAT0016895		No
hsa-miR-2392	3p	hsa-mir-2392	MI0016870	AGGAUG	20	UAGGAUGGGGGUGAGAGGUG	MIMAT0019043	TAGGATGGGTGTGAGA	No																						3												3
hsa-miR-23a-3p	3p	hsa-mir-23a	MI0000079	UCACAU	21	AUCACAUUGCCAGGGAUUUCC	MIMAT0000078	ATCACATTGCCAGGGATTTCC	Yes	93	335	206	1671	353	850	746	2059	1153	515	497	991	93	335	206	1671	353	850	746	2059	1153	515	497	991	421	1822	1076	7891	1717	4610	3060	8947	4430	2362	1985	4879
hsa-miR-23a-5p	5p	hsa-mir-23a	MI0000079	GGGUUC	22	GGGGUUCCUGGGGAUGGGAUUU	MIMAT0004496	GGGGTTCCTGGGGATGGGATTT	Yes		7	3	32	4	36	25	25	7	15	19	11		7	3	32	4	36	25	25	7	15	19	11	2	12	5	66	8	61	49	50	14	34	33	23
hsa-miR-23b-3p	3p	hsa-mir-23b	MI0000439	UCACAU	21	AUCACAUUGCCAGGGAUUACC	MIMAT0000418	ATCACATTGCCAGGGATTACCACT	No	90	361	204	2118	403	1094	1081	2832	1221	619	411	1375	239	1341	626	4756	812	5014	2164	3998	2608	1428	1334	2314	632	3381	1655	11726	2274	9176	5215	11788	6410	3793	3132	7740
hsa-miR-23b-5p	5p	hsa-mir-23b	MI0000439	GGGUUC	22	UGGGUUCCUGGCAUGCUGAUUU	MIMAT0004587	TGGGTTCCTGGCATGCTGATT	No	4	9	7	56	16	57	27	27	36	17	18	27	7	11	8	40	17	96	51	47	43	23	32	20	15	46	27	147	54	259	121	113	166	71	97	94
hsa-miR-23c	3p	hsa-mir-23c	MI0016010	UCACAU	22	AUCACAUUGCCAGUGAUUACCC	MIMAT0018000	ATCACATTGCCAGGGATTACCC	No																2			2	2		4	2	2				7		3	6	7		4	2	2
hsa-miR-24-1-5p	5p	hsa-mir-24-1	MI0000080	GCCUAC	22	UGCCUACUGAGCUGAUAUCAGU	MIMAT0000079	GGTGCCTACTGAGCTGATATC	No							3									2		11		4	2	2	3		2		2	14		17	13	16	9	8	6
hsa-miR-24-2-5p	5p	hsa-mir-24-2	MI0000081	GCCUAC	22	UGCCUACUGAGCUGAAACACAG	MIMAT0004497	GTGCCTACTGAGCTGAAAC	No													6	6	3	33	10	7	22	45	54	6	10	20	22	36	10	105	31	36	69	137	150	18	34	66
hsa-miR-24-3p	3p	hsa-mir-24-1	MI0000080	GGCUCA	22	UGGCUCAGUUCAGCAGGAACAG	MIMAT0000080	TGGCTCAGTTCAGCAGGAAC	No	42	167	79	565	106	227	256	771	342	146	147	534	87	271	180	1301	252	385	548	1356	832	252	272	658	241	738	454	2927	631	1086	1272	3143	1915	601	677	1719
hsa-miR-24-3p	3p	hsa-mir-24-2	MI0000081	GGCUCA	22	UGGCUCAGUUCAGCAGGAACAG	MIMAT0000080	TGGCTCAGTTCAGCAGGAAC	No	42	167	79	565	106	227	256	771	342	146	147	534	87	271	180	1301	252	385	548	1356	832	252	272	658	236	730	447	2895	626	1074	1251	3115	1896	594	667	1711
hsa-miR-2467-3p	3p	hsa-mir-2467	MI0017432	GCAGAG	22	AGCAGAGGCAGAGAGGCUCAGG	MIMAT0019953	AGCAGAGGCAGAGAGGCTCA	No																2												2		2		2
hsa-miR-2467-5p	5p	hsa-mir-2467	MI0017432	GAGGCU	23	UGAGGCUCUGUUAGCCUUGGCUC	MIMAT0019952	TAGCCTTGGCTCTGGA	No																					3												3
hsa-miR-25-3p	3p	hsa-mir-25	MI0000082	AUUGCA	22	CAUUGCACUUGUCUCGGUCUGA	MIMAT0000081	CATTGCACTTGTCTCGGTCTGA	Yes	682	2903	1728	12393	3575	15787	7066	13831	7726	3939	3900	7211	682	2903	1728	12393	3575	15787	7066	13831	7726	3939	3900	7211	1282	6046	3366	22887	6624	22954	11873	24415	13399	6968	7785	14178
hsa-miR-25-5p	5p	hsa-mir-25	MI0000082	GGCGGA	21	AGGCGGAGACUUGGGCAAUUG	MIMAT0004498	AGGCGGAGACTTGGGCAATTGCT	No		2	2	9	5	3	8	6	5	5	11	6	11	29	30	94	45	70	99	65	98	41	87	48	26	54	57	167	74	114	157	99	164	80	159	109
hsa-miR-2682-3p	3p	hsa-mir-2682	MI0012063	GCCUCU	22	CGCCUCUUCAGCGCUGUCUUCC	MIMAT0013518		No
hsa-miR-2682-5p	5p	hsa-mir-2682	MI0012063	AGGCAG	23	CAGGCAGUGACUGUUCAGACGUC	MIMAT0013517	CAGGCAGTGACTGTTCAGACGT	No				5	2	15	5	8		6		8	2	4		17	2	77	14	40	8	3	5	3	2	4		29	6	119	26	56	12	9	13	18
hsa-miR-26a-1-3p	3p	hsa-mir-26a-1	MI0000083	CUAUUC	22	CCUAUUCUUGGUUACUUGCACG	MIMAT0004499	CCTATTCTTGGTTACTTGCACG	Yes				3				2								3				2								3				2
hsa-miR-26a-2-3p	3p	hsa-mir-26a-2	MI0000750	CUAUUC	22	CCUAUUCUUGAUUACUUGUUUC	MIMAT0004681	CCTATTCTTGATTACTTGTTTC	Yes				9	2	4	2	4	4		2	2				9	2	4	2	4	4		2	2				9	4	8	2	9	4		2	4
hsa-miR-26a-5p	5p	hsa-mir-26a-1	MI0000083	UCAAGU	22	UUCAAGUAAUCCAGGAUAGGCU	MIMAT0000082	TTCAAGTAATCCAGGATAGGCT	Yes	2275	6534	4822	25929	6190	10728	10517	17343	14289	3630	9725	7306	2275	6534	4822	25929	6190	10728	10517	17343	14289	3630	9725	7306	5135	11701	7883	37731	10044	15717	15071	24614	21936	5413	16327	13180
hsa-miR-26a-5p	5p	hsa-mir-26a-2	MI0000750	UCAAGU	22	UUCAAGUAAUCCAGGAUAGGCU	MIMAT0000082	TTCAAGTAATCCAGGATAGGCT	Yes	2275	6534	4822	25929	6190	10728	10517	17343	14289	3630	9725	7306	2275	6534	4822	25929	6190	10728	10517	17343	14289	3630	9725	7306	5142	11745	7900	37819	10060	15794	15102	24662	21975	5426	16358	13219
hsa-miR-26b-3p	3p	hsa-mir-26b	MI0000084	CUGUUC	22	CCUGUUCUCCAUUACUUGGCUC	MIMAT0004500	CCTGTTCTCCATTACTTGGCT	No																					3		2	3				3	2		6	2	3		2	7
hsa-miR-26b-5p	5p	hsa-mir-26b	MI0000084	UCAAGU	21	UUCAAGUAAUUCAGGAUAGGU	MIMAT0000083	TTCAAGTAATTCAGGATAGGTT	No	118	322	197	824	232	282	221	451	495	71	474	195	493	1216	1076	5169	1257	3031	1327	3723	1814	362	1715	1228	1108	2473	1971	8633	2298	4854	2310	5989	3548	674	3481	2333
hsa-miR-27a-3p	3p	hsa-mir-27a	MI0000085	UCACAG	21	UUCACAGUGGCUAAGUUCCGC	MIMAT0000084	TTCACAGTGGCTAAGTTCCG	No	26	45	32	120	22	50	51	92	81	19	54	55	88	362	114	770	176	323	268	788	412	106	407	945	404	914	492	2368	599	982	936	1995	1539	348	1119	1747
hsa-miR-27a-5p	5p	hsa-mir-27a	MI0000085	GGGCUU	22	AGGGCUUAGCUGCUUGUGAGCA	MIMAT0004501	AGGGCTTAGCTGCTTGTGAGCA	Yes	15	51	40	146	33	120	151	200	216	44	104	69	15	51	40	146	33	120	151	200	216	44	104	69	25	71	49	223	50	148	188	248	293	74	157	114
hsa-miR-27b-3p	3p	hsa-mir-27b	MI0000440	UCACAG	21	UUCACAGUGGCUAAGUUCUGC	MIMAT0000419	TTCACAGTGGCTAAGTTCTGC	Yes	1646	5049	2668	15845	3461	8702	6500	14105	12023	1909	4384	6943	1646	5049	2668	15845	3461	8702	6500	14105	12023	1909	4384	6943	3851	11654	6855	36475	8802	17355	13513	32085	23746	5057	10316	16519
hsa-miR-27b-5p	5p	hsa-mir-27b	MI0000440	GAGCUU	22	AGAGCUUAGCUGAUUGGUGAAC	MIMAT0004588	AGAGCTTAGCTGATTGGTGAAC	Yes	6	25	20	137	26	69	54	148	86	36	29	69	6	25	20	137	26	69	54	148	86	36	29	69	14	58	43	289	63	184	126	308	199	69	64	137
hsa-miR-28-3p	3p	hsa-mir-28	MI0000086	ACUAGA	22	CACUAGAUUGUGAGCUCCUGGA	MIMAT0004502	CACTAGATTGTGAGCTCCTGGA	Yes	441	2127	1356	11352	2570	7768	5052	12833	6152	4752	3140	5892	441	2127	1356	11352	2570	7768	5052	12833	6152	4752	3140	5892	1276	6206	3743	25691	7430	21477	13673	28370	17619	10722	10100	16216
hsa-miR-28-5p	5p	hsa-mir-28	MI0000086	AGGAGC	22	AAGGAGCUCACAGUCUAUUGAG	MIMAT0000085	AAGGAGCTCACAGTCTATTGAG	Yes	5	12	3	50	10	27	30	60	21	11	17	46	5	12	3	50	10	27	30	60	21	11	17	46	21	40	13	178	24	114	100	190	78	39	79	138
hsa-miR-296-3p	3p	hsa-mir-296	MI0000747	AGGGUU	22	GAGGGUUGGGUGGAGGCUCUCC	MIMAT0004679	AGGGTTGGGTGGAGGCTCTCC	No														3		7		4	2	7		5		3		8		11		8	4	15	3	13		12
hsa-miR-296-5p	5p	hsa-mir-296	MI0000747	GGGCCC	21	AGGGCCCCCCCUCAAUCCUGU	MIMAT0000690	AGGGCCCCCCCTCAATCCTGT	Yes							2		4		3								2		4		3								2		4		3	2
hsa-miR-299-3p	3p	hsa-mir-299	MI0000744	AUGUGG	22	UAUGUGGGAUGGUAAACCGCUU	MIMAT0000687	TATGTGGGACGGTAAACCGCT	No																3												5
hsa-miR-299-5p	5p	hsa-mir-299	MI0000744	GGUUUA	22	UGGUUUACCGUCCCACAUACAU	MIMAT0002890	TGGTTTACCGTCCCACATACAT	Yes									4												4												6
hsa-miR-29a-3p	3p	hsa-mir-29a	MI0000087	AGCACC	22	UAGCACCAUCUGAAAUCGGUUA	MIMAT0000086	TAGCACCATCTGAAATCGGTT	No	55	142	82	460	117	432	256	418	385	84	118	227	123	285	225	1129	285	502	470	752	821	107	424	335	359	1036	743	3769	917	1955	1722	2676	2548	574	1394	1434
hsa-miR-29a-5p	5p	hsa-mir-29a	MI0000087	CUGAUU	22	ACUGAUUUCUUUUGGUGUUCAG	MIMAT0004503	ACTGATTTCTTTTGGTGTTCAGAGT	No																3												5			4	3
hsa-miR-29b-1-5p	5p	hsa-mir-29b-1	MI0000105	CUGGUU	24	GCUGGUUUCAUAUGGUGGUUUAGA	MIMAT0004514	GCTGGTTTCATATGGTGGTTTAGA	Yes	2	2	6	5	3	7		13	2	2	2	10	2	2	6	5	3	7		13	2	2	2	10	2	5	10	23	3	20	12	25	14	9	5	19
hsa-miR-29b-2-5p	5p	hsa-mir-29b-2	MI0000107	UGGUUU	22	CUGGUUUCACAUGGUGGCUUAG	MIMAT0004515	CTGGTTTCACATGGTGGCTTAGA	No														3		9		6	2	11	4	3	2	6		3	4	34	2	10	7	24	14	5	4	12
hsa-miR-29b-3p	3p	hsa-mir-29b-1	MI0000105	AGCACC	23	UAGCACCAUUUGAAAUCAGUGUU	MIMAT0000100	TAGCACCATTTGAAATCAGT	No	4			3	2	2	3	5			5		2	4		10	2	11	3	4	10	3	11	2	6	4	2	20	4	26	9	21	20	5	24	8
hsa-miR-29b-3p	3p	hsa-mir-29b-2	MI0000107	AGCACC	23	UAGCACCAUUUGAAAUCAGUGUU	MIMAT0000100	TAGCACCATTTGAAATCAGT	No	4			3	2	2	3	5			5		2	4		10	2	11	3	4	10	3	11	2	6	4	2	20	4	26	9	21	20	5	24	8
hsa-miR-29c-3p	3p	hsa-mir-29c	MI0000735	AGCACC	22	UAGCACCAUUUGAAAUCGGUUA	MIMAT0000681	TAGCACCATTTGAAATCGGTT	No				2	2		2	3		2	2		4	4		5		3	7	3	7	2	4	4	4	4		7	2	3	9	10	17	4	10	7
hsa-miR-29c-5p	5p	hsa-mir-29c	MI0000735	GACCGA	22	UGACCGAUUUCUCCUGGUGUUC	MIMAT0004673	ACCGATTTCTCCTGGTGTTCAGA	No								2	3							22		20	20	22	32	3	4	12		6	8	46	6	63	38	62	79	15	22	28
hsa-miR-301a-3p	3p	hsa-mir-301a	MI0000745	AGUGCA	23	CAGUGCAAUAGUAUUGUCAAAGC	MIMAT0000688		No
hsa-miR-301a-5p	5p	hsa-mir-301a	MI0000745	CUCUGA	22	GCUCUGACUUUAUUGCACUACU	MIMAT0022696	GCTCTGACTTTATTGCACTACT	Yes		3	2	6		2		5	6					3	2	6		2		5	6					5	2	6		2		7	6			2
hsa-miR-301b-3p	3p	hsa-mir-301b	MI0005568	AGUGCA	23	CAGUGCAAUGAUAUUGUCAAAGC	MIMAT0004958	CAGTGCAATGATATTGTCAAAGC	Yes								2												2												2
hsa-miR-301b-5p	5p	hsa-mir-301b	MI0005568	CUCUGA	22	GCUCUGACGAGGUUGCACUACU	MIMAT0032026		No
hsa-miR-302a-3p	3p	hsa-mir-302a	MI0000738	AAGUGC	23	UAAGUGCUUCCAUGUUUUGGUGA	MIMAT0000684		No
hsa-miR-302a-5p	5p	hsa-mir-302a	MI0000738	CUUAAA	23	ACUUAAACGUGGAUGUACUUGCU	MIMAT0000683	TAAACGTGGATGTACTTGCTTT	No																					2												2
hsa-miR-302b-3p	3p	hsa-mir-302b	MI0000772	AAGUGC	23	UAAGUGCUUCCAUGUUUUAGUAG	MIMAT0000715	TAAGTGCTTCCATGTTTTAGT	No																		3												3
hsa-miR-302b-5p	5p	hsa-mir-302b	MI0000772	CUUUAA	22	ACUUUAACAUGGAAGUGCUUUC	MIMAT0000714		No
hsa-miR-3064-3p	3p	hsa-mir-3064	MI0017375	UGCCAC	23	UUGCCACACUGCAACACCUUACA	MIMAT0019865		No
hsa-miR-3064-5p	5p	hsa-mir-3064	MI0017375	CUGGCU	21	UCUGGCUGUUGUGGUGUGCAA	MIMAT0019864	TCTGGCTGTTGTGGTGTGCAA	Yes		2		2		2		6	5			3		2		2		2		6	5			3		6		13	3	8	7	13	11	2		9
hsa-miR-3065-3p	3p	hsa-mir-3065	MI0014228	CAGCAC	23	UCAGCACCAGGAUAUUGUUGGAG	MIMAT0015378	TCAGCACCAGGATATTGTTGGAG	Yes								2												2												2
hsa-miR-3065-5p	5p	hsa-mir-3065	MI0014228	CAACAA	23	UCAACAAAAUCACUGAUGCUGGA	MIMAT0015066	TCAACAAAATCACTGATGCTGGAGT	No		4		13	2		2	13				4		8	3	21	17	8	25	18	17		7	11	2	17	3	41	26	8	33	39	19	2	7	18
hsa-miR-3074-3p	3p	hsa-mir-3074	MI0014181	AUAUCA	22	GAUAUCAGCUCAGUAGGCACCG	MIMAT0015027		No
hsa-miR-3074-5p	5p	hsa-mir-3074	MI0014181	UUCCUG	21	GUUCCUGCUGAACUGAGCCAG	MIMAT0019208	GTTCCTGCTGAACTGAGCCAGT	No																		4	3	2	10		4	2				3	2	13	3	6	13		4	2
hsa-miR-30a-3p	3p	hsa-mir-30a	MI0000088	UUUCAG	22	CUUUCAGUCGGAUGUUUGCAGC	MIMAT0000088	CTTTCAGTCGGATGTTTGCAGT	No	221	687	535	3162	761	1930	1908	4055	2367	1108	1050	2220	285	864	829	4179	1133	2011	2001	3707	2593	1064	1337	1719	1239	3984	3209	16777	4304	7684	8347	18136	10443	4645	5355	9610
hsa-miR-30a-5p	5p	hsa-mir-30a	MI0000088	GUAAAC	22	UGUAAACAUCCUCGACUGGAAG	MIMAT0000087	TGTAAACATCCTCGACTGGAAGCT	No	515	2687	1182	12366	3565	7950	7432	10714	9518	1220	2783	4550	2799	15946	9788	74223	13320	34565	26506	44740	35218	5291	10658	15691	7719	37309	21139	149701	33009	77632	58819	97775	82171	12734	25884	42508
hsa-miR-30b-3p	3p	hsa-mir-30b	MI0000441	UGGGAG	22	CUGGGAGGUGGAUGUUUACUUC	MIMAT0004589	CTGGGAGGTGGATGTTTACT	No	6	2	5	15	6	8	7	11	21	5	11	13		9	5	28	6	26	26	29	17	14	20	25	10	22	17	100	23	81	59	68	81	36	56	65
hsa-miR-30b-5p	5p	hsa-mir-30b	MI0000441	GUAAAC	22	UGUAAACAUCCUACACUCAGCU	MIMAT0000420	TGTAAACATCCTACACTCAGCT	Yes	161	586	282	1739	348	589	557	1227	791	91	384	417	161	586	282	1739	348	589	557	1227	791	91	384	417	262	982	423	2514	588	794	765	1610	1132	129	631	708
hsa-miR-30c-1-3p	3p	hsa-mir-30c-1	MI0000736	UGGGAG	22	CUGGGAGAGGGUUGUUUACUCC	MIMAT0004674	CTGGGAGAGGGTTGTTTACT	No	2	3		3		4	6	8	10	3	7	5	3	10	3	28	7	9	19	23	29	8	13	27	8	24	3	63	13	43	34	54	70	31	45	57
hsa-miR-30c-2-3p	3p	hsa-mir-30c-2	MI0000254	UGGGAG	22	CUGGGAGAAGGCUGUUUACUCU	MIMAT0004550	CTGGGAGAAGGCTGTTTACTCT	Yes	307	573	715	2312	855	1159	2192	1744	2783	490	1470	830	307	573	715	2312	855	1159	2192	1744	2783	490	1470	830	579	1151	1271	3933	1539	2295	3456	3058	4516	998	2657	1895
hsa-miR-30c-5p	5p	hsa-mir-30c-1	MI0000736	GUAAAC	23	UGUAAACAUCCUACACUCUCAGC	MIMAT0000244	TGTAAACATCCTACACTCTCAGC	Yes	333	1431	657	5283	1188	2916	2092	5946	2821	1670	1782	3542	333	1431	657	5283	1188	2916	2092	5946	2821	1670	1782	3542	829	3467	1891	11490	2909	6422	4713	10532	6887	3550	3929	6813
hsa-miR-30c-5p	5p	hsa-mir-30c-2	MI0000254	GUAAAC	23	UGUAAACAUCCUACACUCUCAGC	MIMAT0000244	TGTAAACATCCTACACTCTCAGC	Yes	333	1431	657	5283	1188	2916	2092	5946	2821	1670	1782	3542	333	1431	657	5283	1188	2916	2092	5946	2821	1670	1782	3542	829	3473	1891	11499	2911	6422	4716	10532	6889	3550	3934	6833
hsa-miR-30d-3p	3p	hsa-mir-30d	MI0000255	UUUCAG	22	CUUUCAGUCAGAUGUUUGCUGC	MIMAT0004551	CTTTCAGTCAGATGTTTGCTGC	Yes		2		3	2			7	10		3	5		2		3	2			7	10		3	5		8	4	28	12	4	9	25	27		12	16
hsa-miR-30d-5p	5p	hsa-mir-30d	MI0000255	GUAAAC	22	UGUAAACAUCCCCGACUGGAAG	MIMAT0000245	TGTAAACATCCCCGACTGGAAGCT	No	403	2977	1038	9944	2780	5181	4135	11198	5591	2505	3288	6416	4518	22057	16380	97091	24676	55552	43551	63900	64488	19649	30842	29918	10025	47322	31598	174820	49476	99555	76705	124629	116673	40997	59936	72958
hsa-miR-30e-3p	3p	hsa-mir-30e	MI0000749	UUUCAG	22	CUUUCAGUCGGAUGUUUACAGC	MIMAT0000693	CTTTCAGTCGGATGTTTACAGT	No	93	270	236	1126	350	789	719	1420	1310	310	649	562	153	455	441	2060	565	980	1053	1621	1697	295	976	580	350	1096	977	4272	1277	2324	2402	4425	4088	881	2410	1940
hsa-miR-30e-5p	5p	hsa-mir-30e	MI0000749	GUAAAC	22	UGUAAACAUCCUUGACUGGAAG	MIMAT0000692	TGTAAACATCCTTGACTGGAAGCT	No	17	38	25	113	50	56	135	115	150	13	91	47	83	201	145	593	222	306	294	335	524	44	284	133	178	507	358	1412	525	800	834	920	1369	140	730	449
hsa-miR-31-3p	3p	hsa-mir-31	MI0000089	GCUAUG	22	UGCUAUGCCAACAUAUUGCCAU	MIMAT0004504	TGCTATGCCAACATATTGCCATC	No				4			3								4	12	2	8	2	14	17		2	8			4	18	5	11	5	16	17		2	8
hsa-miR-31-5p	5p	hsa-mir-31	MI0000089	GGCAAG	21	AGGCAAGAUGCUGGCAUAGCU	MIMAT0000089	AGGCAAGATGCTGGCATAGCTGT	No	8	35	30	157	46	39	81	90	72	24	50	52	31	160	122	795	180	307	263	569	518	134	181	253	123	511	341	2202	588	776	825	1804	1471	385	561	934
hsa-miR-3115	5p	hsa-mir-3115	MI0014127	UAUGGG	20	AUAUGGGUUUACUAGUUGGU	MIMAT0014977	ATATGGGTTTACTAGTTGGT	Yes					2				3								2				3								2				3
hsa-miR-3116	3p	hsa-mir-3116-1	MI0014128	GCCUGG	22	UGCCUGGAACAUAGUAGGGACU	MIMAT0014978	TGCCTGGAACATAGTAGGGACT	Yes									2												2												2
hsa-miR-3116	3p	hsa-mir-3116-2	MI0014129	GCCUGG	22	UGCCUGGAACAUAGUAGGGACU	MIMAT0014978	TGCCTGGAACATAGTAGGGACT	Yes																					2												2
hsa-miR-3120-3p	3p	hsa-mir-3120	MI0014136	ACAGCA	21	CACAGCAAGUGUAGACAGGCA	MIMAT0014982	CACAGCAAGTGTAGACAGGCA	Yes										2												2											2	2
hsa-miR-3120-5p	5p	hsa-mir-3120	MI0014136	CUGUCU	21	CCUGUCUGUGCCUGCUGUACA	MIMAT0019198		No
hsa-miR-3121-3p	3p	hsa-mir-3121	MI0014137	AAAUAG	22	UAAAUAGAGUAGGCAAAGGACA	MIMAT0014983	TAAATAGAGTAGGCAAAGGACA	Yes								2												2												2
hsa-miR-3121-5p	5p	hsa-mir-3121	MI0014137	CCUUUG	22	UCCUUUGCCUAUUCUAUUUAAG	MIMAT0019199		No
hsa-miR-3122	5p	hsa-mir-3122	MI0014138	UUGGGA	22	GUUGGGACAAGAGGACGGUCUU	MIMAT0014984	GGGACAAGAGGACTGT	No																					2												2
hsa-miR-3124-3p	3p	hsa-mir-3124	MI0014140	CUUUCC	22	ACUUUCCUCACUCCCGUGAAGU	MIMAT0019200		No
hsa-miR-3124-5p	5p	hsa-mir-3124	MI0014140	UCGCGG	21	UUCGCGGGCGAAGGCAAAGUC	MIMAT0014986	TTCGCGGGCGAAGGCAAAGTC	Yes								4				2								4				2				3		2		6	2			2
hsa-miR-3127-3p	3p	hsa-mir-3127	MI0014144	CCCCUU	22	UCCCCUUCUGCAGGCCUGCUGG	MIMAT0019201	TCCCCTTCTGCAGGCCTGCTGG	Yes			2	3			3		6	7	3	4			2	3			3		6	7	3	4			2	3			6	6	14	7	3	10
hsa-miR-3127-5p	5p	hsa-mir-3127	MI0014144	UCAGGG	23	AUCAGGGCUUGUGGAAUGGGAAG	MIMAT0014990	ATCAGGGCTTGTGGAATGGGAAGT	No		5		5	3	8	5	10	10	6	6	12	3			6	3	19	3	7	15	7	2	6	3	7	3	25	8	46	15	40	33	26	17	30
hsa-miR-3128	5p	hsa-mir-3128	MI0014145	CUGGCA	23	UCUGGCAAGUAAAAAACUCUCAU	MIMAT0014991	TGGCAAGTAAAAAACTCTCATT	No																4		2	3	3								4		2	3	3
hsa-miR-3129-3p	3p	hsa-mir-3129	MI0014146	AACUAA	22	AAACUAAUCUCUACACUGCUGC	MIMAT0019202		No
hsa-miR-3129-5p	5p	hsa-mir-3129	MI0014146	CAGUAG	22	GCAGUAGUGUAGAGAUUGGUUU	MIMAT0014992	AGTAGTGTAGAGATTGGTTTGC	No																								2												2
hsa-miR-3130-3p	3p	hsa-mir-3130-1	MI0014147	CUGCAC	21	GCUGCACCGGAGACUGGGUAA	MIMAT0014994	GCTGCACCGGAGACTGGGTAA	Yes						3												3												3
hsa-miR-3130-3p	3p	hsa-mir-3130-2	MI0014148	CUGCAC	21	GCUGCACCGGAGACUGGGUAA	MIMAT0014994	GCTGCACCGGAGACTGGGTAA	Yes						3												3												3
hsa-miR-3130-5p	5p	hsa-mir-3130-1	MI0014147	ACCCAG	21	UACCCAGUCUCCGGUGCAGCC	MIMAT0014995	TACCCAGTCTCCGGTGCAGCCT	No																						2	2	2								2	2	2	4	2
hsa-miR-3130-5p	5p	hsa-mir-3130-2	MI0014148	ACCCAG	21	UACCCAGUCUCCGGUGCAGCC	MIMAT0014995	TACCCAGTCTCCGGTGCAGCCT	No																						2	2	2				2		2			6	2	4	2
hsa-miR-3131	5p	hsa-mir-3131	MI0014151	CGAGGA	23	UCGAGGACUGGUGGAAGGGCCUU	MIMAT0014996	TCGAGGACTGGTGGAAGGGCCT	No									6							2	3		3		2							4	3		3	2	15	2
hsa-miR-3132	5p	hsa-mir-3132	MI0014152	GGGUAG	24	UGGGUAGAGAAGGAGCUCAGAGGA	MIMAT0014997	TGGGTAGAGAAGGAGCTCAGAG	No																			3					2							3		5			2
hsa-miR-3133	5p	hsa-mir-3133	MI0014153	AAAGAA	22	UAAAGAACUCUUAAAACCCAAU	MIMAT0014998	TAAAGAACTCTTAAAACCCAAT	Yes		2	3	4	2		4	16	5	2	2	4		2	3	4	2		4	16	5	2	2	4		6	5	10	2		4	18	5	2	2	10
hsa-miR-3135a	5p	hsa-mir-3135a	MI0014156	GCCUAG	22	UGCCUAGGCUGAGACUGCAGUG	MIMAT0015001		No
hsa-miR-3135b	5p	hsa-mir-3135b	MI0016809	GCUGGA	22	GGCUGGAGCGAGUGCAGUGGUG	MIMAT0018985		No
hsa-miR-3137	5p	hsa-mir-3137	MI0014160	CUGUAG	24	UCUGUAGCCUGGGAGCAAUGGGGU	MIMAT0015005	CTGTAGCCTGGGAGCAATGGGG	No																								3											5	3
hsa-miR-3138	3p	hsa-mir-3138	MI0014161	GUGGAC	24	UGUGGACAGUGAGGUAGAGGGAGU	MIMAT0015006	GACAGTGAGGTAGAGGGAGT	No																					6							8		4	3	4	6	2
hsa-miR-3140-3p	3p	hsa-mir-3140	MI0014163	GCUUUU	22	AGCUUUUGGGAAUUCAGGUAGU	MIMAT0015008	AGCTTTTGGGAATTCAGGT	No																4			4	2		2						6		6	6	8	2	2
hsa-miR-3140-5p	5p	hsa-mir-3140	MI0014163	CCUGAA	21	ACCUGAAUUACCAAAAGCUUU	MIMAT0019204		No
hsa-miR-3142	3p	hsa-mir-3142	MI0014166	AGGCCU	22	AAGGCCUUUCUGAACCUUCAGA	MIMAT0015011	AATGGCCTTTCTGAAC	No															4		4			10				4			4					10
hsa-miR-3144-3p	3p	hsa-mir-3144	MI0014169	UAUACC	22	AUAUACCUGUUCGGUCUCUUUA	MIMAT0015015	ATATACCTGTTCGGTCTCTTTA	Yes										2												2									2			2
hsa-miR-3144-5p	5p	hsa-mir-3144	MI0014169	GGGGAC	22	AGGGGACCAAAGAGAUAUAUAG	MIMAT0015014		No
hsa-miR-3146	3p	hsa-mir-3146	MI0014172	AUGCUA	22	CAUGCUAGGAUAGAAAGAAUGG	MIMAT0015018	CATGCTAGGATAGAAAGAATGGG	No				3					2							3		17		3	2			4				8	2	25	8	5	4	2		13
hsa-miR-3148	5p	hsa-mir-3148	MI0014175	GGAAAA	22	UGGAAAAAACUGGUGUGUGCUU	MIMAT0015021	TGGAAAAAACTGGTGTGTGCTT	Yes		3		2	4	16	2				6			3		2	4	16	2				6			3		5	10	21	2	5		3	8	2
hsa-miR-3149	3p	hsa-mir-3149	MI0014176	UUGUAU	23	UUUGUAUGGAUAUGUGUGUGUAU	MIMAT0015022	TTTGTATGGATATGTGTGTGTAT	Yes		3					3	4						3					3	4						3		2			3	7
hsa-miR-3150a-3p	3p	hsa-mir-3150a	MI0014177	UGGGGA	22	CUGGGGAGAUCCUCGAGGUUGG	MIMAT0015023		No
hsa-miR-3150a-5p	5p	hsa-mir-3150a	MI0014177	AACCUC	22	CAACCUCGACGAUCUCCUCAGC	MIMAT0019206	CAACCTCGACGATCTCCTCAGC	Yes												2												2												2
hsa-miR-3150b-3p	3p	hsa-mir-3150b	MI0016426	GAGGAG	21	UGAGGAGAUCGUCGAGGUUGG	MIMAT0018194	TGAGGAGATCGTCGAGGTTG	No						2	4	5	3					2		3		8	4	5				3		2		3		20	11	12	5		2	5
hsa-miR-3150b-5p	5p	hsa-mir-3150b	MI0016426	AACCUC	22	CAACCUCGAGGAUCUCCCCAGC	MIMAT0019226		No
hsa-miR-3155a	3p	hsa-mir-3155a	MI0014183	CAGGCU	21	CCAGGCUCUGCAGUGGGAACU	MIMAT0015029	CCAGGCTCTGCAGTGGGAAC	No																2												2
hsa-miR-3155b	3p	hsa-mir-3155b	MI0016839	CAGGCU	18	CCAGGCUCUGCAGUGGGA	MIMAT0019012		No
hsa-miR-3157-3p	3p	hsa-mir-3157	MI0014185	UGCCCU	22	CUGCCCUAGUCUAGCUGAAGCU	MIMAT0019210	CTGCCCTAGTCTAGCTGAAGCT	Yes												2												2												2
hsa-miR-3157-5p	5p	hsa-mir-3157	MI0014185	UCAGCC	22	UUCAGCCAGGCUAGUGCAGUCU	MIMAT0015031		No
hsa-miR-3158-3p	3p	hsa-mir-3158-1	MI0014186	AGGGCU	22	AAGGGCUUCCUCUCUGCAGGAC	MIMAT0015032	AAGGGCTTCCTCTCTGCAGGA	No				4			3	2	5	2	2		4	7	6	19	9	37	35	20	76	7	16	16	4	7	6	29	11	44	53	29	96	9	21	21
hsa-miR-3158-3p	3p	hsa-mir-3158-2	MI0014187	AGGGCU	22	AAGGGCUUCCUCUCUGCAGGAC	MIMAT0015032	AAGGGCTTCCTCTCTGCAGGA	No				4			3	2	5	2	2		4	7	6	19	9	37	35	20	76	7	16	16	4	7	6	29	11	44	53	29	96	9	21	21
hsa-miR-3158-5p	5p	hsa-mir-3158-1	MI0014186	CUGCAG	21	CCUGCAGAGAGGAAGCCCUUC	MIMAT0019211		No
hsa-miR-3158-5p	5p	hsa-mir-3158-2	MI0014187	CUGCAG	21	CCUGCAGAGAGGAAGCCCUUC	MIMAT0019211		No
hsa-miR-3159	5p	hsa-mir-3159	MI0014188	AGGAUU	22	UAGGAUUACAAGUGUCGGCCAC	MIMAT0015033	TAGGATTACAAGTGTCGGCCACG	No												2									3											2	3			2
hsa-miR-3160-3p	3p	hsa-mir-3160-2	MI0014190	GAGCUG	22	AGAGCUGAGACUAGAAAGCCCA	MIMAT0015034		No
hsa-miR-3160-5p	5p	hsa-mir-3160-2	MI0014190	GCUUUC	22	GGCUUUCUAGUCUCAGCUCUCC	MIMAT0019212		No
hsa-miR-3162-3p	3p	hsa-mir-3162	MI0014192	CCCUAC	21	UCCCUACCCCUCCACUCCCCA	MIMAT0019213	CTCCCGACCCCTCCAC	No																						3												3
hsa-miR-3162-5p	5p	hsa-mir-3162	MI0014192	UAGGGA	23	UUAGGGAGUAGAAGGGUGGGGAG	MIMAT0015036	TTAGGGAGTAGAAGGGTGGGGAGC	No																		3												3
hsa-miR-3163	5p	hsa-mir-3163	MI0014193	AUAAAA	22	UAUAAAAUGAGGGCAGUAAGAC	MIMAT0015037	TATAAAATGAGGGCAGTAAGAC	Yes		2		5		4			4			2		2		5		4			4			2		2		7		8		3	6			2
hsa-miR-3164	5p	hsa-mir-3164	MI0014194	GUGACU	22	UGUGACUUUAAGGGAAAUGGCG	MIMAT0015038	TGTGACTTTAAGGGAAATGGCG	Yes				6		4		4	4			2				6		4		4	4			2				10		4		6	4			2
hsa-miR-3167	3p	hsa-mir-3167	MI0014198	GGAUUU	22	AGGAUUUCAGAAAUACUGGUGU	MIMAT0015042		No
hsa-miR-3168	5p	hsa-mir-3168	MI0014199	AGUUCU	17	GAGUUCUACAGUCAGAC	MIMAT0015043	GAGTTCTACAGTCCGA	No																		3	4		2	9		5						3	6		2	9		5
hsa-miR-3170	5p	hsa-mir-3170	MI0014201	UGGGGU	22	CUGGGGUUCUGAGACAGACAGU	MIMAT0015045	CTGGGGTTCTGAGACAGACAGT	Yes						4			3									4			3									4			5
hsa-miR-3173-3p	3p	hsa-mir-3173	MI0014204	AAGGAG	22	AAAGGAGGAAAUAGGCAGGCCA	MIMAT0015048	AAAGGAGGAAATAGGCAGGCCAA	No																					2											2	2
hsa-miR-3173-5p	5p	hsa-mir-3173	MI0014204	GCCCUG	22	UGCCCUGCCUGUUUUCUCCUUU	MIMAT0019214	TGCCCTGCCTGTTTTCTCCTTT	Yes		5		15	5	15	9	15	18	11	12	9		5		15	5	15	9	15	18	11	12	9		5	2	19	7	20	16	31	29	17	14	25
hsa-miR-3174	5p	hsa-mir-3174	MI0014208	AGUGAG	23	UAGUGAGUUAGAGAUGCAGAGCC	MIMAT0015051	TAGTGAGTTAGAGATGCAGAGC	No				4								2				2		5		8	2			5				11	2	15	3	14	2		2	7
hsa-miR-3175	5p	hsa-mir-3175	MI0014209	GGGGAG	22	CGGGGAGAGAACGCAGUGACGU	MIMAT0015052	CGGGGAGAGAACGCAGTGACGT	Yes	2			10	2	11	4	2	12	4	3	3	2			10	2	11	4	2	12	4	3	3	2			10	2	13	4	4	14	4	3	3
hsa-miR-3176	3p	hsa-mir-3176	MI0014210	CUGGCC	19	ACUGGCCUGGGACUACCGG	MIMAT0015053	ACTGGCCTGGGACTACCGG	Yes				4			11	2	9							4			11	2	9				2			13	4	8	17	6	17		2	2
hsa-miR-3177-3p	3p	hsa-mir-3177	MI0014211	GCACGG	21	UGCACGGCACUGGGGACACGU	MIMAT0015054	TGCACGGCACTGGGGACACGT	Yes	20	26	42	113	57	268	194	90	301	58	105	79	20	26	42	113	57	268	194	90	301	58	105	79	32	49	68	178	95	427	287	145	483	93	182	155
hsa-miR-3177-5p	5p	hsa-mir-3177	MI0014211	GUGUAC	23	UGUGUACACACGUGCCAGGCGCU	MIMAT0019215		No
hsa-miR-3178	5p	hsa-mir-3178	MI0014212	GGGCGC	17	GGGGCGCGGCCGGAUCG	MIMAT0015055	ACGGGGCGCGGCCGGA	No																2	3		2									2	3		2
hsa-miR-3179	3p	hsa-mir-3179-1	MI0014213	GAAGGG	22	AGAAGGGGUGAAAUUUAAACGU	MIMAT0015056	AGAAGGGGTGAAATTTAAACGT	Yes									2												2												2
hsa-miR-3179	3p	hsa-mir-3179-2	MI0014216	GAAGGG	22	AGAAGGGGUGAAAUUUAAACGU	MIMAT0015056	AGAAGGGGTGAAATTTAAACGT	Yes																					2												2
hsa-miR-3179	3p	hsa-mir-3179-3	MI0014221	GAAGGG	22	AGAAGGGGUGAAAUUUAAACGU	MIMAT0015056	AGAAGGGGTGAAATTTAAACGT	Yes																					2												2
hsa-miR-3179	3p	hsa-mir-3179-4	MI0031510	GAAGGG	22	AGAAGGGGUGAAAUUUAAACGU	MIMAT0015056	AGAAGGGGTGAAATTTAAACGT	Yes																					2												2
hsa-miR-3180-3p	3p	hsa-mir-3180-1	MI0014214	GGGGCG	22	UGGGGCGGAGCUUCCGGAGGCC	MIMAT0015058		No
hsa-miR-3180-3p	3p	hsa-mir-3180-2	MI0014215	GGGGCG	22	UGGGGCGGAGCUUCCGGAGGCC	MIMAT0015058		No
hsa-miR-3180-3p	3p	hsa-mir-3180-3	MI0014217	GGGGCG	22	UGGGGCGGAGCUUCCGGAGGCC	MIMAT0015058		No
hsa-miR-3180-5p	5p	hsa-mir-3180-1	MI0014214	UUCCAG	25	CUUCCAGACGCUCCGCCCCACGUCG	MIMAT0015057	CTTCCAGACGCTCCGCCCCACG	No																		2	2											2	2
hsa-miR-3180-5p	5p	hsa-mir-3180-2	MI0014215	UUCCAG	25	CUUCCAGACGCUCCGCCCCACGUCG	MIMAT0015057	CTTCCAGACGCTCCGCCCCACG	No																		2	2											2	2
hsa-miR-3180-5p	5p	hsa-mir-3180-3	MI0014217	UUCCAG	25	CUUCCAGACGCUCCGCCCCACGUCG	MIMAT0015057	CTTCCAGACGCTCCGCCCCACG	No																		2	2											2	2
hsa-miR-3180	5p	hsa-mir-3180-4	MI0016408	GGGGCG	19	UGGGGCGGAGCUUCCGGAG	MIMAT0018178		No
hsa-miR-3180	5p	hsa-mir-3180-5	MI0016409	GGGGCG	19	UGGGGCGGAGCUUCCGGAG	MIMAT0018178		No
hsa-miR-3182	5p	hsa-mir-3182	MI0014224	CUUCUG	17	GCUUCUGUAGUGUAGUC	MIMAT0015062	GCTTCTGTAGTGTAGTG	No																7	4	3		3	3	9		2				9	4	5		3	3	13		2
hsa-miR-3183	5p	hsa-mir-3183	MI0014225	CCUCUC	22	GCCUCUCUCGGAGUCGCUCGGA	MIMAT0015063	GCCTCTCTCGGAGTCGCTCGGA	Yes							3												3												3
hsa-miR-3184-3p	3p	hsa-mir-3184	MI0014226	AAGUCU	23	AAAGUCUCGCUCUCUGCCCCUCA	MIMAT0022731		No
hsa-miR-3184-5p	5p	hsa-mir-3184	MI0014226	GAGGGG	24	UGAGGGGCCUCAGACCGAGCUUUU	MIMAT0015064	TGAGGGGCCTCAGACCGAGCTTT	No																	2					2							2					2
hsa-miR-3186-3p	3p	hsa-mir-3186	MI0014229	CACGCG	21	UCACGCGGAGAGAUGGCUUUG	MIMAT0015068		No
hsa-miR-3186-5p	5p	hsa-mir-3186	MI0014229	AGGCGU	22	CAGGCGUCUGUCUACGUGGCUU	MIMAT0015067		No
hsa-miR-3187-3p	3p	hsa-mir-3187	MI0014231	UGGCCA	20	UUGGCCAUGGGGCUGCGCGG	MIMAT0015069	TTGGCCATGGGGCTGCGCGG	Yes		2		5	6	5	2	7	4	7	9	6		2		5	6	5	2	7	4	7	9	6		5	3	15	8	9	46	11	38	11	26	21
hsa-miR-3187-5p	5p	hsa-mir-3187	MI0014231	CUGGGC	23	CCUGGGCAGCGUGUGGCUGAAGG	MIMAT0019216	CCTGGGCAGCGTGTGGCTGAAGT	No																4												4		3	2	2			2
hsa-miR-3188	3p	hsa-mir-3188	MI0014232	GAGGCU	23	AGAGGCUUUGUGCGGAUACGGGG	MIMAT0015070	AGAGGCTTTGTGCGGATACGGGT	No																				2				2				2				2				2
hsa-miR-3189-3p	3p	hsa-mir-3189	MI0014233	CCUUGG	21	CCCUUGGGUCUGAUGGGGUAG	MIMAT0015071	CCCTTGGGTCTGATGGGGTAG	Yes										4												4							3		2			4
hsa-miR-3189-5p	5p	hsa-mir-3189	MI0014233	GCCCCA	25	UGCCCCAUCUGUGCCCUGGGUAGGA	MIMAT0019217		No
hsa-miR-3190-3p	3p	hsa-mir-3190	MI0014235	GUGGAA	23	UGUGGAAGGUAGACGGCCAGAGA	MIMAT0022839	TGGAAGGTAGACGGCCAGAGAGT	No																3		3		2	3			3				7		7		7	3		6	7
hsa-miR-3190-5p	5p	hsa-mir-3190	MI0014235	CUGGCC	20	UCUGGCCAGCUACGUCCCCA	MIMAT0015073		No
hsa-miR-3191-3p	3p	hsa-mir-3191	MI0014236	GGGGAC	23	UGGGGACGUAGCUGGCCAGACAG	MIMAT0015075	TGGGGACGTAGCTGGCCAGA	No																		2												2
hsa-miR-3191-5p	5p	hsa-mir-3191	MI0014236	UCUCUG	22	CUCUCUGGCCGUCUACCUUCCA	MIMAT0022732	TCTCTGGCCGTCTACCTTCCA	No																			3												3
hsa-miR-3192-3p	3p	hsa-mir-3192	MI0014237	UCUGAU	21	CUCUGAUCGCCCUCUCAGCUC	MIMAT0027027	CTCTGATCGCCCTCTCAGCTCT	No																				2												2
hsa-miR-3192-5p	5p	hsa-mir-3192	MI0014237	CUGGGA	23	UCUGGGAGGUUGUAGCAGUGGAA	MIMAT0015076	TCTGGGAGGTTGTAGCAGTGG	No																		3												3	2
hsa-miR-3193	5p	hsa-mir-3193	MI0014238	CCUGCG	22	UCCUGCGUAGGAUCUGAGGAGU	MIMAT0015077	CTCCTGCGTAGGATCTGAGGA	No						5															5			2		2		2		9			9		3	4
hsa-miR-3195	5p	hsa-mir-3195	MI0014240	GCGCCG	17	CGCGCCGGGCCCGGGUU	MIMAT0015079	CGCGCCGGGCTCGGGT	No										2						2			3	8	3	2	2	3				5		2	17	16	21	16	5	9
hsa-miR-3196	5p	hsa-mir-3196	MI0014241	GGGGCG	18	CGGGGCGGCAGGGGCCUC	MIMAT0015080	GGGTCGGGGCGGCAGGG	No																			2									2			2
hsa-miR-3197	5p	hsa-mir-3197	MI0014245	GAGGCG	23	GGAGGCGCAGGCUCGGAAAGGCG	MIMAT0015082		No
hsa-miR-3198	3p	hsa-mir-3198-1	MI0014246	UGGAGU	22	GUGGAGUCCUGGGGAAUGGAGA	MIMAT0015083	GTGGAGTCCTGGGGAATGGAGA	Yes						2	3		4									2	3		4									2	3		4			3
hsa-miR-3198	3p	hsa-mir-3198-2	MI0017335	UGGAGU	22	GUGGAGUCCUGGGGAAUGGAGA	MIMAT0015083	GTGGAGTCCTGGGGAATGGAGA	Yes						2	3		4									2	3		4									2	3		4			3
hsa-miR-3199	5p	hsa-mir-3199-1	MI0014247	GGGACU	23	AGGGACUGCCUUAGGAGAAAGUU	MIMAT0015084	AGGGACTGCCTTAGGAGAAAGT	No																		2												4
hsa-miR-3199	5p	hsa-mir-3199-2	MI0014248	GGGACU	23	AGGGACUGCCUUAGGAGAAAGUU	MIMAT0015084	AGGGACTGCCTTAGGAGAAAGT	No																		2												4
hsa-miR-32-3p	3p	hsa-mir-32	MI0000090	AAUUUA	22	CAAUUUAGUGUGUGUGAUAUUU	MIMAT0004505	CAATTTAGTGTGTGTGATATT	No								2												4	12		5									6	12		5
hsa-miR-32-5p	5p	hsa-mir-32	MI0000090	AUUGCA	22	UAUUGCACAUUACUAAGUUGCA	MIMAT0000090	TATTGCACATTACTAAGTTGCA	Yes	3							4	6		9		3							4	6		9		3	7						8	13		13
hsa-miR-3200-3p	3p	hsa-mir-3200	MI0014249	ACCUUG	22	CACCUUGCGCUACUCAGGUCUG	MIMAT0015085	CACCTTGCGCTACTCAGGTCTGC	No		4	2	6	4	2	11	9	22	2	4	5	10	9	13	33	13	36	72	47	112	29	21	39	23	50	43	154	64	89	187	139	288	75	67	95
hsa-miR-3200-5p	5p	hsa-mir-3200	MI0014249	AUCUGA	22	AAUCUGAGAAGGCGCACAAGGU	MIMAT0017392	AATCTGAGAAGGCGCACAAGGTA	No																								2								2				4
hsa-miR-3202	5p	hsa-mir-3202-1	MI0014252	GGAAGG	22	UGGAAGGGAGAAGAGCUUUAAU	MIMAT0015089		No
hsa-miR-3202	5p	hsa-mir-3202-2	MI0014253	GGAAGG	22	UGGAAGGGAGAAGAGCUUUAAU	MIMAT0015089		No
hsa-miR-320a	3p	hsa-mir-320a	MI0000542	AAAGCU	22	AAAAGCUGGGUUGAGAGGGCGA	MIMAT0000510	AAAAGCTGGGTTGAGAGGGCGAAT	No	517	2705	1032	8043	1331	4247	3332	11014	3854	3466	2593	6325	603	4437	1155	12906	1905	14180	4611	11873	4796	5344	3876	8709	3478	19783	6584	49893	10147	39218	21895	57243	23413	21353	19712	43317
hsa-miR-320b	3p	hsa-mir-320b-1	MI0003776	AAAGCU	22	AAAAGCUGGGUUGAGAGGGCAA	MIMAT0005792	AAAAGCTGGGTTGAGAGGGCGAAC	No	4	13	4	21	6	3	6	26	13	10	6	15	45	206	77	476	105	392	155	331	215	264	168	268	162	602	250	1319	362	774	558	1184	695	679	690	925
hsa-miR-320b	3p	hsa-mir-320b-2	MI0003839	AAAGCU	22	AAAAGCUGGGUUGAGAGGGCAA	MIMAT0005792	AAAAGCTGGGTTGAGAGGGC	No	4	13	4	21	6	3	6	26	13	10	6	15	28	63	40	206	57	94	122	288	104	137	120	226	112	390	172	807	260	356	404	853	461	393	521	726
hsa-miR-320c	3p	hsa-mir-320c-1	MI0003778	AAAGCU	20	AAAAGCUGGGUUGAGAGGGU	MIMAT0005793	AAAAGCTGGGTTGAGAGGGT	Yes	20	35	35	90	43	32	53	68	53	58	58	58	20	35	35	90	43	32	53	68	53	58	58	58	37	84	51	207	90	102	106	226	124	113	143	191
hsa-miR-320c	3p	hsa-mir-320c-2	MI0008191	AAAGCU	20	AAAAGCUGGGUUGAGAGGGU	MIMAT0005793	AAAAGCTGGGTTGAGAGGGCGATT	No	20	35	35	90	43	32	53	68	53	58	58	58	64	1055	175	2677	297	1945	559	2718	631	761	577	1614	331	2811	696	6587	1051	4715	1671	6059	1787	2229	1904	4379
hsa-miR-320d	3p	hsa-mir-320d-1	MI0008190	AAAGCU	19	AAAAGCUGGGUUGAGAGGA	MIMAT0006764	AAAAGCTGGGTTGAGAGG	No	6	6	4	16	11	7	12	16	16	7	14	14	4	11	4	29	10	19	16	42	17	12	26	33	12	88	15	167	37	111	73	197	81	47	102	307
hsa-miR-320d	3p	hsa-mir-320d-2	MI0008192	AAAGCU	19	AAAAGCUGGGUUGAGAGGA	MIMAT0006764	AAAAGCTGGGTTGAGAGG	No	6	6	4	16	11	7	12	16	16	7	14	14	4	11	4	29	10	19	16	42	17	12	26	33	12	88	15	167	37	111	73	197	81	47	102	307
hsa-miR-320e	3p	hsa-mir-320e	MI0014234	AAGCUG	18	AAAGCUGGGUUGAGAAGG	MIMAT0015072	AAAAGCTGGGTTGAGAAGGCGAT	No															2	9		4	2	9	3	4	2	2			2	22	5	8	2	21	7	6	11	11
hsa-miR-323a-3p	3p	hsa-mir-323a	MI0000807	ACAUUA	21	CACAUUACACGGUCGACCUCU	MIMAT0000755	CACATTACACGGTCGACCTCT	Yes	6	29	15	105	31	124	42	72	72	31	59	38	6	29	15	105	31	124	42	72	72	31	59	38	12	69	24	182	65	209	67	107	137	68	102	85
hsa-miR-323a-5p	5p	hsa-mir-323a	MI0000807	GGUGGU	22	AGGUGGUCCGUGGCGCGUUCGC	MIMAT0004696		No
hsa-miR-323b-3p	3p	hsa-mir-323b	MI0014206	CCAAUA	22	CCCAAUACACGGUCGACCUCUU	MIMAT0015050	CCCAATACACGGTCGACCTCT	No													2	9	6	36	6	38	19	25	15	13	30	12	2	11	10	39	11	42	19	27	17	17	40	14
hsa-miR-323b-5p	5p	hsa-mir-323b	MI0014206	GGUUGU	23	AGGUUGUCCGUGGUGAGUUCGCA	MIMAT0001630		No
hsa-miR-324-3p	3p	hsa-mir-324	MI0000813	CUGCCC	20	ACUGCCCCAGGUGCUGCUGG	MIMAT0000762	ACTGCCCCAGGTGCTGCTGGT	No		2			2							6	15	21	13	75	24	40	42	56	53	31	24	40	17	49	30	166	77	74	119	131	179	60	63	96
hsa-miR-324-5p	5p	hsa-mir-324	MI0000813	GCAUCC	23	CGCAUCCCCUAGGGCAUUGGUGU	MIMAT0000761	CGCATCCCCTAGGGCATTGGTG	No	3	2		8		4	11	6	5	2	2	3			2	6	3		4	12	13	3		3	3	8	2	25	5	4	25	26	26	5	10	12
hsa-miR-325	5p	hsa-mir-325	MI0000824	CUAGUA	23	CCUAGUAGGUGUCCAGUAAGUGU	MIMAT0000771		No
hsa-miR-326	3p	hsa-mir-326	MI0000808	CUCUGG	20	CCUCUGGGCCCUUCCUCCAG	MIMAT0000756	CCTCTGGGCCCTTCCTCCAGT	No			3	8	3	9	14	7	10	7	5	15	3	14	12	29	10	6	20	33	75	6	7	9	5	18	21	49	15	15	53	48	117	19	18	28
hsa-miR-328-3p	3p	hsa-mir-328	MI0000804	UGGCCC	22	CUGGCCCUCUCUGCCCUUCCGU	MIMAT0000752	CTGGCCCTCTCTGCCCTTCCGT	Yes	91	371	252	1471	312	643	858	1446	1273	834	450	803	91	371	252	1471	312	643	858	1446	1273	834	450	803	183	728	434	2330	585	1116	1475	2247	2192	1419	880	1566
hsa-miR-328-5p	5p	hsa-mir-328	MI0000804	GGGGGG	23	GGGGGGGCAGGAGGGGCUCAGGG	MIMAT0026486		No
hsa-miR-329-3p	3p	hsa-mir-329-1	MI0001725	ACACAC	22	AACACACCUGGUUAACCUCUUU	MIMAT0001629	AACACACCTGGTTAACCTCTTT	Yes			2	4			2	3	5		3	2			2	4			2	3	5		3	2			2	8	2	10	4	8	12		7	2
hsa-miR-329-3p	3p	hsa-mir-329-2	MI0001726	ACACAC	22	AACACACCUGGUUAACCUCUUU	MIMAT0001629	AACACACCTGGTTAACCTCTTT	Yes			2	4			2	3	5		3	2			2	4			2	3	5		3	2			2	8	2	10	4	8	12		7	2
hsa-miR-329-5p	5p	hsa-mir-329-1	MI0001725	AGGUUU	23	GAGGUUUUCUGGGUUUCUGUUUC	MIMAT0026555	AGAGGTTTTCTGGGTCTCTGTTT	No													2			2		4			9		2		2			2		4			12		2	2
hsa-miR-329-5p	5p	hsa-mir-329-2	MI0001726	AGGUUU	23	GAGGUUUUCUGGGUUUCUGUUUC	MIMAT0026555	AGAGGTTTTCTGGGTCTCTGTTT	No													2			2		4			9		2		2			2		4			12		2	2
hsa-miR-330-3p	3p	hsa-mir-330	MI0000803	CAAAGC	23	GCAAAGCACACGGCCUGCAGAGA	MIMAT0000751	CAAAGCACACGGCCTGCAGAGAGT	No	17	48	16	211	45	112	64	213	107	55	52	103	22	100	57	356	88	351	216	299	196	119	108	145	131	559	315	1727	478	1446	1152	1782	1272	701	850	1206
hsa-miR-330-5p	5p	hsa-mir-330	MI0000803	CUCUGG	22	UCUCUGGGCCUGUGUCUUAGGC	MIMAT0004693	TCTCTGGGCCTGTGTCTTAGG	No		7	6	16	9	8	11	29	12		13	14	8	32	9	91	18	15	67	121	73	41	46	105	15	63	25	196	57	76	131	276	177	72	108	200
hsa-miR-331-3p	3p	hsa-mir-331	MI0000812	CCCCUG	21	GCCCCUGGGCCUAUCCUAGAA	MIMAT0000760	GCCCCTGGGCCTATCCTAGAAT	No	4	11	10	37	19	14	42	65	73	17	21	28	15	73	45	218	61	64	198	246	320	86	91	110	51	169	144	517	180	194	448	677	776	243	246	332
hsa-miR-331-5p	5p	hsa-mir-331	MI0000812	UAGGUA	22	CUAGGUAUGGUCCCAGGGAUCC	MIMAT0004700	CTAGGTATGGTCCCAGGGATC	No				2				2	2			3	4	14	4	61	9	8	22	63	42	16	13	35	6	39	26	164	31	24	57	192	121	42	48	99
hsa-miR-335-3p	3p	hsa-mir-335	MI0000816	UUUUCA	22	UUUUUCAUUAUUGCUCCUGACC	MIMAT0004703	TTTTTCATTATTGCTCCTGACC	Yes	4	24	14	161	19	93	48	135	64	26	37	79	4	24	14	161	19	93	48	135	64	26	37	79	9	43	35	275	40	152	85	217	128	46	70	126
hsa-miR-335-5p	5p	hsa-mir-335	MI0000816	CAAGAG	23	UCAAGAGCAAUAACGAAAAAUGU	MIMAT0000765	TCAAGAGCAATAACGAAAAATG	No		7		8	3	14		8	7		4	3		3		9		4	5	10	7		10	8		12	2	17	7	26	5	21	14		21	11
hsa-miR-337-3p	3p	hsa-mir-337	MI0000806	UCCUAU	22	CUCCUAUAUGAUGCCUUUCUUC	MIMAT0000754	TCCTATATGATGCCTTTCTTC	No																		2			6									2			6
hsa-miR-337-5p	5p	hsa-mir-337	MI0000806	AACGGC	21	GAACGGCUUCAUACAGGAGUU	MIMAT0004695	GAACGGCTTCATACAGGAGT	No																		3												5
hsa-miR-338-3p	3p	hsa-mir-338	MI0000814	CCAGCA	22	UCCAGCAUCAGUGAUUUUGUUG	MIMAT0000763	TCCAGCATCAGTGATTTTGTT	No														4		4	3	13		3	5	2	8			7		4	3	19		6	5	2	8
hsa-miR-338-5p	5p	hsa-mir-338	MI0000814	ACAAUA	22	AACAAUAUCCUGGUGCUGAGUG	MIMAT0004701	AACAATATCCTGGTGCTGAGT	No													2	12	6	23	6	48	4	12	13	20	32	11	2	24	6	29	11	57	6	19	13	20	40	15
hsa-miR-339-3p	3p	hsa-mir-339	MI0000815	GAGCGC	23	UGAGCGCCUCGACGACAGAGCCG	MIMAT0004702	TGAGCGCCTCGACGACAGAGC	No		13	5	28	5	23	10	39	19	7	9	25	9	23	19	122	16	84	82	162	65	35	35	72	16	72	39	267	51	183	141	316	162	60	78	144
hsa-miR-339-5p	5p	hsa-mir-339	MI0000815	CCCUGU	23	UCCCUGUCCUCCAGGAGCUCACG	MIMAT0000764	TCCCTGTCCTCCAGGAGCTCACG	Yes	10	85	28	190	44	117	95	213	185	67	65	176	10	85	28	190	44	117	95	213	185	67	65	176	38	168	83	435	109	230	213	438	399	175	165	308
hsa-miR-33a-3p	3p	hsa-mir-33a	MI0000091	AAUGUU	22	CAAUGUUUCCACAGUGCAUCAC	MIMAT0004506		No
hsa-miR-33a-5p	5p	hsa-mir-33a	MI0000091	UGCAUU	21	GUGCAUUGUAGUUGCAUUGCA	MIMAT0000091		No
hsa-miR-33b-3p	3p	hsa-mir-33b	MI0003646	AGUGCC	22	CAGUGCCUCGGCAGUGCAGCCC	MIMAT0004811	CAGTGCCTCGGCAGTGCAGCC	No																3					5							3					7
hsa-miR-33b-5p	5p	hsa-mir-33b	MI0003646	UGCAUU	20	GUGCAUUGCUGUUGCAUUGC	MIMAT0003301		No
hsa-miR-340-3p	3p	hsa-mir-340	MI0000802	CCGUCU	22	UCCGUCUCAGUUACUUUAUAGC	MIMAT0000750	TCCGTCTCAGTTACTTTATAGC	Yes	2	4		18	3	2	7	11	2	5	2	3	2	4		18	3	2	7	11	2	5	2	3	2	8		25	8	13	16	30	13	9	14	12
hsa-miR-340-5p	5p	hsa-mir-340	MI0000802	UAUAAA	22	UUAUAAAGCAAUGAGACUGAUU	MIMAT0004692	TTATAAAGCAATGAGACTGATT	Yes	39	106	41	149	48	59	75	80	113	16	286	42	39	106	41	149	48	59	75	80	113	16	286	42	56	177	54	204	66	83	96	112	194	20	455	55
hsa-miR-342-3p	3p	hsa-mir-342	MI0000805	CUCACA	23	UCUCACACAGAAAUCGCACCCGU	MIMAT0000753	TCTCACACAGAAATCGCACCCGTC	No	2	38	27	140	49	76	154	117	184	63	105	67	25	60	61	203	73	180	318	262	439	128	134	148	41	164	142	495	182	379	622	544	891	268	427	343
hsa-miR-342-5p	5p	hsa-mir-342	MI0000805	GGGGUG	21	AGGGGUGCUAUCUGUGAUUGA	MIMAT0004694	AGGGGTGCTATCTGTGATTGAGG	No						2		2					3			7	2	6	2	11	3	4	6	13	3			17	2	10	4	33	11	6	12	19
hsa-miR-345-3p	3p	hsa-mir-345	MI0000825	CCCUGA	22	GCCCUGAACGAGGGGUCUGGAG	MIMAT0022698	CCCTGAACTAGGGGTCTGGAG	No																2			5	5			2					2		2	5	9	4		2	2
hsa-miR-345-5p	5p	hsa-mir-345	MI0000825	CUGACU	22	GCUGACUCCUAGUCCAGGGCUC	MIMAT0000772	GCTGACTCCTAGTCCAGGGCTCT	No		10	5	29		20	19	39	49	8	5	17	2	12	7	69	9	43	15	46	17	15	17	21	9	44	21	153	33	78	59	123	113	31	36	53
hsa-miR-346	5p	hsa-mir-346	MI0000826	GUCUGC	23	UGUCUGCCCGCAUGCCUGCCUCU	MIMAT0000773	TGTCTGCCCGCATGCCTGCCTCT	Yes										2												2											2	2
hsa-miR-34a-3p	3p	hsa-mir-34a	MI0000268	AAUCAG	22	CAAUCAGCAAGUAUACUGCCCU	MIMAT0004557	CAATCAGCAAGTATACTGCCCTT	No					2														4										2		4
hsa-miR-34a-5p	5p	hsa-mir-34a	MI0000268	GGCAGU	22	UGGCAGUGUCUUAGCUGGUUGU	MIMAT0000255	TGGCAGTGTCTTAGCTGGTTGTT	No	17	33	24	136	33	75	30	124	92	13	31	29	20	47	25	150	35	110	36	109	87	8	30	44	46	122	68	389	108	255	100	313	254	35	78	113
hsa-miR-34b-3p	3p	hsa-mir-34b	MI0000742	AAUCAC	22	CAAUCACUAACUCCACUGCCAU	MIMAT0004676	AATCACTAACTCCACTGCCATC	No													5	3	6	21	7	21	21	37	51	15	36	19	5	10	8	31	13	70	35	63	90	24	45	24
hsa-miR-34b-5p	5p	hsa-mir-34b	MI0000742	AGGCAG	23	UAGGCAGUGUCAUUAGCUGAUUG	MIMAT0000685		No
hsa-miR-34c-3p	3p	hsa-mir-34c	MI0000743	AUCACU	22	AAUCACUAACCACACGGCCAGG	MIMAT0004677	AATCACTAACCACACAGCCAGG	No		2		3	2			5	5	2				5	3	8		8	11	17	8	2	9	6		7	3	15	4	8	13	24	22	7	9	6
hsa-miR-34c-5p	5p	hsa-mir-34c	MI0000743	GGCAGU	23	AGGCAGUGUAGUUAGCUGAUUGC	MIMAT0000686	AGGCAGTGTAGTTAGCTGATTGC	Yes	67	126	97	296	140	200	179	337	339	38	145	140	67	126	97	296	140	200	179	337	339	38	145	140	121	254	234	622	306	355	359	624	737	80	289	252
hsa-miR-3529-3p	3p	hsa-mir-3529	MI0017351	ACAACA	24	AACAACAAAAUCACUAGUCUUCCA	MIMAT0022741		No
hsa-miR-3529-5p	5p	hsa-mir-3529	MI0017351	GGUAGA	22	AGGUAGACUGGGAUUUGUUGUU	MIMAT0019828	AGGTAGACTGGGATTTGTTGTT	Yes				2	2	6	5		3							2	2	6	5		3							2	2	8	5		3	2
hsa-miR-3605-3p	3p	hsa-mir-3605	MI0015995	CUCCGU	23	CCUCCGUGUUACCUGUCCUCUAG	MIMAT0017982	CCTCCGTGTTACCTGTCCTCT	No		4		8		13	2	22	2	5		15		3	10	15	5	37	10	23	10	11	5	7	5	7	10	42	7	80	22	66	23	40	12	41
hsa-miR-3605-5p	5p	hsa-mir-3605	MI0015995	GAGGAU	23	UGAGGAUGGAUAGCAAGGAAGCC	MIMAT0017981	GATGAGGATGGATAGCAAGGAAG	No						2	2	5				8				3		17	2	8		2	2	4		4		30		89	14	60	7	15	9	42
hsa-miR-3607-3p	3p	hsa-mir-3607	MI0015997	CUGUAA	20	ACUGUAAACGCUUUCUGAUG	MIMAT0017985	TACTGTAAACGCTTTCTGATG	No														8	3	27	2	39	12	39	12	8	5	39		12	11	79	6	122	25	147	25	22	10	106
hsa-miR-3607-5p	5p	hsa-mir-3607	MI0015997	CAUGUG	22	GCAUGUGAUGAAGCAAAUCAGU	MIMAT0017984		No
hsa-miR-3609	3p	hsa-mir-3609	MI0015999	AAAGUG	24	CAAAGUGAUGAGUAAUACUGGCUG	MIMAT0017986	CAAAGTGATGAGTAATACTGGCTGGAGC	No																2		2				2	3	2				4		2		4		4	3	5
hsa-miR-361-3p	3p	hsa-mir-361	MI0000760	CCCCCA	23	UCCCCCAGGUGUGAUUCUGAUUU	MIMAT0004682	TCCCCCAGGTGTGATTCTGATT	No	69	395	214	1272	429	1270	768	1057	1108	365	751	540	87	415	212	1425	366	1661	908	1176	1241	292	694	569	302	1507	799	4662	1338	4936	2874	4163	4098	1357	2482	2457
hsa-miR-361-5p	5p	hsa-mir-361	MI0000760	UAUCAG	22	UUAUCAGAAUCUCCAGGGGUAC	MIMAT0000703	TTATCAGAATCTCCAGGGGTAC	Yes	5	41	29	191	31	93	55	221	91	67	52	119	5	41	29	191	31	93	55	221	91	67	52	119	12	97	67	377	80	179	137	423	196	138	131	244
hsa-miR-3610	3p	hsa-mir-3610	MI0016000	AAUCGG	20	GAAUCGGAAAGGAGGCGCCG	MIMAT0017987		No
hsa-miR-3612	5p	hsa-mir-3612	MI0016002	GGAGGC	22	AGGAGGCAUCUUGAGAAAUGGA	MIMAT0017989		No
hsa-miR-3613-3p	3p	hsa-mir-3613	MI0016003	CAAAAA	24	ACAAAAAAAAAAGCCCAACCCUUC	MIMAT0017991	ACAAAAAAAAAAGCCCAACCCT	No																								3				2						2		3
hsa-miR-3613-5p	5p	hsa-mir-3613	MI0016003	GUUGUA	22	UGUUGUACUUUUUUUUUUGUUC	MIMAT0017990	TGTTGTACTTTTTTTTTTGTTC	Yes				8				2			6					8				2			6					10				2			10
hsa-miR-3614-3p	3p	hsa-mir-3614	MI0016004	AGCCUU	23	UAGCCUUCAGAUCUUGGUGUUUU	MIMAT0017993		No
hsa-miR-3614-5p	5p	hsa-mir-3614	MI0016004	CACUUG	23	CCACUUGGAUCUGAAGGCUGCCC	MIMAT0017992	CCACTTGGATCTGAAGGCTGCC	No																		2		3		4						3		6		3	3	6	2	2
hsa-miR-3615	3p	hsa-mir-3615	MI0016005	CUCUCG	21	UCUCUCGGCUCCUCGCGGCUC	MIMAT0017994	TCTCTCGGCTCCTCGCGGCTCG	No	4	9	8	15	13	30	24	20	20	25	18	15	43	164	91	409	130	471	554	597	516	290	241	473	139	461	276	1097	412	1168	1145	1184	1298	719	645	929
hsa-miR-3617-3p	3p	hsa-mir-3617	MI0016007	AUCAGC	23	CAUCAGCACCCUAUGUCCUUUCU	MIMAT0022966	CATCAGCACCCTATGTCCTTTC	No																		3										2		5	2
hsa-miR-3617-5p	5p	hsa-mir-3617	MI0016007	AAGACA	22	AAAGACAUAGUUGCAAGAUGGG	MIMAT0017997	AAAGACATAGTTGCAAGATGGGA	No				4			3	6	3	3		6		2	3	6	2	12	4	4	3		2			4	3	13	2	12	9	10	9	3	2	6
hsa-miR-3619-3p	3p	hsa-mir-3619	MI0016009	GGACCA	22	GGGACCAUCCUGCCUGCUGUGG	MIMAT0019219	GGGACCATCCTGCCTGCTGTGGG	No															2	2			2		2						2	2			2		2
hsa-miR-3619-5p	5p	hsa-mir-3619	MI0016009	CAGCAG	22	UCAGCAGGCAGGCUGGUGCAGC	MIMAT0017999	TCAGCAGGCAGGCTGGTGCAGC	Yes	2								2				2								2				2			2			4		2
hsa-miR-362-3p	3p	hsa-mir-362	MI0000762	ACACAC	22	AACACACCUAUUCAAGGAUUCA	MIMAT0004683	AACACACCTGTTCAAGGATTCA	No													2												2
hsa-miR-362-5p	5p	hsa-mir-362	MI0000762	AUCCUU	24	AAUCCUUGGAACCUAGGUGUGAGU	MIMAT0000705	AATCCTTGGAACCTAGGTGTGAGT	Yes	8	27	17	104	40	55	43	107	126	24	53	47	8	27	17	104	40	55	43	107	126	24	53	47	18	55	35	176	64	103	72	174	201	48	89	89
hsa-miR-3620-3p	3p	hsa-mir-3620	MI0016011	CACCCU	22	UCACCCUGCAUCCCGCACCCAG	MIMAT0018001	TCACCCTGCATCCCGCACCCAGT	No			2	6	2		3	9	16	7	3	7	4	5	22	52	19	27	112	39	157	35	51	35	17	20	60	136	51	71	234	129	404	103	139	103
hsa-miR-3620-5p	5p	hsa-mir-3620	MI0016011	UGGGCU	22	GUGGGCUGGGCUGGGCUGGGCC	MIMAT0022967	GTGGGCTGGGCTGGGCTGGGCC	Yes			2			4	7	2	4						2			4	7	2	4						4	3	2	6	13	7	6		3	5
hsa-miR-3621	5p	hsa-mir-3621	MI0016012	GCGGGU	20	CGCGGGUCGGGGUCUGCAGG	MIMAT0018002		No
hsa-miR-3622a-3p	3p	hsa-mir-3622a	MI0016013	CACCUG	22	UCACCUGACCUCCCAUGCCUGU	MIMAT0018004		No
hsa-miR-3622a-5p	5p	hsa-mir-3622a	MI0016013	AGGCAC	22	CAGGCACGGGAGCUCAGGUGAG	MIMAT0018003	CAGGCACGGGAGCTCAGGTG	No				2											2												2	2
hsa-miR-363-3p	3p	hsa-mir-363	MI0000764	AUUGCA	22	AAUUGCACGGUAUCCAUCUGUA	MIMAT0000707	AATTGCACGGTATCCATCTGTA	Yes	11	69	25	84	32	56	94	97	137	26	48	71	11	69	25	84	32	56	94	97	137	26	48	71	21	154	47	209	62	107	174	228	222	72	110	220
hsa-miR-363-5p	5p	hsa-mir-363	MI0000764	GGGUGG	22	CGGGUGGAUCACGAUGCAAUUU	MIMAT0003385	CGGGTGGATCACGATGCAATTTT	No																		2	3											2	5		2
hsa-miR-3646	3p	hsa-mir-3646	MI0016046	AAAUGA	22	AAAAUGAAAUGAGCCCAGCCCA	MIMAT0018065	TGTGAAAATGAAATGAGCCCAGT	No																		3										2		3
hsa-miR-3648	5p	hsa-mir-3648-1	MI0016048	GCCGCG	21	AGCCGCGGGGAUCGCCGAGGG	MIMAT0018068	AGCCGCGGGGATCGCCGAG	No																								2												2
hsa-miR-3648	5p	hsa-mir-3648-2	MI0031512	GCCGCG	21	AGCCGCGGGGAUCGCCGAGGG	MIMAT0018068	AGCCGCGGGGATCGCCGAG	No																								2												2
hsa-miR-3651	3p	hsa-mir-3651	MI0016051	AUAGCC	24	CAUAGCCCGGUCGCUGGUACAUGA	MIMAT0018071	CGGTCGCTGGTACATGA	No																						3											2	3		6
hsa-miR-3652	5p	hsa-mir-3652	MI0016052	GGCUGG	18	CGGCUGGAGGUGUGAGGA	MIMAT0018072		No
hsa-miR-3653-3p	3p	hsa-mir-3653	MI0016053	UAAGAA	18	CUAAGAAGUUGACUGAAG	MIMAT0018073	GCCTCTAAGAAGTTGACTGAAG	No				2			2		3			2		2		4			4	9		5	2	9		2		13	2	4	6	18	10	9	2	23
hsa-miR-3653-5p	5p	hsa-mir-3653	MI0016053	CUCCUG	20	CCUCCUGAUGAUUCUUCUUC	MIMAT0032110	CCCTCCTGATGATTCTTCTTCC	No																			3												3
hsa-miR-3654	3p	hsa-mir-3654	MI0016054	ACUGGA	19	GACUGGACAAGCUGAGGAA	MIMAT0018074	CAAGCTGAGGAAAAAC	No																		3												3
hsa-miR-3655	5p	hsa-mir-3655	MI0016055	CUUGUC	21	GCUUGUCGCUGCGGUGUUGCU	MIMAT0018075	TGTCGCTGCGGTGTTGCTG	No																				2												2
hsa-miR-3656	3p	hsa-mir-3656	MI0016056	GCGGGU	17	GGCGGGUGCGGGGGUGG	MIMAT0018076	CGGCGGGTGCGGGGGTG	No																				3		2		2							2	5	2	10		2
hsa-miR-365a-3p	3p	hsa-mir-365a	MI0000767	AAUGCC	22	UAAUGCCCCUAAAAAUCCUUAU	MIMAT0000710	TAATGCCCCTAAAAATCCTTAT	Yes	3	18	17	74	18	26	46	49	54	34	14	45	3	18	17	74	18	26	46	49	54	34	14	45	8	42	36	190	38	92	117	145	184	83	44	128
hsa-miR-365a-5p	5p	hsa-mir-365a	MI0000767	GGGACU	23	AGGGACUUUUGGGGGCAGAUGUG	MIMAT0009199	AGGGACTTTTGGGGGCAGATGTG	Yes	6	19	5	35		49	11	57	33	18	9	24	6	19	5	35		49	11	57	33	18	9	24	12	49	25	108	15	148	85	114	105	39	45	63
hsa-miR-365b-3p	3p	hsa-mir-365b	MI0000769	AAUGCC	22	UAAUGCCCCUAAAAAUCCUUAU	MIMAT0022834	TAATGCCCCTAAAAATCCTTAT	Yes	3	18	17	74	18	26	46	49	54	34	14	45	3	18	17	74	18	26	46	49	54	34	14	45	8	42	36	190	38	92	117	145	184	83	44	128
hsa-miR-365b-5p	5p	hsa-mir-365b	MI0000769	GGGACU	22	AGGGACUUUCAGGGGCAGCUGU	MIMAT0022833	AGGGACTTTCAGGGGCAGCTGTG	No	2		4	4		16	2	4		2	4	6	5	9	3	29	2	32	12	66	19	19	12	40	10	17	9	54	15	88	38	121	50	35	36	76
hsa-miR-3661	5p	hsa-mir-3661	MI0016062	GACCUG	22	UGACCUGGGACUCGGACAGCUG	MIMAT0018082	TGACCTGGGACTCGGACAGCT	No						7	8	4	6	2	5					3	8	6	7	4	11		2	3				10	10	26	20	11	31	5	9	5
hsa-miR-3662	3p	hsa-mir-3662	MI0016063	AAAAUG	24	GAAAAUGAUGAGUAGUGACUGAUG	MIMAT0018083	GAAAATGATGAGTAGTGACTGATG	Yes		2	3		3		4		3		4			2	3		3		4		3		4			2	3		3		4	2	6		6
hsa-miR-3663-3p	3p	hsa-mir-3663	MI0016064	GAGCAC	23	UGAGCACCACACAGGCCGGGCGC	MIMAT0018085		No
hsa-miR-3663-5p	5p	hsa-mir-3663	MI0016064	CUGGUC	21	GCUGGUCUGCGUGGUGCUCGG	MIMAT0018084		No
hsa-miR-3664-3p	3p	hsa-mir-3664	MI0016065	CUCAGG	22	UCUCAGGAGUAAAGACAGAGUU	MIMAT0019220	TCAGGAGTAAAGACAGAGTTC	No																2		5		8				2				8		5		8	7			4
hsa-miR-3664-5p	5p	hsa-mir-3664	MI0016065	ACUCUG	22	AACUCUGUCUUCACUCAUGAGU	MIMAT0018086		No
hsa-miR-3665	5p	hsa-mir-3665	MI0016066	GCAGGU	18	AGCAGGUGCGGGGCGGCG	MIMAT0018087		No
hsa-miR-3677-3p	3p	hsa-mir-3677	MI0016078	UCGUGG	22	CUCGUGGGCUCUGGCCACGGCC	MIMAT0018101	TTCTCGTGGGCTCTGGCCA	No																					5												10
hsa-miR-3677-5p	5p	hsa-mir-3677	MI0016078	AGUGGC	22	CAGUGGCCAGAGCCCUGCAGUG	MIMAT0019221	CAGTGGCCAGAGCCCTGCAGTGT	No																				2												2
hsa-miR-3679-3p	3p	hsa-mir-3679	MI0016080	UUCCCC	22	CUUCCCCCCAGUAAUCUUCAUC	MIMAT0018105		No
hsa-miR-3679-5p	5p	hsa-mir-3679	MI0016080	GAGGAU	23	UGAGGAUAUGGCAGGGAAGGGGA	MIMAT0018104	TGAGGATATGGCAGGGAAG	No			2	7	6		2	9	5	6	5	5	5	9	3	31	7	34	16	60	11	17	25	46	12	28	25	86	30	71	66	158	84	53	66	110
hsa-miR-3681-3p	3p	hsa-mir-3681	MI0016082	CACAGU	22	ACACAGUGCUUCAUCCACUACU	MIMAT0018109		No
hsa-miR-3681-5p	5p	hsa-mir-3681	MI0016082	AGUGGA	22	UAGUGGAUGAUGCACUCUGUGC	MIMAT0018108	TAGTGGATGATGCACTCTGTGA	No									3												3												6
hsa-miR-3682-3p	3p	hsa-mir-3682	MI0016083	GAUGAU	21	UGAUGAUACAGGUGGAGGUAG	MIMAT0018110	TGATGATACAGGTGGAGGTAG	Yes							5					3							5					3				2			5					3
hsa-miR-3682-5p	5p	hsa-mir-3682	MI0016083	UACUUC	22	CUACUUCUACCUGUGUUAUCAU	MIMAT0019222		No
hsa-miR-3685	5p	hsa-mir-3685	MI0016086	UUCCUA	22	UUUCCUACCCUACCUGAAGACU	MIMAT0018113	TTTCCTACCCTACCTGAAGACT	Yes						2	2	2										2	2	2										2	2	2
hsa-miR-3687	3p	hsa-mir-3687-1	MI0016088	CCGGAC	24	CCCGGACAGGCGUUCGUGCGACGU	MIMAT0018115	CCTCCCGGACAGGCGTTCGT	No										2								4												8	2	4	6	2
hsa-miR-3687	3p	hsa-mir-3687-2	MI0031515	CCGGAC	24	CCCGGACAGGCGUUCGUGCGACGU	MIMAT0018115	CCTCCCGGACAGGCGTTCGT	No										2								4												8	2	4	6	2
hsa-miR-3688-3p	3p	hsa-mir-3688-1	MI0016089	AUGGAA	22	UAUGGAAAGACUUUGCCACUCU	MIMAT0018116	TATGGAAAGACTTTGCCACTCT	Yes							2												2												2
hsa-miR-3688-3p	3p	hsa-mir-3688-2	MI0017447	AUGGAA	22	UAUGGAAAGACUUUGCCACUCU	MIMAT0018116	TATGGAAAGACTTTGCCACTCT	Yes																			2												2
hsa-miR-3688-5p	5p	hsa-mir-3688-1	MI0016089	GUGGCA	21	AGUGGCAAAGUCUUUCCAUAU	MIMAT0019223		No
hsa-miR-3688-5p	5p	hsa-mir-3688-2	MI0017447	GUGGCA	21	AGUGGCAAAGUCUUUCCAUAU	MIMAT0019223		No
hsa-miR-3689a-3p	3p	hsa-mir-3689a	MI0016090	UGGGAG	22	CUGGGAGGUGUGAUAUCGUGGU	MIMAT0018118		No
hsa-miR-3689a-5p	5p	hsa-mir-3689a	MI0016090	GUGAUA	22	UGUGAUAUCAUGGUUCCUGGGA	MIMAT0018117		No
hsa-miR-3689d	5p	hsa-mir-3689d-1	MI0016834	GGAGGU	22	GGGAGGUGUGAUCUCACACUCG	MIMAT0019008		No
hsa-miR-3689f	5p	hsa-mir-3689f	MI0016837	GUGAUA	22	UGUGAUAUCGUGCUUCCUGGGA	MIMAT0019010	TGTGATATCGTGCTTCCTGGGA	Yes									4	3											4	3											4	3	2
hsa-miR-369-3p	3p	hsa-mir-369	MI0000777	AUAAUA	21	AAUAAUACAUGGUUGAUCUUU	MIMAT0000721	AATAATACATGGTTGATCTTT	Yes		7	2	8		5	2	4	6		7	6		7	2	8		5	2	4	6		7	6		7	2	8		5	2	4	6	4	11	6
hsa-miR-369-5p	5p	hsa-mir-369	MI0000777	GAUCGA	22	AGAUCGACCGUGUUAUAUUCGC	MIMAT0001621	AGATCGACCGTGTTATATTCG	No																				2												2
hsa-miR-3690	5p	hsa-mir-3690-1	MI0016091	CCUGGA	23	ACCUGGACCCAGCGUAGACAAAG	MIMAT0018119	ACCTGGACCCAGCGTAGACAAAG	Yes								3			2									3			2							2		7			2
hsa-miR-3690	5p	hsa-mir-3690-2	MI0023561	CCUGGA	23	ACCUGGACCCAGCGUAGACAAAG	MIMAT0018119	ACCTGGACCCAGCGTAGACAAAG	Yes								3			2									3			2							2		7			2
hsa-miR-3691-3p	3p	hsa-mir-3691	MI0016092	CCAAGU	22	ACCAAGUCUGCGUCAUCCUCUC	MIMAT0019224		No
hsa-miR-3691-5p	5p	hsa-mir-3691	MI0016092	GUGGAU	23	AGUGGAUGAUGGAGACUCGGUAC	MIMAT0018120	TAGTGGATGATGGAGACTCGGT	No			2											4	2	15	7	19	11	18	16	9	7	9		4	6	20	12	67	41	40	27	17	30	21
hsa-miR-370-3p	3p	hsa-mir-370	MI0000778	CCUGCU	22	GCCUGCUGGGGUGGAACCUGGU	MIMAT0000722	GCCTGCTGGGGTGGAACCTGGT	Yes	10	19	8	22	7	57	31	32	60	17	28	25	10	19	8	22	7	57	31	32	60	17	28	25	13	21	10	32	10	71	45	51	76	19	51	35
hsa-miR-370-5p	5p	hsa-mir-370	MI0000778	AGGUCA	22	CAGGUCACGUCUCUGCAGUUAC	MIMAT0026483	AGACCAGGTCACGTCTCTGCAGT	No		2										2				3						2				2		5		7				2		2
hsa-miR-371a-3p	3p	hsa-mir-371a	MI0000779	AGUGCC	23	AAGUGCCGCCAUCUUUUGAGUGU	MIMAT0000723	AGTGCCGCCATCTTTTGAGTGT	No																				2												2
hsa-miR-371a-5p	5p	hsa-mir-371a	MI0000779	CUCAAA	20	ACUCAAACUGUGGGGGCACU	MIMAT0004687	ACTCAAACTGTGGGGGCACTTTA	No																						2												2
hsa-miR-371b-3p	3p	hsa-mir-371b	MI0017393	AGUGCC	23	AAGUGCCCCCACAGUUUGAGUGC	MIMAT0019893		No
hsa-miR-371b-5p	5p	hsa-mir-371b	MI0017393	CUCAAA	22	ACUCAAAAGAUGGCGGCACUUU	MIMAT0019892	ACACTCAAAAGATGGCGGCACT	No																		2												2
hsa-miR-372-3p	3p	hsa-mir-372	MI0000780	AAGUGC	23	AAAGUGCUGCGACAUUUGAGCGU	MIMAT0000724	AAAGTGCTGCGACATTTGAGCGT	Yes				2				4	12		5					2				4	12		5					5			5	4	12		5	2
hsa-miR-372-5p	5p	hsa-mir-372	MI0000780	CUCAAA	23	CCUCAAAUGUGGAGCACUAUUCU	MIMAT0026484		No
hsa-miR-374a-3p	3p	hsa-mir-374a	MI0000782	UUAUCA	22	CUUAUCAGAUUGUAUUGUAAUU	MIMAT0004688	CTTATCAGATTGTATTGTAATT	Yes	2	12		7		16	3	6	11	2	32		2	12		7		16	3	6	11	2	32		2	17		9		18	5	6	14	2	42
hsa-miR-374a-5p	5p	hsa-mir-374a	MI0000782	UAUAAU	22	UUAUAAUACAACCUGAUAAGUG	MIMAT0000727	TTATAATACAACCTGATAAGTG	Yes		9		10	3	4	7	4	5		7	6		9		10	3	4	7	4	5		7	6		26		21	3	6	10	4	11		35	14
hsa-miR-374b-3p	3p	hsa-mir-374b	MI0005566	UUAGCA	22	CUUAGCAGGUUGUAUUAUCAUU	MIMAT0004956	CTTAGCAGGTTGTATTATCATT	Yes				3							3					3							3					3							3
hsa-miR-374b-5p	5p	hsa-mir-374b	MI0005566	UAUAAU	22	AUAUAAUACAACCUGCUAAGUG	MIMAT0004955	ATATAATACAACCTGCTAAGT	No	2	47	15	148	21	50	17	110	29	21	26	78	29	84	33	257	43	98	44	94	93	24	86	53	37	194	78	563	92	188	78	249	155	68	152	158
hsa-miR-375	3p	hsa-mir-375	MI0000783	UUGUUC	22	UUUGUUCGUUCGGCUCGCGUGA	MIMAT0000728	TTTGTTCGTTCGGCTCGCGTGA	Yes	119	435	223	1590	431	1963	743	2295	794	785	597	1297	119	435	223	1590	431	1963	743	2295	794	785	597	1297	276	1225	534	3527	1011	4564	1738	4917	2111	1687	1687	3214
hsa-miR-376b-3p	3p	hsa-mir-376b	MI0002466	UCAUAG	22	AUCAUAGAGGAAAAUCCAUGUU	MIMAT0002172		No
hsa-miR-376b-5p	5p	hsa-mir-376b	MI0002466	GUGGAU	22	CGUGGAUAUUCCUUCUAUGUUU	MIMAT0022923	GTGGATATTCCTTCTATGGTT	No													3												3
hsa-miR-376c-3p	3p	hsa-mir-376c	MI0000776	ACAUAG	21	AACAUAGAGGAAAUUCCACGU	MIMAT0000720	AACATAGAGGAAATTCCACGT	Yes						9					3							9					3		2					9			6		3
hsa-miR-376c-5p	5p	hsa-mir-376c	MI0000776	GUGGAU	21	GGUGGAUAUUCCUUCUAUGUU	MIMAT0022861	GTGGATATTCCTTCTATGGTT	No													3												3
hsa-miR-377-3p	3p	hsa-mir-377	MI0000785	UCACAC	22	AUCACACAAAGGCAACUUUUGU	MIMAT0000730		No
hsa-miR-377-5p	5p	hsa-mir-377	MI0000785	GAGGUU	22	AGAGGUUGCCCUUGGUGAAUUC	MIMAT0004689	AGAGGTTGCCCTTGGTGAATTC	Yes			2												2												2
hsa-miR-378a-3p	3p	hsa-mir-378a	MI0000786	CUGGAC	22	ACUGGACUUGGAGUCAGAAGGC	MIMAT0000732	ACTGGACTTGGAGTCAGAAGGC	Yes	513	1465	1101	6871	2799	8170	7978	8167	15039	2653	4490	3845	513	1465	1101	6871	2799	8170	7978	8167	15039	2653	4490	3845	2018	6092	3960	22692	9395	24791	22784	25265	41646	8481	15453	13480
hsa-miR-378a-5p	5p	hsa-mir-378a	MI0000786	UCCUGA	22	CUCCUGACUCCAGGUCCUGUGU	MIMAT0000731	CTCCTGACTCCAGGTCCTGTGT	Yes	3	11	15	58	35	66	67	35	134	25	60	11	3	11	15	58	35	66	67	35	134	25	60	11	5	15	26	82	45	103	103	55	211	36	87	19
hsa-miR-378b	3p	hsa-mir-378b	MI0014154	CUGGAC	19	ACUGGACUUGGAGGCAGAA	MIMAT0014999	ACTGGACTTGGAGTCAGAAAG	No																			2	2		2		2						2	2	5	4	4		4
hsa-miR-378c	5p	hsa-mir-378c	MI0015825	CUGGAC	25	ACUGGACUUGGAGUCAGAAGAGUGG	MIMAT0016847	ACTGGACTTGGAGTCAGAAGA	No													82	125	106	372	271	291	370	342	861	153	249	147	170	429	236	1032	584	743	918	1122	1802	339	812	692
hsa-miR-378d	3p	hsa-mir-378d-1	MI0016749	CUGGAC	20	ACUGGACUUGGAGUCAGAAA	MIMAT0018926	ACTGGACTTGGAGTCAGAA	No	7	9	7	17	11	8	11	19	17	5	5	6	5	12	12	51	35	28	88	60	113	21	59	20	29	40	29	146	76	70	147	142	231	51	104	55
hsa-miR-378d	5p	hsa-mir-378d-2	MI0003840	CUGGAC	20	ACUGGACUUGGAGUCAGAAA	MIMAT0018926	ACTGGACTTGGAGTCAGAA	No	7	9	7	17	11	8	11	19	17	5	5	6	5	12	12	51	35	28	88	60	113	21	59	20	24	31	31	135	70	72	153	143	239	48	108	58
hsa-miR-378e	3p	hsa-mir-378e	MI0016750	CUGGAC	19	ACUGGACUUGGAGUCAGGA	MIMAT0018927	ACTGGACTTGGAGTCAGG	No		2			2		3		2					3		2	2				6	2	3	12		5	2	2	4		3	2	13	2	5	17
hsa-miR-378f	3p	hsa-mir-378f	MI0016756	CUGGAC	20	ACUGGACUUGGAGCCAGAAG	MIMAT0018932	ACTGGACTTGGAGTCAGAAGT	No				2		5		6	4		2		9	16	15	42	25	29	30	28	65	7	26	10	9	25	18	93	50	95	85	79	180	22	60	42
hsa-miR-378g	5p	hsa-mir-378g	MI0016761	CUGGGC	20	ACUGGGCUUGGAGUCAGAAG	MIMAT0018937	ACTGGGCTTGGAGTCAGAAGGC	No		2		4	2	5	3	10	6		5			7	3	30	9	37	22	27	46	11	12	18	4	23	13	90	25	104	60	78	120	29	48	56
hsa-miR-378h	5p	hsa-mir-378h	MI0016808	CUGGAC	21	ACUGGACUUGGUGUCAGAUGG	MIMAT0018984	ACTGGACTTGGTGTCAGAAGG	No																2				2			2					2			2	2	2		2
hsa-miR-378i	5p	hsa-mir-378i	MI0016902	CUGGAC	21	ACUGGACUAGGAGUCAGAAGG	MIMAT0019074	ACTGGACTTGGAGTCAGAAGGT	No		6	2	12		8	14	14	14	2	12	7	122	235	289	884	600	693	836	633	1895	435	674	278	135	296	344	1092	709	871	1033	798	2352	528	830	343
hsa-miR-378j	5p	hsa-mir-378j	MI0021273	CUGGAU	19	ACUGGAUUUGGAGCCAGAA	MIMAT0024612	AACTGGATTTGGAGAC	No																					2												2
hsa-miR-379-3p	3p	hsa-mir-379	MI0000787	AUGUAA	22	UAUGUAACAUGGUCCACUAACU	MIMAT0004690	TATGTAACATGGTCCACTAAC	No																5		3		2	5		4	3				5		3		2	8		4	3
hsa-miR-379-5p	5p	hsa-mir-379	MI0000787	GGUAGA	21	UGGUAGACUAUGGAACGUAGG	MIMAT0000733	TGGTAGACTATGGAACGTAGG	Yes	71	62	31	157	44	192	62	206	145	53	88	128	71	62	31	157	44	192	62	206	145	53	88	128	132	117	54	285	95	304	149	349	292	83	171	225
hsa-miR-380-3p	3p	hsa-mir-380	MI0000788	AUGUAA	22	UAUGUAAUAUGGUCCACAUCUU	MIMAT0000735	TATGTAGTATGGTCCACATCT	No																						2												2
hsa-miR-380-5p	5p	hsa-mir-380	MI0000788	GGUUGA	22	UGGUUGACCAUAGAACAUGCGC	MIMAT0000734	ATGGTTGACCATAGAACATGC	No																					2			2									4			2
hsa-miR-381-3p	3p	hsa-mir-381	MI0000789	AUACAA	22	UAUACAAGGGCAAGCUCUCUGU	MIMAT0000736	TATACAAGGGCAAGCTCTCTGT	Yes	123	48	21	136	40	105	143	124	368	37	108	59	123	48	21	136	40	105	143	124	368	37	108	59	150	79	39	179	57	131	183	153	467	53	151	91
hsa-miR-381-5p	5p	hsa-mir-381	MI0000789	GCGAGG	22	AGCGAGGUUGCCCUUUGUAUAU	MIMAT0022862		No
hsa-miR-382-3p	3p	hsa-mir-382	MI0000790	AUCAUU	21	AAUCAUUCACGGACAACACUU	MIMAT0022697	AATCATTCACGGACAACACTTT	No	6	2		6		12	9	4	8	4	2	5	8	14	6	21	17	29	11	21	30	10	19	8	14	16	6	27	17	51	22	27	43	14	21	13
hsa-miR-382-5p	5p	hsa-mir-382	MI0000790	AAGUUG	22	GAAGUUGUUCGUGGUGGAUUCG	MIMAT0000737	GAAGTTGTTCGTGGTGGATTCG	Yes	12	30	18	65	15	82	54	112	66	38	65	85	12	30	18	65	15	82	54	112	66	38	65	85	23	50	26	125	30	155	107	166	114	71	94	124
hsa-miR-383-3p	3p	hsa-mir-383	MI0000791	CAGCAC	19	ACAGCACUGCCUGGUCAGA	MIMAT0026485		No
hsa-miR-383-5p	5p	hsa-mir-383	MI0000791	GAUCAG	22	AGAUCAGAAGGUGAUUGUGGCU	MIMAT0000738	AGATCAGAAGGTGACTGTGGCT	No		2												10	9	3	4	13	13	6	23	4	10	4		15	13	29	11	31	27	28	46	10	24	17
hsa-miR-384	3p	hsa-mir-384	MI0001145	UUCCUA	20	AUUCCUAGAAAUUGUUCAUA	MIMAT0001075	ATTCCTAGAAATTGTTCACAAT	No																3								5				3								7
hsa-miR-3907	3p	hsa-mir-3907	MI0016410	GGUGCU	22	AGGUGCUCCAGGCUGGCUCACA	MIMAT0018179	GGTGCTCCAGGCTGGCTCT	No																								3		2							2			3
hsa-miR-3909	3p	hsa-mir-3909	MI0016413	GUCCUC	22	UGUCCUCUAGGGCCUGCAGUCU	MIMAT0018183	TGTCCTCTAGGGCCTGCAGTCT	Yes	2	15	13	56	9	37	34	51	35	25	21	25	2	15	13	56	9	37	34	51	35	25	21	25	2	29	21	108	15	49	52	94	67	39	37	39
hsa-miR-3911	5p	hsa-mir-3911	MI0016415	GUGUGG	22	UGUGUGGAUCCUGGAGGAGGCA	MIMAT0018185	TGTGTGGATCCTGGAGGAG	No				2												2		2	2		2	2		2				4		2	2		4	2		2
hsa-miR-3913-3p	3p	hsa-mir-3913-1	MI0016417	GACAUC	22	AGACAUCAAGAUCAGUCCCAAA	MIMAT0019225		No
hsa-miR-3913-3p	3p	hsa-mir-3913-2	MI0016418	GACAUC	22	AGACAUCAAGAUCAGUCCCAAA	MIMAT0019225		No
hsa-miR-3913-5p	5p	hsa-mir-3913-1	MI0016417	UUGGGA	22	UUUGGGACUGAUCUUGAUGUCU	MIMAT0018187	ATTTGGGACTGATCTTGATG	No																				3								2		2	2	3
hsa-miR-3913-5p	5p	hsa-mir-3913-2	MI0016418	UUGGGA	22	UUUGGGACUGAUCUUGAUGUCU	MIMAT0018187	ATTTGGGACTGATCTTGATG	No																				3								2		2	2	3
hsa-miR-3916	5p	hsa-mir-3916	MI0016422	AGAGGA	26	AAGAGGAAGAAAUGGCUGGUUCUCAG	MIMAT0018190	AAGAGGAAGAAATGGCTGGTTCTC	No									2												2							2		2			4
hsa-miR-3917	3p	hsa-mir-3917	MI0016423	CUCGGA	20	GCUCGGACUGAGCAGGUGGG	MIMAT0018191	CGGCTCGGACTGAGCAGG	No																					3											2	3	3		2
hsa-miR-3918	5p	hsa-mir-3918	MI0016424	CAGGGC	21	ACAGGGCCGCAGAUGGAGACU	MIMAT0018192	ACAGGGCCGCAGATGGAGACT	Yes				6	2	13	8	3	7	5	9					6	2	13	8	3	7	5	9			2		9	2	20	12	10	9	5	9	2
hsa-miR-3922-3p	3p	hsa-mir-3922	MI0016429	CUGGCC	22	UCUGGCCUUGACUUGACUCUUU	MIMAT0018197		No
hsa-miR-3922-5p	5p	hsa-mir-3922	MI0016429	CAAGGC	23	UCAAGGCCAGAGGUCCCACAGCA	MIMAT0019227		No
hsa-miR-3924	3p	hsa-mir-3924	MI0016432	UAUGUA	22	AUAUGUAUAUGUGACUGCUACU	MIMAT0018199	ATATGTATATGTGACTGCTACT	Yes		13	5	29	3	27	23	13	8		4	6		13	5	29	3	27	23	13	8		4	6		13	5	31	3	29	26	13	10		4	6
hsa-miR-3925-3p	3p	hsa-mir-3925	MI0016433	CUCCAG	21	ACUCCAGUUUUAGUUCUCUUG	MIMAT0019228		No
hsa-miR-3925-5p	5p	hsa-mir-3925	MI0016433	AGAGAA	22	AAGAGAACUGAAAGUGGAGCCU	MIMAT0018200	AAGAGAACTGAAAGTGGAGCCT	Yes				2												2												2
hsa-miR-3928-3p	3p	hsa-mir-3928	MI0016438	GAGGAA	22	GGAGGAACCUUGGAGCUUCGGC	MIMAT0018205	GGAGGAACCTTGGAGCTTCGG	No	5	16	8	39	5	27	23	66	35	20	14	26	2	18	6	48	12	60	33	50	37	30	20	46	11	68	22	196	38	190	111	212	164	113	86	135
hsa-miR-3928-5p	5p	hsa-mir-3928	MI0016438	GAAGCU	23	UGAAGCUCUAAGGUUCCGCCUGC	MIMAT0027037		No
hsa-miR-3929	3p	hsa-mir-3929	MI0016439	AGGCUG	23	GAGGCUGAUGUGAGUAGACCACU	MIMAT0018206	GAGGCTGATGTGAGTAGACCACT	Yes								5				3								5				3		2		2				11		4		8
hsa-miR-3934-3p	3p	hsa-mir-3934	MI0016590	GCUCAG	22	UGCUCAGGUUGCACAGCUGGGA	MIMAT0022975		No
hsa-miR-3934-5p	5p	hsa-mir-3934	MI0016590	CAGGUG	22	UCAGGUGUGGAAACUGAGGCAG	MIMAT0018349	TCAGGTGTGGAAACTGAGGCAG	Yes	19	46	27	146	52	115	144	215	183	59	132	130	19	46	27	146	52	115	144	215	183	59	132	130	41	115	84	435	166	398	418	515	472	161	325	290
hsa-miR-3935	3p	hsa-mir-3935	MI0016591	GUAGAU	22	UGUAGAUACGAGCACCAGCCAC	MIMAT0018350		No
hsa-miR-3936	3p	hsa-mir-3936	MI0016592	AAGGGG	22	UAAGGGGUGUAUGGCAGAUGCA	MIMAT0018351	TAAGGGGTGTATGGCAGATGCA	Yes							4		4										4		4							7			6	2	4	4
hsa-miR-3938	3p	hsa-mir-3938	MI0016594	AUUCCC	22	AAUUCCCUUGUAGAUAACCCGG	MIMAT0018353	AATTCCCTTGTAGATAACCCGG	Yes										2												2												2
hsa-miR-3939	3p	hsa-mir-3939	MI0016596	ACGCGC	22	UACGCGCAGACCACAGGAUGUC	MIMAT0018355	TACGCGCAGACCACAGGATGTC	Yes					2												2												2
hsa-miR-3940-3p	3p	hsa-mir-3940	MI0016597	AGCCCG	22	CAGCCCGGAUCCCAGCCCACUU	MIMAT0018356	CAGCCCGGATCCCAGCCCACT	No				2	6	9	3		17					5	5	22	8	30	21	21	52	10	13	12		5	5	29	16	42	28	29	92	13	22	16
hsa-miR-3940-5p	5p	hsa-mir-3940	MI0016597	UGGGUU	20	GUGGGUUGGGGCGGGCUCUG	MIMAT0019229		No
hsa-miR-3941	3p	hsa-mir-3941	MI0016598	UACACA	22	UUACACACAACUGAGGAUCAUA	MIMAT0018357		No
hsa-miR-3944-3p	3p	hsa-mir-3944	MI0016601	UCGGGC	23	UUCGGGCUGGCCUGCUGCUCCGG	MIMAT0018360	TTCGGGCTGGCCTGCTGCT	No							2									2	2		11	4	4	3	5					4	2		17	6	11	3	5	2
hsa-miR-3944-5p	5p	hsa-mir-3944	MI0016601	GUGCAG	21	UGUGCAGCAGGCCAACCGAGA	MIMAT0019231	TGTGCAGCAGGCCAACCGAGA	Yes				2		2			3							2		2			3							2		2			3
hsa-miR-3960	3p	hsa-mir-3960	MI0016964	GCGGCG	20	GGCGGCGGCGGAGGCGGGGG	MIMAT0019337		No
hsa-miR-3973	3p	hsa-mir-3973	MI0016991	CAAAGU	23	ACAAAGUACAGCAUUAGCCUUAG	MIMAT0019358		No
hsa-miR-3976	5p	hsa-mir-3976	MI0016994	AUAGAG	24	UAUAGAGAGCAGGAAGAUUAAUGU	MIMAT0019361	GATATAGACAGCAGGA	No													2			3					2			2	2			3					2			2
hsa-miR-409-3p	3p	hsa-mir-409	MI0001735	AAUGUU	22	GAAUGUUGCUCGGUGAACCCCU	MIMAT0001639	GAATGTTGCTCGGTGAACCCCT	Yes	6	20	23	96	23	111	112	66	129	33	66	39	6	20	23	96	23	111	112	66	129	33	66	39	19	74	78	252	103	333	296	243	396	104	233	169
hsa-miR-409-5p	5p	hsa-mir-409	MI0001735	GGUUAC	23	AGGUUACCCGAGCAACUUUGCAU	MIMAT0001638	AGGTTACCCGAGCAACTTTGCAT	Yes	2	2		12		2	5	4	12		9	4	2	2		12		2	5	4	12		9	4	5	7	4	31		15	13	24	26		13	18
hsa-miR-410-3p	3p	hsa-mir-410	MI0002465	AUAUAA	21	AAUAUAACACAGAUGGCCUGU	MIMAT0002171	AATATAACACAGATGGCCTGT	Yes				4		2		3	2	4	2	5				4		2		3	2	4	2	5				4		2		3	2	4	2	7
hsa-miR-410-5p	5p	hsa-mir-410	MI0002465	GGUUGU	21	AGGUUGUCUGUGAUGAGUUCG	MIMAT0026558		No
hsa-miR-411-3p	3p	hsa-mir-411	MI0003675	AUGUAA	22	UAUGUAACACGGUCCACUAACC	MIMAT0004813	TATGTAACACGGTCCACTAAC	No									2				2			5			5	4	6	3	2	5	2			5			5	4	11	7	2	5
hsa-miR-411-5p	5p	hsa-mir-411	MI0003675	AGUAGA	21	UAGUAGACCGUAUAGCGUACG	MIMAT0003329	ATAGTAGACCGTATAGCGTACG	No	10	9	5	6		2	5		9	4	9	7	4	7		17	2	11	4	6	9	7	11	6	29	33	9	33	9	30	21	32	31	16	47	38
hsa-miR-412-3p	3p	hsa-mir-412	MI0002464	CUUCAC	23	ACUUCACCUGGUCCACUAGCCGU	MIMAT0002170		No
hsa-miR-412-5p	5p	hsa-mir-412	MI0002464	GGUCGA	23	UGGUCGACCAGUUGGAAAGUAAU	MIMAT0026557	TGGTCGACCAGTTGGAAAGTAAT	Yes				2		2	3	3	3			3				2		2	3	3	3			3				5		14	3	8	3			5
hsa-miR-421	3p	hsa-mir-421	MI0003685	UCAACA	23	AUCAACAGACAUUAAUUGGGCGC	MIMAT0003339	ATCAACAGACATTAATTGGGCGC	Yes		9	4	49	5	20	19	30	19	6	4	11		9	4	49	5	20	19	30	19	6	4	11	5	33	11	134	14	70	61	109	53	23	28	63
hsa-miR-422a	5p	hsa-mir-422a	MI0001444	CUGGAC	22	ACUGGACUUAGGGUCAGAAGGC	MIMAT0001339	ACTGGACTTGGGGTCAGAAGGC	No													2	2		23	10	27	21	21	47	5	10	8	2	2		37	18	42	35	35	84	15	19	18
hsa-miR-423-3p	3p	hsa-mir-423	MI0001445	GCUCGG	23	AGCUCGGUCUGAGGCCCCUCAGU	MIMAT0001340	AGCTCGGTCTGAGGCCCCTCAGT	Yes	1206	3043	4164	14696	5459	4590	8745	12180	11361	7846	8402	5744	1206	3043	4164	14696	5459	4590	8745	12180	11361	7846	8402	5744	3418	8096	9824	32668	13337	10797	21134	28995	27627	19352	21323	17538
hsa-miR-423-5p	5p	hsa-mir-423	MI0001445	GAGGGG	23	UGAGGGGCAGAGAGCGAGACUUU	MIMAT0004748	TGAGGGGCAGAGAGCGAGACTTT	Yes	645	2003	1654	8295	2481	7196	6538	7817	7964	3307	5758	4811	645	2003	1654	8295	2481	7196	6538	7817	7964	3307	5758	4811	1654	4952	4130	17995	5935	15759	14809	18101	18751	7555	13238	11976
hsa-miR-424-3p	3p	hsa-mir-424	MI0001446	AAAACG	21	CAAAACGUGAGGCGCUGCUAU	MIMAT0004749	CAAAACGTGAGGCGCTGCTATA	No	4	23	12	63	23	36	27	40	37	26	27	29	7	18	17	65	12	53	44	81	41	15	26	42	18	57	33	168	46	121	94	160	109	63	76	102
hsa-miR-424-5p	5p	hsa-mir-424	MI0001446	AGCAGC	22	CAGCAGCAAUUCAUGUUUUGAA	MIMAT0001341	CAGCAGCAATTCATGTTTTGGA	No													21	9	20	32	10	6	24	35	11	2	5	10	23	13	22	56	14	13	32	54	30	2	14	27
hsa-miR-425-3p	3p	hsa-mir-425	MI0001448	UCGGGA	22	AUCGGGAAUGUCGUGUCCGCCC	MIMAT0001343	CATCGGGAATGTCGTGTCCGCC	No				4		7	4		4	2		4	9	45	29	155	37	72	78	200	121	37	41	95	12	91	72	341	88	156	161	338	246	83	88	184
hsa-miR-425-5p	5p	hsa-mir-425	MI0001448	AUGACA	23	AAUGACACGAUCACUCCCGUUGA	MIMAT0003393	AATGACACGATCACTCCCGTTGAGT	No	4	6	6	71	7	44	20	65	23	15	20	54	21	95	70	377	69	421	323	321	634	84	150	128	47	249	126	922	163	777	630	801	1143	240	322	549
hsa-miR-4254	3p	hsa-mir-4254	MI0015862	CCUGGA	23	GCCUGGAGCUACUCCACCAUCUC	MIMAT0016884	CCTGGAGCTACTCCACCATCT	No																					2												2
hsa-miR-4262	3p	hsa-mir-4262	MI0015872	ACAUUC	17	GACAUUCAGACUACCUG	MIMAT0016894	ATTCGGACTACCTGCA	No																					2												2
hsa-miR-4277	5p	hsa-mir-4277	MI0015886	CAGUUC	21	GCAGUUCUGAGCACAGUACAC	MIMAT0016908		No
hsa-miR-4281	3p	hsa-mir-4281	MI0015885	GGUCCC	18	GGGUCCCGGGGAGGGGGG	MIMAT0016907		No
hsa-miR-4284	5p	hsa-mir-4284	MI0015893	GGCUCA	18	GGGCUCACAUCACCCCAU	MIMAT0016915	GACGGGCTCACATCACC	No														3		4	3	5	5	8	2	3	5	5		3		6	3	5	5	10	2	3	5	5
hsa-miR-4286	5p	hsa-mir-4286	MI0015894	CCCCAC	17	ACCCCACUCCUGGUACC	MIMAT0016916	ACCCCACTCCTGGTACC	Yes	2	3	3	16	7	28	20	27	29	9	6	9	2	3	3	16	7	28	20	27	29	9	6	9	2	13	9	63	13	80	58	73	127	46	35	39
hsa-miR-4288	3p	hsa-mir-4288	MI0015896	UGUCUG	17	UUGUCUGCUGAGUUUCC	MIMAT0016918		No
hsa-miR-4290	3p	hsa-mir-4290	MI0015899	GCCCUC	19	UGCCCUCCUUUCUUCCCUC	MIMAT0016921	CCCTCCCTTCTTCCCT	No																2				2								2				2
hsa-miR-4296	5p	hsa-mir-4296	MI0015823	UGUGGG	17	AUGUGGGCUCAGGCUCA	MIMAT0016845		No
hsa-miR-4297	5p	hsa-mir-4297	MI0015824	GCCUUC	16	UGCCUUCCUGUCUGUG	MIMAT0016846	GCCTTCCGGTCTGTGCCTG	No																								2												2
hsa-miR-429	3p	hsa-mir-429	MI0001641	AAUACU	22	UAAUACUGUCUGGUAAAACCGU	MIMAT0001536	TAATACTGTCTGGTAAAACCGT	Yes	9	51	14	292	22	57	29	121	49	11	15	56	9	51	14	292	22	57	29	121	49	11	15	56	9	76	25	422	30	84	41	186	52	11	27	95
hsa-miR-4301	5p	hsa-mir-4301	MI0015828	CCCACU	20	UCCCACUACUUCACUUGUGA	MIMAT0016850	CTCCCACTGCTTCACT	No																			3			2	2					2			3			2	8
hsa-miR-4302	5p	hsa-mir-4302	MI0015833	CAGUGU	18	CCAGUGUGGCUCAGCGAG	MIMAT0016855		No
hsa-miR-4306	3p	hsa-mir-4306	MI0015836	GGAGAG	17	UGGAGAGAAAGGCAGUA	MIMAT0016858	TGGAGAGAAAGGCAGTAA	No																				2												4
hsa-miR-4309	5p	hsa-mir-4309	MI0015837	UGGAGU	18	CUGGAGUCUAGGAUUCCA	MIMAT0016859		No
hsa-miR-431-3p	3p	hsa-mir-431	MI0001721	AGGUCG	22	CAGGUCGUCUUGCAGGGCUUCU	MIMAT0004757	TTGCAGGTCGTCTTGCAGGGCTTA	No																					9						2	4			2		14		2	4
hsa-miR-431-5p	5p	hsa-mir-431	MI0001721	GUCUUG	21	UGUCUUGCAGGCCGUCAUGCA	MIMAT0001625	TGTCTTGCAGGCCGTCATGCA	Yes		3		2				2						3		2				2						3		2		2		2			4
hsa-miR-4315	5p	hsa-mir-4315-1	MI0015844	CGCUUU	18	CCGCUUUCUGAGCUGGAC	MIMAT0016866		No
hsa-miR-4315	5p	hsa-mir-4315-2	MI0015983	CGCUUU	18	CCGCUUUCUGAGCUGGAC	MIMAT0016866		No
hsa-miR-4316	5p	hsa-mir-4316	MI0015845	GUGAGG	17	GGUGAGGCUAGCUGGUG	MIMAT0016867		No
hsa-miR-4319	5p	hsa-mir-4319	MI0015848	CCCUGA	17	UCCCUGAGCAAAGCCAC	MIMAT0016870		No
hsa-miR-432-3p	3p	hsa-mir-432	MI0003133	UGGAUG	21	CUGGAUGGCUCCUCCAUGUCU	MIMAT0002815		No
hsa-miR-432-5p	5p	hsa-mir-432	MI0003133	CUUGGA	23	UCUUGGAGUAGGUCAUUGGGUGG	MIMAT0002814	TCTTGGAGTAGGTCATTGGGT	No											6							4			4					2				7			7		14
hsa-miR-4320	3p	hsa-mir-4320	MI0015849	GGAUUC	18	GGGAUUCUGUAGCUUCCU	MIMAT0016871		No
hsa-miR-4323	3p	hsa-mir-4323	MI0015853	AGCCCC	18	CAGCCCCACAGCCUCAGA	MIMAT0016875		No
hsa-miR-4324	3p	hsa-mir-4324	MI0015854	CCUGAG	20	CCCUGAGACCCUAACCUUAA	MIMAT0016876		No
hsa-miR-4326	5p	hsa-mir-4326	MI0015866	GUUCCU	20	UGUUCCUCUGUCUCCCAGAC	MIMAT0016888	TGTTCCTCTGTCTCCCAGACTCTG	No													3	16	10	15	12	15	23	46	39	18	20	20	6	22	16	47	27	33	37	67	92	28	39	43
hsa-miR-4329	3p	hsa-mir-4329	MI0015901	CUGAGA	19	CCUGAGACCCUAGUUCCAC	MIMAT0016923		No
hsa-miR-433-3p	3p	hsa-mir-433	MI0001723	UCAUGA	22	AUCAUGAUGGGCUCCUCGGUGU	MIMAT0001627	ATCATGATGGGCTCCTCGGTGT	Yes	5	9	7	20	7	21	9	11	21	19	13	19	5	9	7	20	7	21	9	11	21	19	13	19	7	16	7	32	7	29	14	15	33	22	24	27
hsa-miR-433-5p	5p	hsa-mir-433	MI0001723	ACGGUG	22	UACGGUGAGCCUGUCAUUAUUC	MIMAT0026554		No
hsa-miR-4417	5p	hsa-mir-4417	MI0016753	GUGGGC	18	GGUGGGCUUCCCGGAGGG	MIMAT0018929	GGTGGGCTTCCCGGAGGG	Yes						2												2												2
hsa-miR-4419a	3p	hsa-mir-4419a	MI0016755	GAGGGA	17	UGAGGGAGGAGACUGCA	MIMAT0018931		No
hsa-miR-4421	3p	hsa-mir-4421	MI0016758	CCUGUC	22	ACCUGUCUGUGGAAAGGAGCUA	MIMAT0018934	ACCTGTCTGTGGAAAGGAGCTA	Yes				2												2												2			4
hsa-miR-4426	5p	hsa-mir-4426	MI0016765	AAGAUG	17	GAAGAUGGACGUACUUU	MIMAT0018941	TTGGAAGATGGCCGTACTTTGTC	No																					2												2
hsa-miR-4428	3p	hsa-mir-4428	MI0016767	AAGGAG	22	CAAGGAGACGGGAACAUGGAGC	MIMAT0018943	CAAGGAGACGGGAACATGGAGC	Yes									2			2									2			2								2	2			4
hsa-miR-4429	5p	hsa-mir-4429	MI0016768	AAAGCU	20	AAAAGCUGGGCUGAGAGGCG	MIMAT0018944	AAAAGCTGGGTTGAGAGGCGA	No																6		3	2	8	2	5	3			2		12		3	2	10	2	7	7	4
hsa-miR-4430	5p	hsa-mir-4430	MI0016769	GGCUGG	18	AGGCUGGAGUGAGCGGAG	MIMAT0018945		No
hsa-miR-4431	5p	hsa-mir-4431	MI0016771	CGACUC	22	GCGACUCUGAAAACUAGAAGGU	MIMAT0018947		No
hsa-miR-4433b-3p	3p	hsa-mir-4433b	MI0025511	AGGAGU	21	CAGGAGUGGGGGGUGGGACGU	MIMAT0030414		No
hsa-miR-4433b-5p	5p	hsa-mir-4433b	MI0025511	UGUCCC	21	AUGUCCCACCCCCACUCCUGU	MIMAT0030413	ATGTCCCACCCCCACTCCTGTT	No																							6										4		8
hsa-miR-4435	5p	hsa-mir-4435-1	MI0016775	UGGCCA	22	AUGGCCAGAGCUCACACAGAGG	MIMAT0018951	ATGGCCAGAGCTCACACAGAGG	Yes	2	5	6	13	9	16	23	32	25	15	16	21	2	5	6	13	9	16	23	32	25	15	16	21	4	12	6	44	14	51	52	57	48	26	31	40
hsa-miR-4435	5p	hsa-mir-4435-2	MI0016777	UGGCCA	22	AUGGCCAGAGCUCACACAGAGG	MIMAT0018951	ATGGCCAGAGCTCACACAGAGG	Yes	2	5	6	13	9	16	23	32	25	15	16	21	2	5	6	13	9	16	23	32	25	15	16	21	4	12	6	44	14	51	52	57	48	26	31	40
hsa-miR-4436b-3p	3p	hsa-mir-4436b-1	MI0017425	AGGGCA	22	CAGGGCAGGAAGAAGUGGACAA	MIMAT0019941	CAGGGCAGGAAGAAGTGGACA	No																2												2
hsa-miR-4436b-3p	3p	hsa-mir-4436b-2	MI0019110	AGGGCA	22	CAGGGCAGGAAGAAGUGGACAA	MIMAT0019941	CAGGGCAGGAAGAAGTGGACA	No																2												2
hsa-miR-4436b-5p	5p	hsa-mir-4436b-1	MI0017425	UCCACU	22	GUCCACUUCUGCCUGCCCUGCC	MIMAT0019940		No
hsa-miR-4436b-5p	5p	hsa-mir-4436b-2	MI0019110	UCCACU	22	GUCCACUUCUGCCUGCCCUGCC	MIMAT0019940		No
hsa-miR-4440	3p	hsa-mir-4440	MI0016783	GUCGUG	22	UGUCGUGGGGCUUGCUGGCUUG	MIMAT0018958	TGTCGTGGGGCTTGCTGGCT	No											4										5									3		2	5		7
hsa-miR-4442	3p	hsa-mir-4442	MI0016785	CCGGAC	17	GCCGGACAAGAGGGAGG	MIMAT0018960	TTATGCCGGACAAGAGGGAGGTTTT	No																		3												3						2
hsa-miR-4443	5p	hsa-mir-4443	MI0016786	UGGAGG	17	UUGGAGGCGUGGGUUUU	MIMAT0018961	CTTGGAGGCGTGGGTT	No							4						2	6	5	17	2		6	14	6	12	7	6	4	15	8	41	6	4	16	54	15	28	20	27
hsa-miR-4444	3p	hsa-mir-4444-1	MI0016787	UCGAGU	18	CUCGAGUUGGAAGAGGCG	MIMAT0018962		No
hsa-miR-4444	3p	hsa-mir-4444-2	MI0019111	UCGAGU	18	CUCGAGUUGGAAGAGGCG	MIMAT0018962		No
hsa-miR-4446-3p	3p	hsa-mir-4446	MI0016789	AGGGCU	22	CAGGGCUGGCAGUGACAUGGGU	MIMAT0018965	CAGGGCTGGCAGTGACATGG	No																			2											2	2	2
hsa-miR-4446-5p	5p	hsa-mir-4446	MI0016789	UUUCCC	22	AUUUCCCUGCCAUUCCCUUGGC	MIMAT0019233		No
hsa-miR-4448	3p	hsa-mir-4448	MI0016791	GCUCCU	20	GGCUCCUUGGUCUAGGGGUA	MIMAT0018967	GGCTCGTTGGTCTAGG	No															2	6	2			4	22	4	4	19		2	5	15	8		4	8	51	4	7	42
hsa-miR-4449	3p	hsa-mir-4449	MI0016792	GUCCCG	22	CGUCCCGGGGCUGCGCGAGGCA	MIMAT0018968	CCGGGGCTGCGCGAGGC	No																				3												3
hsa-miR-4451	3p	hsa-mir-4451	MI0016797	GGUAGA	17	UGGUAGAGCUGAGGACA	MIMAT0018973	TGGTAGAGCGGAGGAC	No														2	2	4	3		3	9	6	3	4	5		2	2	4	3		3	9	25	6	4	9
hsa-miR-4452	3p	hsa-mir-4452	MI0016798	UGAAUU	23	UUGAAUUCUUGGCCUUAAGUGAU	MIMAT0018974		No
hsa-miR-4453	5p	hsa-mir-4453	MI0016799	AGCUUG	20	GAGCUUGGUCUGUAGCGGUU	MIMAT0018975		No
hsa-miR-4454	5p	hsa-mir-4454	MI0016800	GAUCCG	20	GGAUCCGAGUCACGGCACCA	MIMAT0018976	CCGAGTCACGGCACCA	No														6	2	5	2	6	3	11	10			4		6	2	17	6	8	11	32	34	4	9	6
hsa-miR-4455	5p	hsa-mir-4455	MI0016801	GGGUGU	17	AGGGUGUGUGUGUUUUU	MIMAT0018977	AGGGTGTGCGTGTTTTT	No													33	49	70	154	82	132	156	120	171	15	126	53	56	79	122	220	142	201	241	199	321	26	214	90
hsa-miR-4458	5p	hsa-mir-4458	MI0016804	GAGGUA	19	AGAGGUAGGUGUGGAAGAA	MIMAT0018980	GACAGAGGTAGGTGTGG	No																			5								2	2			9		3		3
hsa-miR-4459	5p	hsa-mir-4459	MI0016805	CAGGAG	22	CCAGGAGGCGGAGGAGGUGGAG	MIMAT0018981	CGTAGGAGGTGGAGGT	No																				2												2
hsa-miR-4460	5p	hsa-mir-4460	MI0016806	UAGUGG	22	AUAGUGGUUGUGAAUUUACCUU	MIMAT0018982		No
hsa-miR-4461	3p	hsa-mir-4461	MI0016807	AUUGAG	23	GAUUGAGACUAGUAGGGCUAGGC	MIMAT0018983	GATTGAGACTAGTAGGGCTAGGCCCA	No																			6	2			5		2		2				10	2	2	6	10
hsa-miR-4466	5p	hsa-mir-4466	MI0016817	GGUGCG	18	GGGUGCGGGCCGGCGGGG	MIMAT0018993	GGGTGCGGGCCGGCGGGGT	No																					5	2						2				2	7	2
hsa-miR-4467	5p	hsa-mir-4467	MI0016818	GGCGGC	22	UGGCGGCGGUAGUUAUGGGCUU	MIMAT0018994	TGGCGGCGGTAGTCATGGGCTT	No																			2												2	2	2	2
hsa-miR-4468	3p	hsa-mir-4468	MI0016819	GAGCAG	18	AGAGCAGAAGGAUGAGAU	MIMAT0018995		No
hsa-miR-4470	3p	hsa-mir-4470	MI0016821	GGCAAA	21	UGGCAAACGUGGAAGCCGAGA	MIMAT0018997	TGGCAAACGTGGAAGCCGAGAGT	No																4		2	2	2								6		6	2	4		2
hsa-miR-4472	5p	hsa-mir-4472-2	MI0016824	GUGGGG	18	GGUGGGGGGUGUUGUUUU	MIMAT0018999		No
hsa-miR-4473	3p	hsa-mir-4473	MI0016825	UAGUGC	22	CUAGUGCUCUCCGUUACAAGUA	MIMAT0019000	CTAGTGCTCTCCGTTACAAGT	No		3	2	17		18	2	11	7		3	3		5		27	5	35	9	8	23	4	6	4		10	4	74	15	92	15	45	55	7	12	21
hsa-miR-4474-3p	3p	hsa-mir-4474	MI0016826	UGUGGC	22	UUGUGGCUGGUCAUGAGGCUAA	MIMAT0019001	TTGTGGCTGGTCATGAGG	No														2				3			4					2				3	2		10			2
hsa-miR-4474-5p	5p	hsa-mir-4474	MI0016826	UAGUCU	21	UUAGUCUCAUGAUCAGACACA	MIMAT0019234		No
hsa-miR-4478	5p	hsa-mir-4478	MI0016831	AGGCUG	17	GAGGCUGAGCUGAGGAG	MIMAT0019006		No
hsa-miR-4479	3p	hsa-mir-4479	MI0016838	GCGCGG	22	CGCGCGGCCGUGCUCGGAGCAG	MIMAT0019011	CGCGCGGCCGTGCTCGGAGC	No		3						2	5			4			3					6	3		2			3	5	11	2	3	5	17	13	7	6	4
hsa-miR-4482-3p	3p	hsa-mir-4482	MI0016843	UUCUAU	22	UUUCUAUUUCUCAGUGGGGCUC	MIMAT0020958	TTTCTATTTCTCAGTGGGGCTT	No																		6										2		6					3
hsa-miR-4482-5p	5p	hsa-mir-4482	MI0016843	ACCCAG	22	AACCCAGUGGGCUAUGGAAAUG	MIMAT0019016	AATCCAGTGGGCTATGGAAATGT	No																		4												4
hsa-miR-4483	3p	hsa-mir-4483	MI0016844	GGGUGG	17	GGGGUGGUCUGUUGUUG	MIMAT0019017	GGTGTGGTCTGTTGTT	No													5		10	6	8	4	19		11	2	7		5	3	10	8	10	4	19		11	2	7	2
hsa-miR-4484	3p	hsa-mir-4484	MI0016845	AAAGGC	20	AAAAGGCGGGAGAAGCCCCA	MIMAT0019018	AAAAAAGGCGGGAGAAGC	No														2					2		2					2		2			2	3	2
hsa-miR-4485-3p	3p	hsa-mir-4485	MI0016846	AACGGC	20	UAACGGCCGCGGUACCCUAA	MIMAT0019019	AACGGCCGCGGTACCCTAACC	No																4	2			8				6		4		33	7	40	4	71	11	26	4	44
hsa-miR-4485-5p	5p	hsa-mir-4485	MI0016846	CCGCCU	16	ACCGCCUGCCCAGUGA	MIMAT0032116	CACCGCCTGCCCAGTGAC	No																				3												3
hsa-miR-4486	5p	hsa-mir-4486	MI0016847	CUGGGC	17	GCUGGGCGAGGCUGGCA	MIMAT0019020		No
hsa-miR-4488	5p	hsa-mir-4488	MI0016849	GGGGGC	18	AGGGGGCGGGCUCCGGCG	MIMAT0019022	AGGGGGCGGGCTCCGGC	No								2		7		4		3		5		3	4	12	4	11	7	6		9	2	7		11	6	34	11	62	14	33
hsa-miR-448	3p	hsa-mir-448	MI0001637	UGCAUA	22	UUGCAUAUGUAGGAUGUCCCAU	MIMAT0001532	TTGCATATGTAGGATGTCCCC	No									3												8												13			2
hsa-miR-4492	3p	hsa-mir-4492	MI0016854	GGGCUG	17	GGGGCUGGGCGCGCGCC	MIMAT0019027	CGGGGCTGGGCGCGCGCC	No							2	2		2						2			2	4	2	5	6	3				2		3	4	6	4	7	6	3
hsa-miR-4497	5p	hsa-mir-4497	MI0016859	UCCGGG	17	CUCCGGGACGGCUGGGC	MIMAT0019032	CTCCGGGACGGCTGGGA	No													4	8	2	37	16	23	24	58	39	27	18	32	7	14	4	50	21	45	31	79	55	41	33	56
hsa-miR-4498	5p	hsa-mir-4498	MI0016860	GGGCUG	22	UGGGCUGGCAGGGCAAGUGCUG	MIMAT0019033	TGGGCTGGCAGGGCAAGTGCT	No							2					3						5	6	8	5	3	7		2			4		10	12	14	18	11	11	7
hsa-miR-449a	5p	hsa-mir-449a	MI0001648	GGCAGU	22	UGGCAGUGUAUUGUUAGCUGGU	MIMAT0001541	TGGCAGTGTATTGTTAGCTGGT	Yes		2		9		5	3	3	6					2		9		5	3	3	6					2	2	13	2	5	3	3	16			6
hsa-miR-449b-3p	3p	hsa-mir-449b	MI0003673	AGCCAC	22	CAGCCACAACUACCCUGCCACU	MIMAT0009203	AGCCACAGCTACCCTGCCACT	No																					3			2									3			2
hsa-miR-449b-5p	5p	hsa-mir-449b	MI0003673	GGCAGU	22	AGGCAGUGUAUUGUUAGCUGGC	MIMAT0003327	TGGCAGTGTATTGTTAGCTGGC	No																					2												2
hsa-miR-449c-3p	3p	hsa-mir-449c	MI0003823	UGCUAG	23	UUGCUAGUUGCACUCCUCUCUGU	MIMAT0013771		No
hsa-miR-449c-5p	5p	hsa-mir-449c	MI0003823	AGGCAG	25	UAGGCAGUGUAUUGCUAGCGGCUGU	MIMAT0010251	AGGCAGTGTATTGCTAGCGGCTGT	No			4	3	3	2			9	2		3	4	3	5	11	10		12	16	9	2	6	12	4	6	11	43	28	8	37	32	32	8	13	25
hsa-miR-4502	3p	hsa-mir-4502	MI0016865	CUGAUG	22	GCUGAUGAUGAUGGUGCUGAAG	MIMAT0019038		No
hsa-miR-4503	5p	hsa-mir-4503	MI0016866	UUAAGC	22	UUUAAGCAGGAAAUAGAAUUUA	MIMAT0019039		No
hsa-miR-4504	3p	hsa-mir-4504	MI0016867	GUGACA	22	UGUGACAAUAGAGAUGAACAUG	MIMAT0019040	TGTGACAATAGAGATGAACATGG	No																4												4								2
hsa-miR-4505	5p	hsa-mir-4505	MI0016868	GGCUGG	18	AGGCUGGGCUGGGACGGA	MIMAT0019041		No
hsa-miR-4508	5p	hsa-mir-4508	MI0016872	CGGGGC	17	GCGGGGCUGGGCGCGCG	MIMAT0019045	AAGCGGGGCTGGGCGC	No										2		3		3		7		3	2	10	4	17		10		12	2	23	2	25	16	23	29	37	4	42
hsa-miR-450a-1-3p	3p	hsa-mir-450a-1	MI0001652	UUGGGA	22	AUUGGGAACAUUUUGCAUGUAU	MIMAT0022700	ATTGGGAACATTTTGCATGC	No																		2												2
hsa-miR-450a-2-3p	3p	hsa-mir-450a-2	MI0003187	UUGGGG	22	AUUGGGGACAUUUUGCAUUCAU	MIMAT0031074	TTGGGGACATTTTGCATTCAT	No																2			2									2			2
hsa-miR-450a-5p	5p	hsa-mir-450a-1	MI0001652	UUUGCG	22	UUUUGCGAUGUGUUCCUAAUAU	MIMAT0001545	TTTTGCGATGTGTTCCTAATGT	No	2	7	4	14	5	2	4	7	13		4	5	5	11	15	31	14	21	24	25	36	3	19	9	12	32	37	85	31	51	49	76	104	7	43	23
hsa-miR-450a-5p	5p	hsa-mir-450a-2	MI0003187	UUUGCG	22	UUUUGCGAUGUGUUCCUAAUAU	MIMAT0001545	TTTTGCGATGTGTTCCTAATGT	No	2	7	4	14	5	2	4	7	13		4	5	5	11	15	31	14	21	24	25	36	3	19	9	12	32	37	85	31	51	49	78	104	7	45	23
hsa-miR-450b-3p	3p	hsa-mir-450b	MI0005531	UGGGAU	22	UUGGGAUCAUUUUGCAUCCAUA	MIMAT0004910		No
hsa-miR-450b-5p	5p	hsa-mir-450b	MI0005531	UUUGCA	22	UUUUGCAAUAUGUUCCUGAAUA	MIMAT0004909	TTTTGCAATATGTTCCTGAAT	No				2											2	7	3	5	4	3	2				2		2	11	3	5	9	3	2
hsa-miR-4510	5p	hsa-mir-4510	MI0016876	GAGGGA	22	UGAGGGAGUAGGAUGUAUGGUU	MIMAT0019047	TGAGGTAGTAGGATGTATGGTT	No														2		4		4	3	2	2		3			2		6		4	3	2	2		3
hsa-miR-4511	5p	hsa-mir-4511	MI0016877	AAGAAC	22	GAAGAACUGUUGCAUUUGCCCU	MIMAT0019048	GAAGAACTGTTGCATTTGCCCTGT	No																					3												3
hsa-miR-4512	3p	hsa-mir-4512	MI0016878	AGGGCC	22	CAGGGCCUCACUGUAUCGCCCA	MIMAT0019049	CAGGGCCTCACTGTATCGCC	No																			2		2										2		2		2
hsa-miR-4515	5p	hsa-mir-4515	MI0016881	GGACUG	22	AGGACUGGACUCCCGGCAGCCC	MIMAT0019052	AGGACTGGACTCCCGGCAGCC	No																4			2	4	7			2				7		7	5	4	14			2
hsa-miR-4516	5p	hsa-mir-4516	MI0016882	GGAGAA	17	GGGAGAAGGGUCGGGGC	MIMAT0019053	AGAAGGGTCGGGGCGG	No																2			4	14		13		9		2		8		7	4	33		26		20
hsa-miR-4519	5p	hsa-mir-4519	MI0016885	AGCAGU	18	CAGCAGUGCGCAGGGCUG	MIMAT0019056		No
hsa-miR-451a	5p	hsa-mir-451a	MI0001729	AACCGU	22	AAACCGUUACCAUUACUGAGUU	MIMAT0001631	AAACCGTTACCATTACTGAGT	No	46	424	54	310	162	206	463	183	901	90	214	179	294	2709	623	2812	1185	2625	3731	1844	13115	1018	1644	2827	502	5021	986	4344	1995	4013	5786	2877	19912	1618	2827	5434
hsa-miR-452-3p	3p	hsa-mir-452	MI0001733	UCAUCU	22	CUCAUCUGCAAAGAAGUAAGUG	MIMAT0001636		No
hsa-miR-452-5p	5p	hsa-mir-452	MI0001733	ACUGUU	22	AACUGUUUGCAGAGGAAACUGA	MIMAT0001635	AACTGTTTGCAGAGGAAACTGAG	No	5	42	25	210	28	42	70	231	94	16	27	88	11	116	44	449	59	183	124	542	189	68	96	242	52	395	171	1706	223	627	475	1788	671	189	308	760
hsa-miR-4521	5p	hsa-mir-4521	MI0016887	CUAAGG	22	GCUAAGGAAGUCCUGUGCUCAG	MIMAT0019058	GCTAAGGAAGTCCTGTGCTCAGTTTT	No													14	15	32	57	63	39	68	28	74	8	60	19	20	33	88	146	142	73	152	69	161	19	129	30
hsa-miR-4522	3p	hsa-mir-4522	MI0016889	GACUCU	21	UGACUCUGCCUGUAGGCCGGU	MIMAT0019060	TGACTCTGCCTGTAGGCCGGT	Yes	2												2												2
hsa-miR-4525	5p	hsa-mir-4525	MI0016892	GGGGGA	21	GGGGGGAUGUGCAUGCUGGUU	MIMAT0019064	GGGGATGTGCATGCTGGTTGGGA	No																		4												4
hsa-miR-4528	3p	hsa-mir-4528	MI0016895	CAUUAU	22	UCAUUAUAUGUAUGAUCUGGAC	MIMAT0019067		No
hsa-miR-4531	3p	hsa-mir-4531	MI0016898	UGGAGA	17	AUGGAGAAGGCUUCUGA	MIMAT0019070		No
hsa-miR-4533	5p	hsa-mir-4533	MI0016900	GGAAGG	22	UGGAAGGAGGUUGCCGGACGCU	MIMAT0019072	TGGAAGGAGGTTGCCGGACGCT	Yes						7		2										7		2										7		2		3		4
hsa-miR-454-3p	3p	hsa-mir-454	MI0003820	AGUGCA	23	UAGUGCAAUAUUGCUUAUAGGGU	MIMAT0003885	TAGTGCAATATTGCTTATAGGGTT	No		14	5	36	7	19	6	14	12	8	8	18		8	3	44	10	5	17	28	12		7	15		31	12	112	22	35	27	48	41	12	18	40
hsa-miR-454-5p	5p	hsa-mir-454	MI0003820	CCCUAU	22	ACCCUAUCAAUAUUGUCUCUGC	MIMAT0003884	ACCCTATCAATATTGTCTCTGC	Yes				2				2				2				2				2				2				8			2	4				2
hsa-miR-455-3p	3p	hsa-mir-455	MI0003513	CAGUCC	21	GCAGUCCAUGGGCAUAUACAC	MIMAT0004784	GCAGTCCATGGGCATATACACC	No		6	8	17		23	14	25	6	5		5	2	16	15	85	24	51	60	122	85	57	27	50	13	72	57	269	61	198	174	343	238	150	83	172
hsa-miR-455-5p	5p	hsa-mir-455	MI0003513	AUGUGC	22	UAUGUGCCUUUGGACUACAUCG	MIMAT0003150	TATGTGCCTTTGGACTACATCGT	No	3	9	3	16			6	31	8	4	2	16	11	13	17	68	18	42	34	35	93	7	21	24	21	51	26	161	28	94	45	124	150	15	38	96
hsa-miR-4634	5p	hsa-mir-4634	MI0017261	GGCGCG	19	CGGCGCGACCGGCCCGGGG	MIMAT0019691	CGCGACCGGCCCCGGG	No																2												2
hsa-miR-4635	3p	hsa-mir-4635	MI0017262	CUUGAA	21	UCUUGAAGUCAGAACCCGCAA	MIMAT0019692	GAAGTCGGAACCCGCA	No																				2	2											2	2
hsa-miR-4638-3p	3p	hsa-mir-4638	MI0017265	CUGGAC	23	CCUGGACACCGCUCAGCCGGCCG	MIMAT0019696		No
hsa-miR-4638-5p	5p	hsa-mir-4638	MI0017265	CUCGGC	21	ACUCGGCUGCGGUGGACAAGU	MIMAT0019695	ACTCGGCTGCGGTGGACAAGT	Yes						4		2	5									4		2	5									6	2	2	5
hsa-miR-4640-3p	3p	hsa-mir-4640	MI0017267	ACCCCC	22	CACCCCCUGUUUCCUGGCCCAC	MIMAT0019700	CACCCCCTGTTTCCTGGCCCACT	No																3	2	6	3	4	6			7				9	2	9	9	9	12	3	6	10
hsa-miR-4640-5p	5p	hsa-mir-4640	MI0017267	GGGCCA	23	UGGGCCAGGGAGCAGCUGGUGGG	MIMAT0019699	TGGGCCAGGGAGCAGCTGGTGGG	Yes				3				2				3				3				2				3				5	2	2	5	4	2	4		5
hsa-miR-4642	5p	hsa-mir-4642	MI0017269	UGGCAU	22	AUGGCAUCGUCCCCUGGUGGCU	MIMAT0019702	ATGGCATCGTCCCCTGGTGGCTGT	No																					4												4
hsa-miR-4644	3p	hsa-mir-4644	MI0017271	GGAGAG	23	UGGAGAGAGAAAAGAGACAGAAG	MIMAT0019704	CAGTGGAGAGAGAAAAGAGACAGT	No									2									2												2			2
hsa-miR-4645-3p	3p	hsa-mir-4645	MI0017272	GACAGU	22	AGACAGUAGUUCUUGCCUGGUU	MIMAT0019706	AGACAGTAGTTCTTGCCTGGTT	Yes							3												3												5
hsa-miR-4645-5p	5p	hsa-mir-4645	MI0017272	CCAGGC	19	ACCAGGCAAGAAAUAUUGU	MIMAT0019705		No
hsa-miR-4646-3p	3p	hsa-mir-4646	MI0017273	UUGUCC	21	AUUGUCCCUCUCCCUUCCCAG	MIMAT0019708	TTGTCCCTCTCCCTTCCCAGT	No																2	2	4	3	7	4		3	3			2	17	4	8	17	12	27		5	9
hsa-miR-4646-5p	5p	hsa-mir-4646	MI0017273	CUGGGA	22	ACUGGGAAGAGGAGCUGAGGGA	MIMAT0019707	AACTGGGAAGAGGAGCTGAGT	No																					3											3	3		2
hsa-miR-4647	5p	hsa-mir-4647	MI0017274	AAGAUG	23	GAAGAUGGUGCUGUGCUGAGGAA	MIMAT0019709	GAAGATGGTGCTGTGCTGAGT	No																		3			2									7	2		2	2		3
hsa-miR-4648	5p	hsa-mir-4648	MI0017275	GUGGGA	20	UGUGGGACUGCAAAUGGGAG	MIMAT0019710	TGTGGGACTGCAAATGGGAGC	No								2								2					5		2					5			2	12	5		2
hsa-miR-4653-3p	3p	hsa-mir-4653	MI0017281	GGAGUU	23	UGGAGUUAAGGGUUGCUUGGAGA	MIMAT0019719	CTGGAGTTAAGGGTTGCTTGGA	No																2												2
hsa-miR-4653-5p	5p	hsa-mir-4653	MI0017281	CUCUGA	22	UCUCUGAGCAAGGCUUAACACC	MIMAT0019718		No
hsa-miR-4654	5p	hsa-mir-4654	MI0017282	GUGGGA	22	UGUGGGAUCUGGAGGCAUCUGG	MIMAT0019720	TGTGGGATCTGGAGGCATCTGG	Yes					3	2		3		2							3	2		3		2				2		2	3	10		6	2	4	2	4
hsa-miR-4657	5p	hsa-mir-4657	MI0017285	AUGUGG	23	AAUGUGGAAGUGGUCUGAGGCAU	MIMAT0019724	AATGTGGAAGTGGTCTGAGGCAT	Yes				3					4		2					3					4		2					6				2	4		2	2
hsa-miR-4658	3p	hsa-mir-4658	MI0017286	UGAGUG	23	GUGAGUGUGGAUCCUGGAGGAAU	MIMAT0019725	GTGAGTGTGGATCCTGGAGGAAT	Yes			2	7		2		7	4						2	7		2		7	4						2	7	4	4	3	13	11	3		2
hsa-miR-4659a-3p	3p	hsa-mir-4659a	MI0017287	UUCUUC	22	UUUCUUCUUAGACAUGGCAACG	MIMAT0019727	TTTCTTCTTAGACATGGCAACG	Yes						5				2	2	7						5				2	2	7				8		10		4		2	2	10
hsa-miR-4659a-5p	5p	hsa-mir-4659a	MI0017287	UGCCAU	22	CUGCCAUGUCUAAGAAGAAAAC	MIMAT0019726		No
hsa-miR-4660	5p	hsa-mir-4660	MI0017288	GCAGCU	23	UGCAGCUCUGGUGGAAAAUGGAG	MIMAT0019728	TGCAGCTCTGGTGGAAAATGGA	No											2							2	2	2								4		8	2	2			2
hsa-miR-4661-3p	3p	hsa-mir-4661	MI0017289	AGGAUC	22	CAGGAUCCACAGAGCUAGUCCA	MIMAT0019730		No
hsa-miR-4661-5p	5p	hsa-mir-4661	MI0017289	ACUAGC	22	AACUAGCUCUGUGGAUCCUGAC	MIMAT0019729	AACTAGCTCTGTGGATCCTGAC	Yes		3	2	9	8	5	20	14	15	7	6	8		3	2	9	8	5	20	14	15	7	6	8	7	10	5	32	12	12	49	55	39	14	31	43
hsa-miR-4664-3p	3p	hsa-mir-4664	MI0017294	UUCCGG	22	CUUCCGGUCUGUGAGCCCCGUC	MIMAT0019738	CTTCCGGTCTGTGAGCCCCGT	No	24	16	38	77	48	229	276	112	427	35	73	55	19	35	42	125	60	263	225	106	490	44	122	53	94	155	182	530	265	1193	1043	529	1835	192	440	306
hsa-miR-4664-5p	5p	hsa-mir-4664	MI0017294	GGGGUG	22	UGGGGUGCCCACUCCGCAAGUU	MIMAT0019737		No
hsa-miR-4665-3p	3p	hsa-mir-4665	MI0017295	UCGGCC	26	CUCGGCCGCGGCGCGUAGCCCCCGCC	MIMAT0019740		No
hsa-miR-4665-5p	5p	hsa-mir-4665	MI0017295	UGGGGG	23	CUGGGGGACGCGUGAGCGCGAGC	MIMAT0019739	CTGGGGGACGCGTGAGCGCGAGC	Yes				2			2	3								2			2	3								2			2	5			2
hsa-miR-4667-3p	3p	hsa-mir-4667	MI0017297	CCCUCC	21	UCCCUCCUUCUGUCCCCACAG	MIMAT0019744	TCCCTCCTTCTGTCCCCACAGT	No																2				2	2							2				2	2
hsa-miR-4667-5p	5p	hsa-mir-4667	MI0017297	CUGGGG	22	ACUGGGGAGCAGAAGGAGAACC	MIMAT0019743	ACTGGGGAGCAGAAGGAGAAC	No								2														2										2		2
hsa-miR-4668-3p	3p	hsa-mir-4668	MI0017298	AAAAUC	23	GAAAAUCCUUUUUGUUUUUCCAG	MIMAT0019746		No
hsa-miR-4668-5p	5p	hsa-mir-4668	MI0017298	GGGAAA	23	AGGGAAAAAAAAAAGGAUUUGUC	MIMAT0019745	AGGGAAAAAAAAAAGGATTTGT	No																				2												2
hsa-miR-4669	3p	hsa-mir-4669	MI0017300	GUGUCC	22	UGUGUCCGGGAAGUGGAGGAGG	MIMAT0019749	TGTGTCCGGGAAGTGGAGGAG	No																					2												2
hsa-miR-466	3p	hsa-mir-466	MI0014157	UACACA	23	AUACACAUACACGCAACACACAU	MIMAT0015002	ATACACATACACGCAACACACA	No																		3						3						3						3
hsa-miR-4671-3p	3p	hsa-mir-4671	MI0017302	UAGUGC	21	UUAGUGCAUAGUCUUUGGUCU	MIMAT0019753		No
hsa-miR-4671-5p	5p	hsa-mir-4671	MI0017302	CCGAAG	22	ACCGAAGACUGUGCGCUAAUCU	MIMAT0019752	ACCGAAGACTGTGCGCTAATCT	Yes								3												3												3
hsa-miR-4673	5p	hsa-mir-4673	MI0017304	CCAGGC	22	UCCAGGCAGGAGCCGGACUGGA	MIMAT0019755		No
hsa-miR-4674	3p	hsa-mir-4674	MI0017305	UGGGCU	21	CUGGGCUCGGGACGCGCGGCU	MIMAT0019756		No
hsa-miR-4676-3p	3p	hsa-mir-4676	MI0017307	ACUGUU	22	CACUGUUUCACCACUGGCUCUU	MIMAT0019759	CACTGTTTCACCACTGGCTCTT	Yes				2			2	2	5	3		3				2			2	2	5	3		3				6			2	2	5	3		3
hsa-miR-4676-5p	5p	hsa-mir-4676	MI0017307	AGCCAG	21	GAGCCAGUGGUGAGACAGUGA	MIMAT0019758	GAGCCAGTGGTGAGACAGTGAGA	No							2											4												4	2	2	2	2
hsa-miR-4677-3p	3p	hsa-mir-4677	MI0017308	CUGUGA	22	UCUGUGAGACCAAAGAACUACU	MIMAT0019761	TCTGTGAGACCAAAGAACTACT	Yes			3	13		17	6	6	5	2		7			3	13		17	6	6	5	2		7			3	19		17	8	6	5	2		11
hsa-miR-4677-5p	5p	hsa-mir-4677	MI0017308	UGUUCU	22	UUGUUCUUUGGUCUUUCAGCCA	MIMAT0019760	ATTGTTCTTTGGTCTTTCAGCC	No																2												2
hsa-miR-4682	5p	hsa-mir-4682	MI0017314	CUGAGU	23	UCUGAGUUCCUGGAGCCUGGUCU	MIMAT0019767	TCTGAGTTCCTGGAGCCTGGTCAT	No																					3												3		2
hsa-miR-4683	3p	hsa-mir-4683	MI0017315	GGAGAU	23	UGGAGAUCCAGUGCUCGCCCGAU	MIMAT0019768	TGGAGATCCAGTGCTCGCCCGAT	Yes							3	3	3		2	2							3	3	3		2	2							6	3	10		2	4
hsa-miR-4684-3p	3p	hsa-mir-4684	MI0017316	GUUGCA	22	UGUUGCAAGUCGGUGGAGACGU	MIMAT0019770	TGTTGCAAGTCGGTGGAGACGT	Yes		2				15	2	2	10			2		2				15	2	2	10			2	2	2				21	2	4	14			4
hsa-miR-4684-5p	5p	hsa-mir-4684	MI0017316	UCUCUA	22	CUCUCUACUGACUUGCAACAUA	MIMAT0019769		No
hsa-miR-4685-3p	3p	hsa-mir-4685	MI0017317	CUCCCU	22	UCUCCCUUCCUGCCCUGGCUAG	MIMAT0019772	TCTCCCTTCCTGCCCTGGCT	No								2								4			3					2				4			3	2	9		2	2
hsa-miR-4685-5p	5p	hsa-mir-4685	MI0017317	CCAGGG	26	CCCAGGGCUUGGAGUGGGGCAAGGUU	MIMAT0019771		No
hsa-miR-4687-3p	3p	hsa-mir-4687	MI0017319	GGCUGU	21	UGGCUGUUGGAGGGGGCAGGC	MIMAT0019775	TTGGCTGTTGGAGGGGGCA	No												2									2							2					2			2
hsa-miR-4687-5p	5p	hsa-mir-4687	MI0017319	AGCCCU	22	CAGCCCUCCUCCCGCACCCAAA	MIMAT0019774	CAGCCCTCCTCCCGCACCCA	No																					3												5
hsa-miR-4688	3p	hsa-mir-4688	MI0017321	AGGGGC	22	UAGGGGCAGCAGAGGACCUGGG	MIMAT0019777	TAGGGGCAGCAGAGGACCTGGT	No																		3				2								3			4	2	3
hsa-miR-4689	5p	hsa-mir-4689	MI0017322	UGAGGA	22	UUGAGGAGACAUGGUGGGGGCC	MIMAT0019778	TTGAGGAGACATGGTGG	No								2							2		4				3						2		4	2		2	6
hsa-miR-4690-3p	3p	hsa-mir-4690	MI0017323	CAGCCC	21	GCAGCCCAGCUGAGGCCUCUG	MIMAT0019780	GCAGCCCAGCTGAGGCCTCTGTT	No																					5							2			6		5	2
hsa-miR-4690-5p	5p	hsa-mir-4690	MI0017323	AGCAGG	22	GAGCAGGCGAGGCUGGGCUGAA	MIMAT0019779	TGAGCAGGCGAGGCTGGGCTGAT	No																							2							2			2		2
hsa-miR-4691-3p	3p	hsa-mir-4691	MI0017324	CAGCCA	23	CCAGCCACGGACUGAGAGUGCAU	MIMAT0019782	TCCAGCCACGGACTGAGAGTGCA	No																				4												6
hsa-miR-4691-5p	5p	hsa-mir-4691	MI0017324	UCCUCC	23	GUCCUCCAGGCCAUGAGCUGCGG	MIMAT0019781		No
hsa-miR-4693-3p	3p	hsa-mir-4693	MI0017326	GAGAGU	23	UGAGAGUGGAAUUCACAGUAUUU	MIMAT0019785		No
hsa-miR-4693-5p	5p	hsa-mir-4693	MI0017326	UACUGU	23	AUACUGUGAAUUUCACUGUCACA	MIMAT0019784		No
hsa-miR-4695-3p	3p	hsa-mir-4695	MI0017328	GAUCUC	22	UGAUCUCACCGCUGCCUCCUUC	MIMAT0019789	ATCCCACCGCTGCCTCC	No																		2		2										2	2	2	7
hsa-miR-4695-5p	5p	hsa-mir-4695	MI0017328	AGGAGG	22	CAGGAGGCAGUGGGCGAGCAGG	MIMAT0019788	CAGGAGGCAGTGGGCGAGCAGG	Yes										3												3									2			3
hsa-miR-4697-3p	3p	hsa-mir-4697	MI0017330	GUCAGU	24	UGUCAGUGACUCCUGCCCCUUGGU	MIMAT0019792	TGTCAGTGACTCCTGCCCCTTGG	No																			4			3									4			3
hsa-miR-4697-5p	5p	hsa-mir-4697	MI0017330	GGGGGC	22	AGGGGGCGCAGUCACUGACGUG	MIMAT0019791		No
hsa-miR-4698	3p	hsa-mir-4698	MI0017331	CAAAAU	23	UCAAAAUGUAGAGGAAGACCCCA	MIMAT0019793	ATGTAGAGGAAGACGC	No																			2												2
hsa-miR-4700-3p	3p	hsa-mir-4700	MI0017333	ACAGGA	26	CACAGGACUGACUCCUCACCCCAGUG	MIMAT0019797	CACAGGACTGACTCCTCACCCCAGA	No																		4												4
hsa-miR-4700-5p	5p	hsa-mir-4700	MI0017333	CUGGGG	22	UCUGGGGAUGAGGACAGUGUGU	MIMAT0019796	AGGTCTGGGGATGAGGACAGTGT	No																				2								2				2
hsa-miR-4701-3p	3p	hsa-mir-4701	MI0017334	UGGGUG	20	AUGGGUGAUGGGUGUGGUGU	MIMAT0019799	ATGGGTGATGGGTGTGGTGTCCA	No															2												2
hsa-miR-4701-5p	5p	hsa-mir-4701	MI0017334	UGGCCA	22	UUGGCCACCACACCUACCCCUU	MIMAT0019798		No
hsa-miR-4706	5p	hsa-mir-4706	MI0017339	GCGGGG	25	AGCGGGGAGGAAGUGGGCGCUGCUU	MIMAT0019806	AGCGGGGAGGAAGTGGGCGCTGCT	No			2																		6		5	2			2	2			8		8		5	2
hsa-miR-4707-3p	3p	hsa-mir-4707	MI0017340	GCCCGC	22	AGCCCGCCCCAGCCGAGGUUCU	MIMAT0019808		No
hsa-miR-4707-5p	5p	hsa-mir-4707	MI0017340	CCCCGG	23	GCCCCGGCGCGGGCGGGUUCUGG	MIMAT0019807	GCCCCGGCGCGGGCGGGTTCTGGA	No																			2												2
hsa-miR-4709-3p	3p	hsa-mir-4709	MI0017342	UGAAGA	23	UUGAAGAGGAGGUGCUCUGUAGC	MIMAT0019812	TTGAAGAGGAGGTGCTCTGTAGT	No																			2												2
hsa-miR-4709-5p	5p	hsa-mir-4709	MI0017342	CAACAG	22	ACAACAGUGACUUGCUCUCCAA	MIMAT0019811		No
hsa-miR-4712-3p	3p	hsa-mir-4712	MI0017346	AUGAGA	21	AAUGAGAGACCUGUACUGUAU	MIMAT0019819	AATGAGAGACCTGTACTGT	No																2												2
hsa-miR-4712-5p	5p	hsa-mir-4712	MI0017346	CCAGUA	22	UCCAGUACAGGUCUCUCAUUUC	MIMAT0019818		No
hsa-miR-4714-3p	3p	hsa-mir-4714	MI0017348	CAACCU	22	CCAACCUAGGUGGUCAGAGUUG	MIMAT0019823		No
hsa-miR-4714-5p	5p	hsa-mir-4714	MI0017348	ACUCUG	22	AACUCUGACCCCUUAGGUUGAU	MIMAT0019822		No
hsa-miR-4717-3p	3p	hsa-mir-4717	MI0017352	CACAUG	21	ACACAUGGGUGGCUGUGGCCU	MIMAT0019830	ACACATGGGTGGCTGTGGC	No										2									3												3			2		2
hsa-miR-4717-5p	5p	hsa-mir-4717	MI0017352	AGGCCA	22	UAGGCCACAGCCACCCAUGUGU	MIMAT0019829		No
hsa-miR-4723-3p	3p	hsa-mir-4723	MI0017359	CCUCUC	22	CCCUCUCUGGCUCCUCCCCAAA	MIMAT0019839		No
hsa-miR-4723-5p	5p	hsa-mir-4723	MI0017359	GGGGGA	24	UGGGGGAGCCAUGAGAUAAGAGCA	MIMAT0019838	TGGGGGAGCCATGAGATAAGAGC	No																2												2
hsa-miR-4724-3p	3p	hsa-mir-4724	MI0017361	UACCUU	21	GUACCUUCUGGUUCAGCUAGU	MIMAT0019842		No
hsa-miR-4724-5p	5p	hsa-mir-4724	MI0017361	ACUGAA	23	AACUGAACCAGGAGUGAGCUUCG	MIMAT0019841	AACTGAACCAGGAGTGAGCTTC	No						2		2											2	2										2	2	8
hsa-miR-4725-3p	3p	hsa-mir-4725	MI0017362	GGGGAA	22	UGGGGAAGGCGUCAGUGUCGGG	MIMAT0019844	TGGGGAAGGCGTCAGTGTCGG	No										2						3				2								3				2		2	2
hsa-miR-4725-5p	5p	hsa-mir-4725	MI0017362	GACCCU	21	AGACCCUGCAGCCUUCCCACC	MIMAT0019843	AGACCCTGCAGCCTTCCCACC	Yes							2												2									2			2	2
hsa-miR-4726-3p	3p	hsa-mir-4726	MI0017363	CCCAGG	22	ACCCAGGUUCCCUCUGGCCGCA	MIMAT0019846	ACCCAGGTTCCCTCTGGCCGCCATT	No																		2												2			2
hsa-miR-4726-5p	5p	hsa-mir-4726	MI0017363	GGGCCA	23	AGGGCCAGAGGAGCCUGGAGUGG	MIMAT0019845	AGGGCCAGAGGAGCCTGGAGTGG	Yes		3		5		2	4	3			4	6		3		5		2	4	3			4	6		3		16	2	2	11	6	6	2	6	10
hsa-miR-4727-3p	3p	hsa-mir-4727	MI0017364	UAGUGG	22	AUAGUGGGAAGCUGGCAGAUUC	MIMAT0019848	ATAGTGGGAAGCTGGCAGATT	No														3	2	13	6	14	6	3	10	5	9	2		5	4	19	6	14	6	3	25	7	17	2
hsa-miR-4727-5p	5p	hsa-mir-4727	MI0017364	UCUGCC	21	AUCUGCCAGCUUCCACAGUGG	MIMAT0019847		No
hsa-miR-4728-3p	3p	hsa-mir-4728	MI0017365	AUGCUG	25	CAUGCUGACCUCCCUCCUGCCCCAG	MIMAT0019850	CATGCTGACCTCCCTCCTGCCCCAGT	No	4	29	15	41	20	22	74	72	72	38	49	70	33	81	83	343	68	162	246	256	383	179	120	162	129	452	374	1280	413	683	1025	1218	1693	784	672	854
hsa-miR-4728-5p	5p	hsa-mir-4728	MI0017365	GGGAGG	23	UGGGAGGGGAGAGGCAGCAAGCA	MIMAT0019849	TGGGAGGGGAGAGGCAGCAAGC	No		3	3	12		3	8	26	17	7	5	8		10	6	44	2	16	22	68	46	38	12	48	2	29	24	161	14	75	130	268	218	137	60	164
hsa-miR-4729	5p	hsa-mir-4729	MI0017366	CAUUUA	22	UCAUUUAUCUGUUGGGAAGCUA	MIMAT0019851	TCTGTTGGGAGGCTAA	No																						2												2
hsa-miR-4730	5p	hsa-mir-4730	MI0017367	UGGCGG	23	CUGGCGGAGCCCAUUCCAUGCCA	MIMAT0019852		No
hsa-miR-4732-3p	3p	hsa-mir-4732	MI0017369	CCCUGA	21	GCCCUGACCUGUCCUGUUCUG	MIMAT0019856	GCCCTGACCTGTCCTGT	No																					7												7
hsa-miR-4732-5p	5p	hsa-mir-4732	MI0017369	GUAGAG	23	UGUAGAGCAGGGAGCAGGAAGCU	MIMAT0019855		No
hsa-miR-4734	3p	hsa-mir-4734	MI0017371	CUGCGG	22	GCUGCGGGCUGCGGUCAGGGCG	MIMAT0019859	GCTGCGGGCTGCGGTCAGA	No																2		2	2		5					2	3	5		5	6	5	11		4	4
hsa-miR-4738-3p	3p	hsa-mir-4738	MI0017376	GAAACU	22	UGAAACUGGAGCGCCUGGAGGA	MIMAT0019867	TGAAACTGGAGCGCCTGGAGT	No										2						3		4	3		3							10		14	3	2	5	2	4	2
hsa-miR-4738-5p	5p	hsa-mir-4738	MI0017376	CCAGCG	22	ACCAGCGCGUUUUCAGUUUCAU	MIMAT0019866		No
hsa-miR-4740-3p	3p	hsa-mir-4740	MI0017378	CCCGAG	22	GCCCGAGAGGAUCCGUCCCUGC	MIMAT0019870		No
hsa-miR-4740-5p	5p	hsa-mir-4740	MI0017378	GGACUG	22	AGGACUGAUCCUCUCGGGCAGG	MIMAT0019869		No
hsa-miR-4741	3p	hsa-mir-4741	MI0017379	GGGCUG	23	CGGGCUGUCCGGAGGGGUCGGCU	MIMAT0019871	CGGGCTGTCCGGAGGGGTCGGT	No																5	2			2	4	4				2		12	6			11	24	11		8
hsa-miR-4742-3p	3p	hsa-mir-4742	MI0017380	CUGUAU	23	UCUGUAUUCUCCUUUGCCUGCAG	MIMAT0019873	TGTATTCTCCTTTGCCTGCAGT	No															2	2		12	3			2		4		2	2	13		22	5	11		6		9
hsa-miR-4742-5p	5p	hsa-mir-4742	MI0017380	CAGGCA	23	UCAGGCAAAGGGAUAUUUACAGA	MIMAT0019872	ATCAGGCAAAGGGATATTTACAGA	No				2				2								2		2		2	2							4		2	2	4	2
hsa-miR-4743-3p	3p	hsa-mir-4743	MI0017381	UUCUGU	21	UUUCUGUCUUUUCUGGUCCAG	MIMAT0022978		No
hsa-miR-4743-5p	5p	hsa-mir-4743	MI0017381	GGCCGG	23	UGGCCGGAUGGGACAGGAGGCAU	MIMAT0019874	CTGGCCGGATGGGACAGGAGGC	No																					4												8	2		2
hsa-miR-4745-3p	3p	hsa-mir-4745	MI0017384	GGCCCG	23	UGGCCCGGCGACGUCUCACGGUC	MIMAT0019879	CCTGGCCCGGCGACGTCTCACG	No																4		3	2	11	3	5	3	2		2	3	11	11	10	14	17	21	5	11	6
hsa-miR-4745-5p	5p	hsa-mir-4745	MI0017384	GAGUGG	23	UGAGUGGGGCUCCCGGGACGGCG	MIMAT0019878	TGAGTGGGGCTCCCGGGACG	No				2			5		9		9		2	3	5	9	6	17	21	9	50	11	32	10	4	5	20	44	16	62	92	42	158	28	94	34
hsa-miR-4746-3p	3p	hsa-mir-4746	MI0017385	GCGGUG	21	AGCGGUGCUCCUGCGGGCCGA	MIMAT0019881		No
hsa-miR-4746-5p	5p	hsa-mir-4746	MI0017385	CGGUCC	23	CCGGUCCCAGGAGAACCUGCAGA	MIMAT0019880	CCGGTCCCAGGAGAACCTGCAGA	Yes		2	5	6	11	24	16	11	29	6	11	10		2	5	6	11	24	16	11	29	6	11	10		8	5	24	17	28	37	26	58	15	21	19
hsa-miR-4747-3p	3p	hsa-mir-4747	MI0017386	AGGCCC	22	AAGGCCCGGGCUUUCCUCCCAG	MIMAT0019883	AAGGCCCGGGCTTTCCTCCCAGAA	No																				3											2	3		2
hsa-miR-4747-5p	5p	hsa-mir-4747	MI0017386	GGGAAG	22	AGGGAAGGAGGCUUGGUCUUAG	MIMAT0019882	TGAGGGAAGGAGGCTTGG	No																		2												2
hsa-miR-4748	5p	hsa-mir-4748	MI0017387	AGGUUU	21	GAGGUUUGGGGAGGAUUUGCU	MIMAT0019884		No
hsa-miR-4749-3p	3p	hsa-mir-4749	MI0017388	GCCCCU	20	CGCCCCUCCUGCCCCCACAG	MIMAT0019886	CGCCCCTCCTGCCCCCACAGT	No																3			2	2								3			2	2
hsa-miR-4749-5p	5p	hsa-mir-4749	MI0017388	GCGGGG	22	UGCGGGGACAGGCCAGGGCAUC	MIMAT0019885	CTGCGGGGACAGGCCAGGGCATCA	No																		4												6	3
hsa-miR-4750-3p	3p	hsa-mir-4750	MI0017389	CUGACC	22	CCUGACCCACCCCCUCCCGCAG	MIMAT0022979		No
hsa-miR-4750-5p	5p	hsa-mir-4750	MI0017389	UCGGGC	22	CUCGGGCGGAGGUGGUUGAGUG	MIMAT0019887	CTCGGGCGGAGGTGGTTGAGT	No									2	2				3		2		11	3							3		5	2	11	5	5	4	4
hsa-miR-4753-3p	3p	hsa-mir-4753	MI0017392	UCUCUU	22	UUCUCUUUCUUUAGCCUUGUGU	MIMAT0019891	TGTTCTCTTTCTTTAGCCTTGT	No																				2												2
hsa-miR-4753-5p	5p	hsa-mir-4753	MI0017392	AAGGCC	22	CAAGGCCAAAGGAAGAGAACAG	MIMAT0019890		No
hsa-miR-4754	5p	hsa-mir-4754	MI0017394	UGCGGA	23	AUGCGGACCUGGGUUAGCGGAGU	MIMAT0019894	ATGCGGACCTGGGTTAGCGGAGT	Yes						3		3	2									3		3	2							2		5	2	3	4		2
hsa-miR-4755-3p	3p	hsa-mir-4755	MI0017395	GCCAGG	22	AGCCAGGCUCUGAAGGGAAAGU	MIMAT0019896	AGCCAGGCTCTGAAGGGAAAGT	Yes				2		3										2		3										2		5		2
hsa-miR-4755-5p	5p	hsa-mir-4755	MI0017395	UUCCCU	22	UUUCCCUUCAGAGCCUGGCUUU	MIMAT0019895	TTTCCCTTCAGAGCCTGGCTTT	Yes				3						2	3					3						2	3					3	2	4		2		2	9
hsa-miR-4757-3p	3p	hsa-mir-4757	MI0017398	AUGACG	22	CAUGACGUCACAGAGGCUUCGC	MIMAT0019902	ACCATGACGTCACAGAGGCTTCGC	No																		3												3
hsa-miR-4757-5p	5p	hsa-mir-4757	MI0017398	GGCCUC	23	AGGCCUCUGUGACGUCACGGUGU	MIMAT0019901		No
hsa-miR-4758-3p	3p	hsa-mir-4758	MI0017399	GCCCCA	23	UGCCCCACCUGCUGACCACCCUC	MIMAT0019904	TGCCCCACCTGCTGACCACC	No					4		4	3	9				2	5	6	27	12	9	23	30	29	15	7	14	4	16	20	102	41	33	96	99	160	59	64	65
hsa-miR-4758-5p	5p	hsa-mir-4758	MI0017399	UGAGUG	23	GUGAGUGGGAGCCGGUGGGGCUG	MIMAT0019903	TGAGTGGGAGCCGGTGGGGCTG	No																								3					2			5	7		6	5
hsa-miR-4761-3p	3p	hsa-mir-4761	MI0017402	AGGGCA	21	GAGGGCAUGCGCACUUUGUCC	MIMAT0019909		No
hsa-miR-4761-5p	5p	hsa-mir-4761	MI0017402	CAAGGU	21	ACAAGGUGUGCAUGCCUGACC	MIMAT0019908		No
hsa-miR-4762-3p	3p	hsa-mir-4762	MI0017403	UUCUGA	22	CUUCUGAUCAAGAUUUGUGGUG	MIMAT0019911	CTTCTGATCAAGATTTGTGGCG	No																								2												2
hsa-miR-4762-5p	5p	hsa-mir-4762	MI0017403	CAAAUC	21	CCAAAUCUUGAUCAGAAGCCU	MIMAT0019910		No
hsa-miR-4763-3p	3p	hsa-mir-4763	MI0017404	GGCAGG	24	AGGCAGGGGCUGGUGCUGGGCGGG	MIMAT0019913	AGGCAGGGGCTGGTGCTGGGCGGGAAT	No																					3												5
hsa-miR-4763-5p	5p	hsa-mir-4763	MI0017404	GCCUGC	21	CGCCUGCCCAGCCCUCCUGCU	MIMAT0019912	CGCCTGCCCAGCCCTCCTGT	No																								3									3			3
hsa-miR-4764-3p	3p	hsa-mir-4764	MI0017405	UAACUC	22	UUAACUCCUUUCACACCCAUGG	MIMAT0019915		No
hsa-miR-4764-5p	5p	hsa-mir-4764	MI0017405	GGAUGU	21	UGGAUGUGGAAGGAGUUAUCU	MIMAT0019914	ATGGATGTGGAAGGAGTTATC	No																		4												4		2	4
hsa-miR-4766-3p	3p	hsa-mir-4766	MI0017407	UAGCAA	21	AUAGCAAUUGCUCUUUUGGAA	MIMAT0019918		No
hsa-miR-4766-5p	5p	hsa-mir-4766	MI0017407	CUGAAA	21	UCUGAAAGAGCAGUUGGUGUU	MIMAT0019917		No
hsa-miR-4767	5p	hsa-mir-4767	MI0017408	GCGGGC	23	CGCGGGCGCUCCUGGCCGCCGCC	MIMAT0019919	GACCCGCGGGCGCTCC	No													2				3	2					3		2			2	3	2		3			3
hsa-miR-4768-3p	3p	hsa-mir-4768	MI0017409	CAGGAG	20	CCAGGAGAUCCAGAGAGAAU	MIMAT0019921		No
hsa-miR-4768-5p	5p	hsa-mir-4768	MI0017409	UUCUCU	22	AUUCUCUCUGGAUCCCAUGGAU	MIMAT0019920	TTCTCTCTGGATCCCATGGAT	No																3												3
hsa-miR-4769-3p	3p	hsa-mir-4769	MI0017410	CUGCCA	22	UCUGCCAUCCUCCCUCCCCUAC	MIMAT0019923		No
hsa-miR-4769-5p	5p	hsa-mir-4769	MI0017410	GUGGGA	24	GGUGGGAUGGAGAGAAGGUAUGAG	MIMAT0019922		No
hsa-miR-4774-3p	3p	hsa-mir-4774	MI0017417	UUGCCU	21	AUUGCCUAACAUGUGCCAGAA	MIMAT0019930		No
hsa-miR-4774-5p	5p	hsa-mir-4774	MI0017417	CUGGUA	22	UCUGGUAUGUAGUAGGUAAUAA	MIMAT0019929	TCTGGTATGTAGTAGGTAATAAC	No																						2												2
hsa-miR-4775	5p	hsa-mir-4775	MI0017418	UAAUUU	22	UUAAUUUUUUGUUUCGGUCACU	MIMAT0019931	TTAATTTTTTGTTTCGGTCACT	Yes				3												3												3
hsa-miR-4781-3p	3p	hsa-mir-4781	MI0017426	AUGUUG	22	AAUGUUGGAAUCCUCGCUAGAG	MIMAT0019943	CAATGTTGGAATCCTCGCTAT	No																		3												5
hsa-miR-4781-5p	5p	hsa-mir-4781	MI0017426	AGCGGG	21	UAGCGGGGAUUCCAAUAUUGG	MIMAT0019942		No
hsa-miR-4784	5p	hsa-mir-4784	MI0017429	GAGGAG	20	UGAGGAGAUGCUGGGACUGA	MIMAT0019948		No
hsa-miR-4786-3p	3p	hsa-mir-4786	MI0017433	GAAGCC	22	UGAAGCCAGCUCUGGUCUGGGC	MIMAT0019955		No
hsa-miR-4786-5p	5p	hsa-mir-4786	MI0017433	GAGACC	22	UGAGACCAGGACUGGAUGCACC	MIMAT0019954	TGAGACCAGGACTGGATGCACC	Yes				2		2	4									2		2	4								2	2		4	4	3
hsa-miR-4787-3p	3p	hsa-mir-4787	MI0017434	AUGCGC	24	GAUGCGCCGCCCACUGCCCCGCGC	MIMAT0019957	GATGCGCCGCCCACTGCCCCGCGC	Yes							6		7		2	2							6		7		2	2				8	2	2	6		17		4	4
hsa-miR-4787-5p	5p	hsa-mir-4787	MI0017434	CGGGGG	22	GCGGGGGUGGCGGCGGCAUCCC	MIMAT0019956	TGGCGGCGGTGGCGGCGG	No																							2												2
hsa-miR-4788	5p	hsa-mir-4788	MI0017435	UACGGA	22	UUACGGACCAGCUAAGGGAGGC	MIMAT0019958	TTACGGACCAGCTAAGGGAG	No																		2	3		2									2	3		4			4
hsa-miR-4791	5p	hsa-mir-4791	MI0017438	GGAUAU	18	UGGAUAUGAUGACUGAAA	MIMAT0019963	TGGATATGATGACTGA	No								3				3	3	3	4	7	3	6	4	7	22	11	5	11	3	3	10	23	13	6	12	21	41	24	12	31
hsa-miR-4792	5p	hsa-mir-4792	MI0017439	GGUGAG	18	CGGUGAGCGCUCGCUGGC	MIMAT0019964	CCGGTGAGCTCTCGCT	No													2	9	7	18	13	25	24	6	35	3	16	8	2	13	9	31	15	37	28	25	56	5	20	16
hsa-miR-4793-3p	3p	hsa-mir-4793	MI0017440	CUGCAC	23	UCUGCACUGUGAGUUGGCUGGCU	MIMAT0019966	TCTGCACTGTGAGTTGGCTGGC	No													2				3			3	5		5	3	2			2	3		3	6	5		5	5
hsa-miR-4793-5p	5p	hsa-mir-4793	MI0017440	CAUCCU	24	ACAUCCUGCUCCACAGGGCAGAGG	MIMAT0019965		No
hsa-miR-4796-3p	3p	hsa-mir-4796	MI0017443	AAAGUG	22	UAAAGUGGCAGAGUAUAGACAC	MIMAT0019971		No
hsa-miR-4796-5p	5p	hsa-mir-4796	MI0017443	GUCUAU	22	UGUCUAUACUCUGUCACUUUAC	MIMAT0019970	TGTCTATACTCTGTCACTTTAC	Yes								2												2												2
hsa-miR-4799-3p	3p	hsa-mir-4799	MI0017446	CUGGCA	22	ACUGGCAUGCUGCAUUUAUAUA	MIMAT0019977		No
hsa-miR-4799-5p	5p	hsa-mir-4799	MI0017446	UCUAAA	22	AUCUAAAUGCAGCAUGCCAGUC	MIMAT0019976	ATCTAAATGCAGCATGCCAGTC	Yes									2												2												2
hsa-miR-4800-3p	3p	hsa-mir-4800	MI0017448	AUCCGU	19	CAUCCGUCCGUCUGUCCAC	MIMAT0019979		No
hsa-miR-4800-5p	5p	hsa-mir-4800	MI0017448	GUGGAC	21	AGUGGACCGAGGAAGGAAGGA	MIMAT0019978		No
hsa-miR-4802-3p	3p	hsa-mir-4802	MI0017450	ACAUGG	23	UACAUGGAUGGAAACCUUCAAGC	MIMAT0019982	TACATGGATGGAAACCTTCAAG	No																4												4
hsa-miR-4802-5p	5p	hsa-mir-4802	MI0017450	AUGGAG	22	UAUGGAGGUUCUAGACCAUGUU	MIMAT0019981		No
hsa-miR-4804-3p	3p	hsa-mir-4804	MI0017452	GCUUAA	21	UGCUUAACCUUGCCCUCGAAA	MIMAT0019985		No
hsa-miR-4804-5p	5p	hsa-mir-4804	MI0017452	UGGACG	21	UUGGACGGUAAGGUUAAGCAA	MIMAT0019984	TTGGAGGGTAAGGTTAAGCAAG	No														2				2		3				3		2		2		2		7				6
hsa-miR-483-3p	3p	hsa-mir-483	MI0002467	CACUCC	21	UCACUCCUCUCCUCCCGUCUU	MIMAT0002173	TCACTCCTCTCCTCCCGTCTTTT	No																		4												4	2
hsa-miR-483-5p	5p	hsa-mir-483	MI0002467	AGACGG	22	AAGACGGGAGGAAAGAAGGGAG	MIMAT0004761	AAGACGGGAGGAAAGAAGGGAG	Yes						3												3												3				3	2	2
hsa-miR-484	5p	hsa-mir-484	MI0002468	CAGGCU	22	UCAGGCUCAGUCCCCUCCCGAU	MIMAT0002174	TCAGGCTCAGTCCCCTCCCGAT	Yes	17	85	67	355	127	150	201	240	410	149	169	129	17	85	67	355	127	150	201	240	410	149	169	129	75	262	223	975	349	585	635	857	1229	405	527	491
hsa-miR-485-3p	3p	hsa-mir-485	MI0002469	UCAUAC	22	GUCAUACACGGCUCUCCUCUCU	MIMAT0002176	GTCATACACGGCTCTCCTCTCT	Yes	2	4	2		3	8	10	6	19	6	10	4	2	4	2		3	8	10	6	19	6	10	4	4	4	2	5	7	12	21	17	46	13	12	8
hsa-miR-485-5p	5p	hsa-mir-485	MI0002469	GAGGCU	22	AGAGGCUGGCCGUGAUGAAUUC	MIMAT0002175	AGAGGCTGGCCGTGATGAATTCG	No			2	7			3		3			3	4	5	2	6	2	6	4	10	12	4	5	11	4	7	4	15	2	14	7	14	21	6	9	16
hsa-miR-486-3p	3p	hsa-mir-486-1	MI0002470	GGGGCA	21	CGGGGCAGCUCAGUACAGGAU	MIMAT0004762	CGGGGCAGCTCAGTACAGGAT	Yes	2			5	2	5	4	5	8	4	7	4	2			5	2	5	4	5	8	4	7	4	2			9	5	8	6	7	20	6	7	6
hsa-miR-486-3p	3p	hsa-mir-486-2	MI0023622	GGGGCA	21	CGGGGCAGCUCAGUACAGGAU	MIMAT0004762	CGGGGCAGCTCAGTACAGGATG	No	2			5	2	5	4	5	8	4	7	4	3	12		19	3	28	21	36	44	11	22	30	5	14		28	5	37	31	44	68	19	32	39
hsa-miR-486-5p	5p	hsa-mir-486-1	MI0002470	CCUGUA	22	UCCUGUACUGAGCUGCCCCGAG	MIMAT0002177	TCCTGTACTGAGCTGCCCCGAGT	No	24	197	42	285	80	215	230	307	386	161	179	241	30	99	88	487	92	288	275	286	659	184	223	199	87	557	194	1245	298	780	818	931	1828	542	646	875
hsa-miR-486-5p	5p	hsa-mir-486-2	MI0023622	CCUGUA	22	UCCUGUACUGAGCUGCCCCGAG	MIMAT0002177	TCCTGTACTGAGCTGCCCCGAGT	No	24	197	42	285	80	215	230	307	386	161	179	241	30	99	88	487	92	288	275	286	659	184	223	199	97	577	223	1384	324	893	931	995	2109	596	701	797
hsa-miR-487a-3p	3p	hsa-mir-487a	MI0002471	AUCAUA	22	AAUCAUACAGGGACAUCCAGUU	MIMAT0002178	AATCATACAGGGACATCCAGTT	Yes						4												4												4		2
hsa-miR-487a-5p	5p	hsa-mir-487a	MI0002471	UGGUUA	22	GUGGUUAUCCCUGCUGUGUUCG	MIMAT0026559	GTGGTTATCCCTGCTGTGTTCG	Yes							2	2											2	2											2	2
hsa-miR-487b-3p	3p	hsa-mir-487b	MI0003530	AUCGUA	22	AAUCGUACAGGGUCAUCCACUU	MIMAT0003180	AATCGTACAGGGTCATCCACTT	Yes	2			5	2	14	9	3	11	3	11	2	2			5	2	14	9	3	11	3	11	2	2	7	2	18	2	22	9	11	36	8	16	7
hsa-miR-487b-5p	5p	hsa-mir-487b	MI0003530	UGGUUA	22	GUGGUUAUCCCUGUCCUGUUCG	MIMAT0026614		No
hsa-miR-488-3p	3p	hsa-mir-488	MI0003123	UGAAAG	21	UUGAAAGGCUAUUUCUUGGUC	MIMAT0004763	TTGAAAGGCTGTTTCTTGGTC	No													2	2	2	10	3		4	3	12	4		2	2	4	7	15	3	15	9	8	27	4	4	5
hsa-miR-488-5p	5p	hsa-mir-488	MI0003123	CCAGAU	21	CCCAGAUAAUGGCACUCUCAA	MIMAT0002804	CCCAGATAATAGCACTCTCAAAC	No																					3												3
hsa-miR-489-3p	3p	hsa-mir-489	MI0003124	UGACAU	22	GUGACAUCACAUAUACGGCAGC	MIMAT0002805	GTGACATCACATATACGGCAG	No						2															2									2			2
hsa-miR-489-5p	5p	hsa-mir-489	MI0003124	GUCGUA	22	GGUCGUAUGUGUGACGCCAUUU	MIMAT0026605		No
hsa-miR-490-3p	3p	hsa-mir-490	MI0003125	AACCUG	22	CAACCUGGAGGACUCCAUGCUG	MIMAT0002806	CAACCTGGAGGACTCCATGCTGT	No			4	8	4	2	12	9	19	4	2	5	4	13	7	35	10	7	19	30	36	5	17	10	4	19	13	60	24	23	57	69	110	22	38	31
hsa-miR-490-5p	5p	hsa-mir-490	MI0003125	CAUGGA	20	CCAUGGAUCUCCAGGUGGGU	MIMAT0004764	CCATGGATCTCCAGGTGGGT	Yes		2		6	2	9	4	5	15	2	4	2		2		6	2	9	4	5	15	2	4	2		2		6	2	12	4	5	18	2	6	2
hsa-miR-491-3p	3p	hsa-mir-491	MI0003126	UUAUGC	22	CUUAUGCAAGAUUCCCUUCUAC	MIMAT0004765	CTTATGCAAGATTCCCTTCTAACT	No																				2												2
hsa-miR-491-5p	5p	hsa-mir-491	MI0003126	GUGGGG	22	AGUGGGGAACCCUUCCAUGAGG	MIMAT0002807	AGTGGGGAACCCTTCCATGAGG	Yes		5	2	7	3	2	12	16	6	4	5	19		5	2	7	3	2	12	16	6	4	5	19		7	5	11	3	7	29	24	9	8	7	25
hsa-miR-492	5p	hsa-mir-492	MI0003131	GGACCU	23	AGGACCUGCGGGACAAGAUUCUU	MIMAT0002812	ACCTGCGGGACAAGATTCTTGGTG	No																						5		4							2	4	4	5		4
hsa-miR-493-3p	3p	hsa-mir-493	MI0003132	GAAGGU	22	UGAAGGUCUACUGUGUGCCAGG	MIMAT0003161	TGAAGGTCTACTGTGTGCCAGG	Yes	4	3		8	3	2	11	5	14		2	2	4	3		8	3	2	11	5	14		2	2	6	5		11	5	8	14	10	28		5	2
hsa-miR-493-5p	5p	hsa-mir-493	MI0003132	UGUACA	22	UUGUACAUGGUAGGCUUUCAUU	MIMAT0002813	TTGTACATGGTAGGCTTTCATT	Yes	14	9	9	20	9	55	18	37	45	8	16	15	14	9	9	20	9	55	18	37	45	8	16	15	16	9	9	31	16	63	23	41	61	8	18	22
hsa-miR-494-3p	3p	hsa-mir-494	MI0003134	GAAACA	22	UGAAACAUACACGGGAAACCUC	MIMAT0002816	TGAAACATACACGGGAAACCTCT	No								2						2	2	11	7		9	9	15	4	9	3		2	2	11	7		11	11	24	4	9	5
hsa-miR-494-5p	5p	hsa-mir-494	MI0003134	GGUUGU	23	AGGUUGUCCGUGUUGUCUUCUCU	MIMAT0026607		No
hsa-miR-495-3p	3p	hsa-mir-495	MI0003135	AACAAA	22	AAACAAACAUGGUGCACUUCUU	MIMAT0002817	AAACAAACATGGTGCACTTCTT	Yes	9	12	4	29	10	17	42	20	86	13	9	20	9	12	4	29	10	17	42	20	86	13	9	20	12	21	6	36	18	32	59	22	122	16	20	32
hsa-miR-495-5p	5p	hsa-mir-495	MI0003135	AAGUUG	22	GAAGUUGCCCAUGUUAUUUUCG	MIMAT0022924		No
hsa-miR-496	3p	hsa-mir-496	MI0003136	GAGUAU	22	UGAGUAUUACAUGGCCAAUCUC	MIMAT0002818	AGTATTACATGGCCAATCTCC	No																	2	4	4	2				2					2	4	4	2	4			2
hsa-miR-497-3p	3p	hsa-mir-497	MI0003138	AAACCA	22	CAAACCACACUGUGGUGUUAGA	MIMAT0004768		No
hsa-miR-497-5p	5p	hsa-mir-497	MI0003138	AGCAGC	21	CAGCAGCACACUGUGGUUUGU	MIMAT0002820	CAGCAGCACACTGTGGTTTGT	Yes	3	5	2	8	2	14	7	3	24	2	5	3	3	5	2	8	2	14	7	3	24	2	5	3	3	10	5	23	8	24	13	21	36	4	9	9
hsa-miR-499a-3p	3p	hsa-mir-499a	MI0003183	ACAUCA	22	AACAUCACAGCAAGUCUGUGCU	MIMAT0004772		No
hsa-miR-499a-5p	5p	hsa-mir-499a	MI0003183	UAAGAC	21	UUAAGACUUGCAGUGAUGUUU	MIMAT0002870	TTAAGACTTGCAGTGATGTTT	Yes	37	73	80	256	85	53	98	152	245	16	93	47	37	73	80	256	85	53	98	152	245	16	93	47	93	125	155	405	137	137	214	278	534	22	139	95
hsa-miR-499b-3p	3p	hsa-mir-499b	MI0017396	ACAUCA	22	AACAUCACUGCAAGUCUUAACA	MIMAT0019898		No
hsa-miR-499b-5p	5p	hsa-mir-499b	MI0017396	CAGACU	21	ACAGACUUGCUGUGAUGUUCA	MIMAT0019897	ACAGACTTGCTGTGACGTTCA	No																2												2
hsa-miR-5001-3p	3p	hsa-mir-5001	MI0017867	UCUGCC	22	UUCUGCCUCUGUCCAGGUCCUU	MIMAT0021022	TTCTGCCTCTGTCCAGGTCCTTT	No			2	2		3			2					3		10	3		7		13	6	5	5		5	2	15	3	3	11		19	6	7	7
hsa-miR-5001-5p	5p	hsa-mir-5001	MI0017867	GGGCUG	24	AGGGCUGGACUCAGCGGCGGAGCU	MIMAT0021021	AGGGCTGGACTCAGCGGCGGAGC	No									3			2			2	2				2	3						2	6		4	2	6	10	5	3	5
hsa-miR-5004-3p	3p	hsa-mir-5004	MI0017870	UUGGAU	22	CUUGGAUUUUCCUGGGCCUCAG	MIMAT0021028	CTTGGATTTTCCTGGGCCTCAGT	No																		3												3		2
hsa-miR-5004-5p	5p	hsa-mir-5004	MI0017870	GAGGAC	22	UGAGGACAGGGCAAAUUCACGA	MIMAT0021027		No
hsa-miR-5006-3p	3p	hsa-mir-5006	MI0017873	UUCCCU	21	UUUCCCUUUCCAUCCUGGCAG	MIMAT0021034	TTTCCCTTTCCATCCTGGCAGT	No																					2			2									2			2
hsa-miR-5006-5p	5p	hsa-mir-5006	MI0017873	UGCCAG	21	UUGCCAGGGCAGGAGGUGGAA	MIMAT0021033		No
hsa-miR-5009-3p	3p	hsa-mir-5009	MI0017877	CCUAAA	22	UCCUAAAUCUGAAAGUCCAAAA	MIMAT0021042		No
hsa-miR-5009-5p	5p	hsa-mir-5009	MI0017877	UGGACU	24	UUGGACUUUUUCAGAUUUGGGGAU	MIMAT0021041	TTGGACTTTTTCAGATTTGGGGA	No		2		3			2												3	3	2					4		7		4	7	3	9			4
hsa-miR-500a-3p	3p	hsa-mir-500a	MI0003184	UGCACC	22	AUGCACCUGGGCAAGGAUUCUG	MIMAT0002871	ATGCACCTGGGCAAGGATTCTGA	No	9	31	18	73	40	19	56	149	60	29	74	71	21	66	68	306	88	57	202	305	261	87	119	132	60	225	188	859	288	303	534	856	675	234	457	422
hsa-miR-500a-5p	5p	hsa-mir-500a	MI0003184	AAUCCU	23	UAAUCCUUGCUACCUGGGUGAGA	MIMAT0004773	TAATCCTTGCTACCTGGGTGAGAGT	No				3		2	3	2	2		3		2	3	8	14	10	10	23	21	44	3	5	4	2	3	10	29	12	12	33	33	60	3	12	8
hsa-miR-500b-3p	3p	hsa-mir-500b	MI0015903	CACCCA	20	GCACCCAGGCAAGGAUUCUG	MIMAT0027032	AGTGCACCCGGGCAAGGATTCT	No																4	2	2			2	2						8	4	2	3	3	9	2
hsa-miR-500b-5p	5p	hsa-mir-500b	MI0015903	AUCCUU	18	AAUCCUUGCUACCUGGGU	MIMAT0016925	TAATCCTTGCTACCTGGGTGAGA	No																3		2	3	2	2		3					5		2	3	2	6		3	2
hsa-miR-501-3p	3p	hsa-mir-501	MI0003185	AUGCAC	22	AAUGCACCCGGGCAAGGAUUCU	MIMAT0004774	AATGCACCCGGGCAAGGATTCT	Yes	31	114	95	605	201	511	386	513	519	255	352	282	31	114	95	605	201	511	386	513	519	255	352	282	73	271	205	1119	402	892	700	1038	973	516	683	681
hsa-miR-501-5p	5p	hsa-mir-501	MI0003185	AUCCUU	22	AAUCCUUUGUCCCUGGGUGAGA	MIMAT0002872	AATCCTTTGTCCCTGGGTGAGAGT	No											3		5	20	26	79	52	24	78	33	67	22	31	27	8	30	42	135	75	36	119	57	106	42	58	48
hsa-miR-5010-3p	3p	hsa-mir-5010	MI0017878	UUUGUG	22	UUUUGUGUCUCCCAUUCCCCAG	MIMAT0021044	TTTTGTGTCTCCCATTCCCCAGT	No		3		2		3		5	3	6	2	2	2	12	11	46	13	48	42	48	47	25	21	23	2	21	17	71	17	60	56	72	74	38	30	41
hsa-miR-5010-5p	5p	hsa-mir-5010	MI0017878	GGGGGA	22	AGGGGGAUGGCAGAGCAAAAUU	MIMAT0021043	AGGGGGATGGCAGAGCAAAATT	Yes						2	2	3	5	3								2	2	3	5	3						4		4	4	7	7	5	2
hsa-miR-502-3p	3p	hsa-mir-502	MI0003186	AUGCAC	22	AAUGCACCUGGGCAAGGAUUCA	MIMAT0004775	AATGCACCTGGGCAAGGATTCA	Yes	6	14	10	59	16	35	40	53	46	29	25	34	6	14	10	59	16	35	40	53	46	29	25	34	8	42	33	149	52	101	87	148	97	55	71	102
hsa-miR-502-5p	5p	hsa-mir-502	MI0003186	UCCUUG	21	AUCCUUGCUAUCUGGGUGCUA	MIMAT0002873	AATCCTTGCTATCTGGGTGCTAGT	No																6		3	2	2	2							10		3	2	2	2	2	3	4
hsa-miR-503-3p	3p	hsa-mir-503	MI0003188	GGGUAU	23	GGGGUAUUGUUUCCGCUGCCAGG	MIMAT0022925		No
hsa-miR-503-5p	5p	hsa-mir-503	MI0003188	AGCAGC	23	UAGCAGCGGGAACAGUUCUGCAG	MIMAT0002874	TAGCAGCGGGAACAGTTCTG	No								2					6	11	7	42	16	25	19	43	66	13	25	37	11	44	18	126	46	68	78	133	169	26	79	110
hsa-miR-504-3p	3p	hsa-mir-504	MI0003189	GGAGUG	21	GGGAGUGCAGGGCAGGGUUUC	MIMAT0026612		No
hsa-miR-504-5p	5p	hsa-mir-504	MI0003189	GACCCU	22	AGACCCUGGUCUGCACUCUAUC	MIMAT0002875	GACCCTGGTCTGCACTCTGTC	No	3	8	5	10	4	12	6	14	7		5	7		5	2	12	6	20	21	15	27	13	20	22	6	18	9	39	14	56	49	34	59	21	46	32
hsa-miR-505-3p	3p	hsa-mir-505	MI0003190	GUCAAC	22	CGUCAACACUUGCUGGUUUCCU	MIMAT0002876	CGTCAACACTTGCTGGTTTCCTCT	No	6	15	21	140	34	73	53	68	81	19	27	41	17	60	44	230	71	140	83	179	133	87	91	105	40	201	140	718	222	408	259	471	479	240	246	342
hsa-miR-505-5p	5p	hsa-mir-505	MI0003190	GGAGCC	22	GGGAGCCAGGAAGUAUUGAUGU	MIMAT0004776	GGGAGCCAGGAAGTATTGATGTT	No		4		10	8	3		8		2	6	4	3	11	8	31	7	22	34	35	26	13	9	23	3	17	8	53	20	34	42	54	35	21	15	41
hsa-miR-506-3p	3p	hsa-mir-506	MI0003193	AAGGCA	21	UAAGGCACCCUUCUGAGUAGA	MIMAT0002878	GTAAGGCACCCTTCTGAGTAGA	No																								2												2
hsa-miR-506-5p	5p	hsa-mir-506	MI0003193	AUUCAG	22	UAUUCAGGAAGGUGUUACUUAA	MIMAT0022701		No
hsa-miR-508-3p	3p	hsa-mir-508	MI0003195	GAUUGU	23	UGAUUGUAGCCUUUUGGAGUAGA	MIMAT0002880	TGATTGTAGCCTTTTGGAGTAG	No																					2												2
hsa-miR-508-5p	5p	hsa-mir-508	MI0003195	ACUCCA	23	UACUCCAGAGGGCGUCACUCAUG	MIMAT0004778		No
hsa-miR-5088-3p	3p	hsa-mir-5088	MI0017977	CCCUUC	21	UCCCUUCUUCCUGGGCCCUCA	MIMAT0027041	CCCTCCCTTCTTCCTGGGCCCTA	No																2									2			2					2
hsa-miR-5088-5p	5p	hsa-mir-5088	MI0017977	AGGGCU	24	CAGGGCUCAGGGAUUGGAUGGAGG	MIMAT0021080	CAGGGCTCAGGGATTGGATGGAG	No																		2					4					2		2			3		4
hsa-miR-509-3-5p	5p	hsa-mir-509-3	MI0005717	ACUGCA	22	UACUGCAGACGUGGCAAUCAUG	MIMAT0004975	TACTGCAGACGTGGCAATCATG	Yes		4		4		13		5	2		4	3		4		4		13		5	2		4	3		4		6		21	2	5	5		6	3
hsa-miR-509-3p	3p	hsa-mir-509-1	MI0003196	GAUUGG	22	UGAUUGGUACGUCUGUGGGUAG	MIMAT0002881	TGATTGGTACGTCTGTGGGTAGA	No																2		2		8	2		4	3				2		2		8	2		4	3
hsa-miR-509-3p	3p	hsa-mir-509-2	MI0005530	GAUUGG	22	UGAUUGGUACGUCUGUGGGUAG	MIMAT0002881	TGATTGGTACGTCTGTGGGTAGA	No																2		2		8	2		4	3				2		2		8	2		4	3
hsa-miR-509-3p	3p	hsa-mir-509-3	MI0005717	GAUUGG	22	UGAUUGGUACGUCUGUGGGUAG	MIMAT0002881	TGATTGGTACGTCTGTGGGTAGA	No																2		2		8	2		4	3				2		2		8	2		4	3
hsa-miR-509-5p	5p	hsa-mir-509-1	MI0003196	ACUGCA	21	UACUGCAGACAGUGGCAAUCA	MIMAT0004779	TACTGCAGACAGTGGCAATCATG	No																					2												2
hsa-miR-509-5p	5p	hsa-mir-509-2	MI0005530	ACUGCA	21	UACUGCAGACAGUGGCAAUCA	MIMAT0004779	TACTGCAGACAGTGGCAATCATG	No																					2												2
hsa-miR-5090	5p	hsa-mir-5090	MI0017979	CGGGGC	23	CCGGGGCAGAUUGGUGUAGGGUG	MIMAT0021082		No
hsa-miR-5091	5p	hsa-mir-5091	MI0017980	CGGAGA	23	ACGGAGACGACAAGACUGUGCUG	MIMAT0021083		No
hsa-miR-5094	5p	hsa-mir-5094	MI0017983	AUCAGU	22	AAUCAGUGAAUGCCUUGAACCU	MIMAT0021086	ATCAGTGAATGCCTTGAACCT	No				3			2									5				3	4							10			4	6	6
hsa-miR-5095	5p	hsa-mir-5095	MI0018001	UACAGG	21	UUACAGGCGUGAACCACCGCG	MIMAT0020600	GGGATTACAGGCGTGAACCACT	No																		2												2
hsa-miR-5096	5p	hsa-mir-5096	MI0018004	UUUCAC	21	GUUUCACCAUGUUGGUCAGGC	MIMAT0020603	CATGTTGGCCAGGCTGGT	No																		4					2							4		2	7		2	2
hsa-miR-5100	3p	hsa-mir-5100	MI0019116	UCAGAU	22	UUCAGAUCCCAGCGGUGCCUCU	MIMAT0022259	ATCCCAGCGGTGCCTCCA	No													9	13	20	41	31	17	101	68	109	37	63	37	13	22	39	96	63	33	201	158	223	78	100	91
hsa-miR-511-3p	3p	hsa-mir-511	MI0003127	AUGUGU	20	AAUGUGUAGCAAAAGACAGA	MIMAT0026606	AATGTGTAGCAAAAGACAGGAT	No													4												4			5
hsa-miR-511-5p	5p	hsa-mir-511	MI0003127	UGUCUU	21	GUGUCUUUUGCUCUGCAGUCA	MIMAT0002808	GTGTCTTTTGCTCTGCAGTCA	Yes								5	5											5	5									2		7	5
hsa-miR-514a-3p	3p	hsa-mir-514a-1	MI0003198	UUGACA	21	AUUGACACUUCUGUGAGUAGA	MIMAT0002883	ATTGACACTTCTGTGAGTAGA	Yes								3												3												3
hsa-miR-514a-3p	3p	hsa-mir-514a-2	MI0003199	UUGACA	21	AUUGACACUUCUGUGAGUAGA	MIMAT0002883	ATTGACACTTCTGTGAGTAGA	Yes																				3												3
hsa-miR-514a-3p	3p	hsa-mir-514a-3	MI0003200	UUGACA	21	AUUGACACUUCUGUGAGUAGA	MIMAT0002883	ATTGACACTTCTGTGAGTAGA	Yes																				3												3
hsa-miR-514a-5p	5p	hsa-mir-514a-1	MI0003198	ACUCUG	23	UACUCUGGAGAGUGACAAUCAUG	MIMAT0022702		No
hsa-miR-514a-5p	5p	hsa-mir-514a-2	MI0003199	ACUCUG	23	UACUCUGGAGAGUGACAAUCAUG	MIMAT0022702		No
hsa-miR-514a-5p	5p	hsa-mir-514a-3	MI0003200	ACUCUG	23	UACUCUGGAGAGUGACAAUCAUG	MIMAT0022702		No
hsa-miR-516a-3p	3p	hsa-mir-516a-1	MI0003180	GCUUCC	18	UGCUUCCUUUCAGAGGGU	MIMAT0006778		No
hsa-miR-516a-3p	3p	hsa-mir-516a-2	MI0003181	GCUUCC	18	UGCUUCCUUUCAGAGGGU	MIMAT0006778		No
hsa-miR-516a-5p	5p	hsa-mir-516a-1	MI0003180	UCUCGA	23	UUCUCGAGGAAAGAAGCACUUUC	MIMAT0004770	TTCTCGAGGAAAGAAGCACT	No																		3												3			3
hsa-miR-516a-5p	5p	hsa-mir-516a-2	MI0003181	UCUCGA	23	UUCUCGAGGAAAGAAGCACUUUC	MIMAT0004770	TTCTCGAGGAAAGAAGCACT	No																		3												3			3
hsa-miR-516b-3p	3p	hsa-mir-516b-1	MI0003172	GCUUCC	18	UGCUUCCUUUCAGAGGGU	MIMAT0002860		No
hsa-miR-516b-3p	3p	hsa-mir-516b-2	MI0003167	GCUUCC	18	UGCUUCCUUUCAGAGGGU	MIMAT0002860		No
hsa-miR-516b-5p	5p	hsa-mir-516b-1	MI0003172	UCUGGA	22	AUCUGGAGGUAAGAAGCACUUU	MIMAT0002859	ATCTGGAGGTAAGAAGCACTTT	Yes								4	6											4	6							2				4	11
hsa-miR-516b-5p	5p	hsa-mir-516b-2	MI0003167	UCUGGA	22	AUCUGGAGGUAAGAAGCACUUU	MIMAT0002859	ATCTGGAGGTAAGAAGCACTTT	Yes								4	6											4	6							2				4	11
hsa-miR-517-5p	5p	hsa-mir-517a	MI0003161	CUCUAG	22	CCUCUAGAUGGAAGCACUGUCU	MIMAT0002851		No
hsa-miR-517-5p	5p	hsa-mir-517b	MI0003165	CUCUAG	22	CCUCUAGAUGGAAGCACUGUCU	MIMAT0002851		No
hsa-miR-517-5p	5p	hsa-mir-517c	MI0003174	CUCUAG	22	CCUCUAGAUGGAAGCACUGUCU	MIMAT0002851		No
hsa-miR-517a-3p	3p	hsa-mir-517a	MI0003161	UCGUGC	22	AUCGUGCAUCCCUUUAGAGUGU	MIMAT0002852	ATCGTGCATCCCTTTAGAGTGT	Yes									3												3												3
hsa-miR-517b-3p	3p	hsa-mir-517b	MI0003165	UCGUGC	22	AUCGUGCAUCCCUUUAGAGUGU	MIMAT0002857	ATCGTGCATCCCTTTAGAGTGT	Yes																					3												3
hsa-miR-517c-3p	3p	hsa-mir-517c	MI0003174	UCGUGC	22	AUCGUGCAUCCUUUUAGAGUGU	MIMAT0002866		No
hsa-miR-5186	3p	hsa-mir-5186	MI0018165	GAGAUU	21	AGAGAUUGGUAGAAAUCAGGU	MIMAT0021116	GAGAGATTGGTAGAAAT	No																					3												3
hsa-miR-5187-3p	3p	hsa-mir-5187	MI0018166	CUGAAU	21	ACUGAAUCCUCUUUUCCUCAG	MIMAT0021118		No
hsa-miR-5187-5p	5p	hsa-mir-5187	MI0018166	GGGAUG	22	UGGGAUGAGGGAUUGAAGUGGA	MIMAT0021117	TGGGATGAGGGATTGAAGTGGA	Yes				3								5				3								5				3	3							7
hsa-miR-5188	3p	hsa-mir-5188	MI0018167	AUCGGA	23	AAUCGGACCCAUUUAAACCGGAG	MIMAT0021119	ATCGGACCCATTTAAACCGGAG	No																		2												2
hsa-miR-5189-3p	3p	hsa-mir-5189	MI0018168	GCCAAC	21	UGCCAACCGUCAGAGCCCAGA	MIMAT0027088		No
hsa-miR-5189-5p	5p	hsa-mir-5189	MI0018168	CUGGGC	24	UCUGGGCACAGGCGGAUGGACAGG	MIMAT0021120	TCTGGGCACAGGCGGATGGACAGGT	No																					4									2			4		3
hsa-miR-518b	3p	hsa-mir-518b	MI0003156	AAAGCG	22	CAAAGCGCUCCCCUUUAGAGGU	MIMAT0002844		No
hsa-miR-5193	3p	hsa-mir-5193	MI0018172	CCUCCU	22	UCCUCCUCUACCUCAUCCCAGU	MIMAT0021124	CTCCTCTACCTCATCCCAGTT	No						2												6												8			2
hsa-miR-5196-3p	3p	hsa-mir-5196	MI0018175	CAUCCU	21	UCAUCCUCGUCUCCCUCCCAG	MIMAT0021129	TCATCCTCGTCTCCCTCCCAGT	No																					4												4
hsa-miR-5196-5p	5p	hsa-mir-5196	MI0018175	GGGAAG	22	AGGGAAGGGGACGAGGGUUGGG	MIMAT0021128		No
hsa-miR-520a-3p	3p	hsa-mir-520a	MI0003149	AAGUGC	22	AAAGUGCUUCCCUUUGGACUGU	MIMAT0002834	AAAGTGCTTCCCTTTGTACT	No																2												2
hsa-miR-520a-5p	5p	hsa-mir-520a	MI0003149	UCCAGA	21	CUCCAGAGGGAAGUACUUUCU	MIMAT0002833		No
hsa-miR-520f-3p	3p	hsa-mir-520f	MI0003146	AGUGCU	22	AAGUGCUUCCUUUUAGAGGGUU	MIMAT0002830	CAAGTGCTTCCTTTTAGAGGGT	No																		2												2
hsa-miR-520f-5p	5p	hsa-mir-520f	MI0003146	CUCUAA	22	CCUCUAAAGGGAAGCGCUUUCU	MIMAT0026609		No
hsa-miR-521	3p	hsa-mir-521-2	MI0003163	ACGCAC	22	AACGCACUUCCCUUUAGAGUGU	MIMAT0002854		No
hsa-miR-522-3p	3p	hsa-mir-522	MI0003177	AAAUGG	22	AAAAUGGUUCCCUUUAGAGUGU	MIMAT0002868	AAAATGGTTCCCTTTAGAGTGG	No																								3												3
hsa-miR-522-5p	5p	hsa-mir-522	MI0003177	UCUAGA	22	CUCUAGAGGGAAGCGCUUUCUG	MIMAT0005451		No
hsa-miR-525-3p	3p	hsa-mir-525	MI0003152	AAGGCG	22	GAAGGCGCUUCCCUUUAGAGCG	MIMAT0002839		No
hsa-miR-525-5p	5p	hsa-mir-525	MI0003152	UCCAGA	21	CUCCAGAGGGAUGCACUUUCU	MIMAT0002838	CAGAGGGCTGCACTTTCT	No																		5												5
hsa-miR-526b-3p	3p	hsa-mir-526b	MI0003150	AAAGUG	22	GAAAGUGCUUCCUUUUAGAGGC	MIMAT0002836		No
hsa-miR-526b-5p	5p	hsa-mir-526b	MI0003150	UCUUGA	23	CUCUUGAGGGAAGCACUUUCUGU	MIMAT0002835	CTCTTGAGGGAAGCACTTTCTGT	Yes								3	4											3	4											3	4
hsa-miR-532-3p	3p	hsa-mir-532	MI0003205	CUCCCA	22	CCUCCCACACCCAAGGCUUGCA	MIMAT0004780	CCTCCCACACCCAAGGCTTGCA	Yes	17	31	42	101	52	93	75	132	160	76	62	104	17	31	42	101	52	93	75	132	160	76	62	104	36	72	89	234	137	181	201	261	312	154	136	254
hsa-miR-532-5p	5p	hsa-mir-532	MI0003205	AUGCCU	22	CAUGCCUUGAGUGUAGGACCGU	MIMAT0002888	CATGCCTTGAGTGTAGGACCGT	Yes	285	1420	1087	7434	1843	4372	4314	6377	5232	1451	2288	2419	285	1420	1087	7434	1843	4372	4314	6377	5232	1451	2288	2419	576	2731	1816	11790	3143	7116	6496	10212	8474	2410	3940	4820
hsa-miR-539-3p	3p	hsa-mir-539	MI0003514	UCAUAC	22	AUCAUACAAGGACAAUUUCUUU	MIMAT0022705		No
hsa-miR-539-5p	5p	hsa-mir-539	MI0003514	GAGAAA	22	GGAGAAAUUAUCCUUGGUGUGU	MIMAT0003163	GGAGAAATTATCCTTGGTGTGTT	No								2								3	2				10		4				2	3	2			2	13		4
hsa-miR-541-3p	3p	hsa-mir-541	MI0005539	GGUGGG	22	UGGUGGGCACAGAAUCUGGACU	MIMAT0004920	TGGTGGGCACAGAATCTGGACT	Yes			3		2	2	2				2				3		2	2	2				2				3		2	2	2				2
hsa-miR-541-5p	5p	hsa-mir-541	MI0005539	AAGGAU	25	AAAGGAUUCUGCUGUCGGUCCCACU	MIMAT0004919	AAAGGATTCTGCTGTCGGTC	No									7											5			4									5	12		4
hsa-miR-542-3p	3p	hsa-mir-542	MI0003686	GUGACA	22	UGUGACAGAUUGAUAACUGAAA	MIMAT0003389	TGTGACAGATTGATAACTGAAA	Yes	3	17	11	57	19	11	24	62	33	3	13	10	3	17	11	57	19	11	24	62	33	3	13	10	17	44	46	152	57	59	86	198	111	14	64	45
hsa-miR-542-5p	5p	hsa-mir-542	MI0003686	CGGGGA	23	UCGGGGAUCAUCAUGUCACGAGA	MIMAT0003340	CTCGGGGATCATCATGTCACG	No																2			2					2				2		5	2					2
hsa-miR-543	3p	hsa-mir-543	MI0005565	AACAUU	22	AAACAUUCGCGGUGCACUUCUU	MIMAT0004954	AAACATTCGCGGTGCACTTCTT	Yes		15	7	22	8	17	42	28	20	13	19	16		15	7	22	8	17	42	28	20	13	19	16	2	20	7	36	24	44	57	40	49	24	42	33
hsa-miR-544b	3p	hsa-mir-544b	MI0014159	CCUGAG	22	ACCUGAGGUUGUGCAUUUCUAA	MIMAT0015004	ACCTGAGGTTGTGCATTTCT	No																			3	3			2							2	3	3			2
hsa-miR-548a-3p	3p	hsa-mir-548a-3	MI0003612	AAAACU	22	CAAAACUGGCAAUUACUUUUGC	MIMAT0003251		No
hsa-miR-548a-5p	5p	hsa-mir-548a-3	MI0003612	AAAGUA	22	AAAAGUAAUUGCGAGUUUUACC	MIMAT0004803		No
hsa-miR-548ae-3p	3p	hsa-mir-548ae-2	MI0016780	AAAAAC	21	CAAAAACUGCAAUUACUUUCA	MIMAT0018954		No
hsa-miR-548ae-5p	5p	hsa-mir-548ae-2	MI0016780	AAAGUA	20	AAAAGUAAUUGUGGUUUUUG	MIMAT0032115	AAAAGTAATTGTGGTTTTTGT	No																				3								2			2	3	2
hsa-miR-548ag	5p	hsa-mir-548ag-2	MI0016794	AAGGUA	21	AAAGGUAAUUGUGGUUUCUGC	MIMAT0018969	AAAGGTAATTGTGGTTTCTGCC	No																4		2										4		2
hsa-miR-548ah-3p	3p	hsa-mir-548ah	MI0016796	AAAAAC	22	CAAAAACUGCAGUUACUUUUGC	MIMAT0020957	CAAAAACTGCAGTTACTTTTGC	Yes				2		3	2	5	3							2		3	2	5	3							4		3	4	5	3
hsa-miR-548ah-5p	5p	hsa-mir-548ah	MI0016796	AAAGUG	20	AAAAGUGAUUGCAGUGUUUG	MIMAT0018972		No
hsa-miR-548al	3p	hsa-mir-548al	MI0016851	ACGGCA	22	AACGGCAAUGACUUUUGUACCA	MIMAT0019024	AAACGGCAATGACTTTTGTACA	No																2												2
hsa-miR-548am-3p	3p	hsa-mir-548am	MI0016904	AAAAAC	22	CAAAAACUGCAGUUACUUUUGU	MIMAT0019076	CCAAAACTGCAGTTACTTTTGT	No				3		4								2	4	7	4	7	7	6	10	3	3	3		2	4	10	4	11	9	8	10	3	3	3
hsa-miR-548am-5p	5p	hsa-mir-548am	MI0016904	AAAGUA	22	AAAAGUAAUUGCGGUUUUUGCC	MIMAT0022740		No
hsa-miR-548av-3p	3p	hsa-mir-548av	MI0019152	AAACUG	20	AAAACUGCAGUUACUUUUGC	MIMAT0022304	AAAACTGCAGTTACTTTTGTGT	No																					2												2
hsa-miR-548av-5p	5p	hsa-mir-548av	MI0019152	AAAGUA	18	AAAAGUACUUGCGGAUUU	MIMAT0022303		No
hsa-miR-548ay-3p	3p	hsa-mir-548ay	MI0022210	AAAACC	22	CAAAACCGCGAUUACUCUUGCA	MIMAT0025453	CCAAAACCGCGATTACTCTTG	No		2																		2						2						2		2
hsa-miR-548ay-5p	5p	hsa-mir-548ay	MI0022210	AAAGUA	21	AAAAGUAAUUGUGGUUUUUGC	MIMAT0025452	AAAAGTAATTGTGGTTTTGGCA	No																				4								2				4
hsa-miR-548az-3p	3p	hsa-mir-548az	MI0022212	AAAACU	21	AAAAACUGCAAUCACUUUUGC	MIMAT0025457		No
hsa-miR-548az-5p	5p	hsa-mir-548az	MI0022212	AAAAGU	22	CAAAAGUGAUUGUGGUUUUUGC	MIMAT0025456	AAAAGTGATTGTGGTTTTTGCT	No		2				4								2		15	2	12		9				3		4		15	2	18		9				3
hsa-miR-548b-3p	3p	hsa-mir-548b	MI0003596	AAGAAC	22	CAAGAACCUCAGUUGCUUUUGU	MIMAT0003254		No
hsa-miR-548b-5p	5p	hsa-mir-548b	MI0003596	AAAGUA	22	AAAAGUAAUUGUGGUUUUGGCC	MIMAT0004798	AAAAGTAATTGTGGTTTTGGC	No				2				3				2		2	2	14	2	8	5	27	4	4	3	12		2	2	16	2	8	5	37	4	4	3	17
hsa-miR-548e-3p	3p	hsa-mir-548e	MI0006344	AAAACU	22	AAAAACUGAGACUACUUUUGCA	MIMAT0005874	AAAAACTGAGACTACTTTTGCA	Yes				4				5								4				5						2		6		11		5			2
hsa-miR-548e-5p	5p	hsa-mir-548e	MI0006344	AAAAGC	22	CAAAAGCAAUCGCGGUUUUUGC	MIMAT0026736		No
hsa-miR-548i	5p	hsa-mir-548i-1	MI0006421	AAAGUA	22	AAAAGUAAUUGCGGAUUUUGCC	MIMAT0005935		No
hsa-miR-548i	5p	hsa-mir-548i-2	MI0006422	AAAGUA	22	AAAAGUAAUUGCGGAUUUUGCC	MIMAT0005935		No
hsa-miR-548j-3p	3p	hsa-mir-548j	MI0006345	AAAAAC	21	CAAAAACUGCAUUACUUUUGC	MIMAT0026737	CAAAAACTGCATTACTTTTGC	Yes											3												3												3
hsa-miR-548j-5p	5p	hsa-mir-548j	MI0006345	AAAGUA	22	AAAAGUAAUUGCGGUCUUUGGU	MIMAT0005875	AAAAGTAATTGCGGTCTTTGGT	Yes											4	2											4	2											6	2
hsa-miR-548k	5p	hsa-mir-548k	MI0006354	AAAGUA	22	AAAAGUACUUGCGGAUUUUGCU	MIMAT0005882	AAAAGTACTTGCGGATTTTGCT	Yes		3		41	3	9	7	21	8		8	6		3		41	3	9	7	21	8		8	6		5		50	5	9	7	25	8		8	9
hsa-miR-548l	5p	hsa-mir-548l	MI0006361	AAAGUA	22	AAAAGUAUUUGCGGGUUUUGUC	MIMAT0005889	AAAAGTATTTGCGGGTTTTGT	No					2											5		6		3			2	3				5	2	6		3			2	3
hsa-miR-548n	5p	hsa-mir-548n	MI0006399	AAAAGU	22	CAAAAGUAAUUGUGGAUUUUGU	MIMAT0005916	AAAAGTAATTGTGGATTTTGT	No																		5												5	2		2
hsa-miR-548o-3p	3p	hsa-mir-548o-2	MI0016746	CAAAAC	22	CCAAAACUGCAGUUACUUUUGC	MIMAT0005919	CCAAAACTGCAGTTACTTTTGC	Yes	5	14	16	71	20	119	88	114	123	13	21	33	5	14	16	71	20	119	88	114	123	13	21	33	5	26	30	113	39	148	113	150	160	19	30	49
hsa-miR-548o-3p	3p	hsa-mir-548o	MI0006402	CAAAAC	22	CCAAAACUGCAGUUACUUUUGC	MIMAT0005919	CCAAAACTGCAGTTACTTTTGC	Yes	5	14	16	71	20	119	88	114	123	13	21	33	5	14	16	71	20	119	88	114	123	13	21	33	5	26	30	113	39	148	113	150	160	19	30	49
hsa-miR-548o-5p	5p	hsa-mir-548o-2	MI0016746	AAAGUA	22	AAAAGUAAUUGCGGUUUUUGCC	MIMAT0022738		No
hsa-miR-548p	3p	hsa-mir-548p	MI0006420	AGCAAA	22	UAGCAAAAACUGCAGUUACUUU	MIMAT0005934	CAAAAACTGCAGTTACTTTTGC	No				2												2		3	2	5	3							6		3	4	5	3
hsa-miR-548q	5p	hsa-mir-548q	MI0010637	CUGGUG	22	GCUGGUGCAAAAGUAAUGGCGG	MIMAT0011163	AGGCTGGTGCAAAAGTAAT	No																		4												4	2	2		2
hsa-miR-548s	3p	hsa-mir-548s	MI0014141	UGGCCA	23	AUGGCCAAAACUGCAGUUAUUUU	MIMAT0014987	TAATGGCCAAAACTGCAGTTAT	No																		8		2										8		2				2
hsa-miR-548t-3p	3p	hsa-mir-548t	MI0014164	AAAACC	25	AAAAACCACAAUUACUUUUGCACCA	MIMAT0022730		No
hsa-miR-548t-5p	5p	hsa-mir-548t	MI0014164	AAAAGU	21	CAAAAGUGAUCGUGGUUUUUG	MIMAT0015009	CAAAAGTGATCGTGGTTTTTG	Yes								3												3												5	2
hsa-miR-548u	3p	hsa-mir-548u	MI0014168	AAAGAC	23	CAAAGACUGCAAUUACUUUUGCG	MIMAT0015013	CACAGACTGCAATTACTTTTGC	No																		3										2		3
hsa-miR-548w	5p	hsa-mir-548w	MI0014222	AAAGUA	23	AAAAGUAACUGCGGUUUUUGCCU	MIMAT0015060		No
hsa-miR-549a	3p	hsa-mir-549a	MI0003679	GACAAC	21	UGACAACUAUGGAUGAGCUCU	MIMAT0003333	GTGACAACTATGGATGAGCTCT	No																				3												3
hsa-miR-550a-3-5p	5p	hsa-mir-550a-3	MI0003762	GUGCCU	20	AGUGCCUGAGGGAGUAAGAG	MIMAT0020925	AGTGCCTGAGGGAGTAAGAGT	No		2		3		3		2	3	5	2	2	3	6	7	39	25	15	28	25	28	38	29	6	3	8	7	60	27	34	40	44	43	48	33	12
hsa-miR-550a-3p	3p	hsa-mir-550a-1	MI0003600	GUCUUA	22	UGUCUUACUCCCUCAGGCACAU	MIMAT0003257	TGTCTTACTCCCTCAGGCACAT	Yes		2		5		2	2	5	4	2	2	4		2		5		2	2	5	4	2	2	4		2		5		2	2	5	4	2	2	6
hsa-miR-550a-3p	3p	hsa-mir-550a-2	MI0003601	GUCUUA	22	UGUCUUACUCCCUCAGGCACAU	MIMAT0003257	TGTCTTACTCCCTCAGGCACAT	Yes		2		5		2	2	5	4	2	2	4		2		5		2	2	5	4	2	2	4		2		5		2	2	5	4	2	2	6
hsa-miR-550a-3p	3p	hsa-mir-550a-3	MI0003762	GUCUUA	22	UGUCUUACUCCCUCAGGCACAU	MIMAT0003257	TGTCTTACTCCCTCAGGCACAT	Yes		2		5		2	2	5	4	2	2	4		2		5		2	2	5	4	2	2	4		2		5		2	2	5	4	2	2	6
hsa-miR-550a-5p	5p	hsa-mir-550a-1	MI0003600	GUGCCU	23	AGUGCCUGAGGGAGUAAGAGCCC	MIMAT0004800	AGTGCCTGAGGGAGTAAGAGC	No				3	3	3	2	3	4			3	5	21	13	107	28	50	69	122	106	48	42	77	5	26	15	127	35	70	88	155	120	68	55	84
hsa-miR-550a-5p	5p	hsa-mir-550a-2	MI0003601	GUGCCU	23	AGUGCCUGAGGGAGUAAGAGCCC	MIMAT0004800	AGTGCCTGAGGGAGTAAGAGC	No				3	3	3	2	3	4			3	5	21	13	107	28	50	69	122	106	48	42	77	5	26	15	127	35	70	88	155	120	68	55	84
hsa-miR-551a	3p	hsa-mir-551a	MI0003556	CGACCC	21	GCGACCCACUCUUGGUUUCCA	MIMAT0003214	GCGACCCACTCTTGGTTTCCA	Yes						3			5									3			5									5			5
hsa-miR-552-3p	3p	hsa-mir-552	MI0003557	ACAGGU	21	AACAGGUGACUGGUUAGACAA	MIMAT0003215	AACAGGTGACTGGTTAGACAA	Yes								2				4								2				4				2			2	4				4
hsa-miR-552-5p	5p	hsa-mir-552	MI0003557	UUUAAC	21	GUUUAACCUUUUGCCUGUUGG	MIMAT0026615	TGTTTAACCTTTTGCCTGTTGG	No																				2												2
hsa-miR-556-3p	3p	hsa-mir-556	MI0003562	UAUUAC	22	AUAUUACCAUUAGCUCAUCUUU	MIMAT0004793	ATATTACCATTAGCTCATCTT	No																					2		2										2		2
hsa-miR-556-5p	5p	hsa-mir-556	MI0003562	AUGAGC	22	GAUGAGCUCAUUGUAAUAUGAG	MIMAT0003220	GATGAGCTCATTGTAATAT	No																		4												4
hsa-miR-5581-3p	3p	hsa-mir-5581	MI0019136	UCCAUG	22	UUCCAUGCCUCCUAGAAGUUCC	MIMAT0022276	TTCCATGCCTCCTAGAAGTTCC	Yes									4												4									2			4
hsa-miR-5581-5p	5p	hsa-mir-5581	MI0019136	GCCUUC	22	AGCCUUCCAGGAGAAAUGGAGA	MIMAT0022275		No
hsa-miR-5582-3p	3p	hsa-mir-5582	MI0019138	AAAACU	22	UAAAACUUUAAGUGUGCCUAGG	MIMAT0022280	TAAAACTTTAAGTGTGCCTAGGT	No																2												2
hsa-miR-5582-5p	5p	hsa-mir-5582	MI0019138	AGGCAC	22	UAGGCACACUUAAAGUUAUAGC	MIMAT0022279		No
hsa-miR-5583-3p	3p	hsa-mir-5583-1	MI0019139	AAUAUG	22	GAAUAUGGGUAUAUUAGUUUGG	MIMAT0022282	GAATATGGGTATATTAGTTTGGA	No																		2												4
hsa-miR-5583-3p	3p	hsa-mir-5583-2	MI0019140	AAUAUG	22	GAAUAUGGGUAUAUUAGUUUGG	MIMAT0022282	GAATATGGGTATATTAGTTTGGA	No																		2												4
hsa-miR-5583-5p	5p	hsa-mir-5583-1	MI0019139	AACUAA	22	AAACUAAUAUACCCAUAUUCUG	MIMAT0022281		No
hsa-miR-5583-5p	5p	hsa-mir-5583-2	MI0019140	AACUAA	22	AAACUAAUAUACCCAUAUUCUG	MIMAT0022281		No
hsa-miR-5584-3p	3p	hsa-mir-5584	MI0019141	AGUUCU	22	UAGUUCUUCCCUUUGCCCAAUU	MIMAT0022284		No
hsa-miR-5584-5p	5p	hsa-mir-5584	MI0019141	AGGGAA	22	CAGGGAAAUGGGAAGAACUAGA	MIMAT0022283	CAGGGAAATGGGAAGAACTAGA	Yes						4												4												4				2
hsa-miR-5585-3p	3p	hsa-mir-5585	MI0019142	UGAAUA	22	CUGAAUAGCUGGGACUACAGGU	MIMAT0022286	TAGCTGGGACTACAGGC	No																2												2				2
hsa-miR-5585-5p	5p	hsa-mir-5585	MI0019142	GAAGUA	22	UGAAGUACCAGCUACUCGAGAG	MIMAT0022285	CTGAAGTACCAGCTACTCGAGA	No																					3												3
hsa-miR-5587-3p	3p	hsa-mir-5587	MI0019144	CCCCGG	21	GCCCCGGGCAGUGUGAUCAUC	MIMAT0022290	GCCCCGGGCAGTGTGATCATT	No																		2										2		2
hsa-miR-5587-5p	5p	hsa-mir-5587	MI0019144	UGGUCA	18	AUGGUCACCUCCGGGACU	MIMAT0022289	ATGGTCACCTCCGGGACTCT	No																			2												2
hsa-miR-5588-3p	3p	hsa-mir-5588	MI0019147	AGUCCC	19	AAGUCCCACUAAUGCCAGC	MIMAT0022296	TAAAAGTCCCACTAATGCCAGCC	No																	2												2
hsa-miR-5588-5p	5p	hsa-mir-5588	MI0019147	CUGGCA	21	ACUGGCAUUAGUGGGACUUUU	MIMAT0022295	ACTGGCATTAGTGGGACTTTT	Yes				3				4	6			2				3				4	6			2				7				6	6			2
hsa-miR-5589-3p	3p	hsa-mir-5589	MI0019148	GCACAU	23	UGCACAUGGCAACCUAGCUCCCA	MIMAT0022298		No
hsa-miR-5589-5p	5p	hsa-mir-5589	MI0019148	GCUGGG	21	GGCUGGGUGCUCUUGUGCAGU	MIMAT0022297	TGGCTGGGTGCTCTTGTGCAGT	No							2									9	2	3	2	8				2				9	2	3	4	8	3			4
hsa-miR-558	3p	hsa-mir-558	MI0003564	GAGCUG	19	UGAGCUGCUGUACCAAAAU	MIMAT0003222		No
hsa-miR-559	5p	hsa-mir-559	MI0003565	AAAGUA	21	UAAAGUAAAUAUGCACCAAAA	MIMAT0003223		No
hsa-miR-561-3p	3p	hsa-mir-561	MI0003567	AAAGUU	22	CAAAGUUUAAGAUCCUUGAAGU	MIMAT0003225		No
hsa-miR-561-5p	5p	hsa-mir-561	MI0003567	UCAAGG	22	AUCAAGGAUCUUAAACUUUGCC	MIMAT0022706	ATCAAGGATCTTAAACTTTGCC	Yes				2												2												2
hsa-miR-563	3p	hsa-mir-563	MI0003569	GGUUGA	19	AGGUUGACAUACGUUUCCC	MIMAT0003227		No
hsa-miR-566	5p	hsa-mir-566	MI0003572	GGCGCC	19	GGGCGCCUGUGAUCCCAAC	MIMAT0003230		No
hsa-miR-5684	5p	hsa-mir-5684	MI0019285	ACUCUA	20	AACUCUAGCCUGAGCAACAG	MIMAT0022473	TCCAGCCTGAGCAACA	No																								2												2
hsa-miR-5689	5p	hsa-mir-5689	MI0019294	GCAUAC	22	AGCAUACACCUGUAGUCCUAGA	MIMAT0022481		No
hsa-miR-5690	5p	hsa-mir-5690	MI0019295	CAGCUA	21	UCAGCUACUACCUCUAUUAGG	MIMAT0022482	TCAGCTACTACCTCTATTAGGA	No						2												3	4		6		3							5	4	2	11		3
hsa-miR-5694	5p	hsa-mir-5694	MI0019301	AGAUCA	21	CAGAUCAUGGGACUGUCUCAG	MIMAT0022487		No
hsa-miR-5696	5p	hsa-mir-5696	MI0019303	UCAUUU	22	CUCAUUUAAGUAGUCUGAUGCC	MIMAT0022489		No
hsa-miR-5697	5p	hsa-mir-5697	MI0019304	CAAGUA	22	UCAAGUAGUUUCAUGAUAAAGG	MIMAT0022490	AAGTAGTTTCATGATAAAGGGT	No																		2												2
hsa-miR-5699-3p	3p	hsa-mir-5699	MI0019306	CCUGUC	22	UCCUGUCUUUCCUUGUUGGAGC	MIMAT0022492		No
hsa-miR-5699-5p	5p	hsa-mir-5699	MI0019306	GCCCCA	22	UGCCCCAACAAGGAAGGACAAG	MIMAT0027103	TGCCCCAACAAGGAAGGACAAG	Yes				2												2												2
hsa-miR-5701	5p	hsa-mir-5701-1	MI0019308	UAUUGU	19	UUAUUGUCACGUUCUGAUU	MIMAT0022494	TGATTGTCACGTTCTGATT	No																5		4		5	6	3						5		4		5	6	3
hsa-miR-5701	5p	hsa-mir-5701-2	MI0019593	UAUUGU	19	UUAUUGUCACGUUCUGAUU	MIMAT0022494	TGATTGTCACGTTCTGATT	No																5		4		5	6	3						5		4		5	6	3
hsa-miR-5701	5p	hsa-mir-5701-3	MI0031522	UAUUGU	19	UUAUUGUCACGUUCUGAUU	MIMAT0022494	TGATTGTCACGTTCTGATT	No																5		4		5	6	3						5		4		5	6	3
hsa-miR-5703	3p	hsa-mir-5703	MI0019310	GGAGAA	18	AGGAGAAGUCGGGAAGGU	MIMAT0022496		No
hsa-miR-5708	5p	hsa-mir-5708	MI0019316	UGAGCG	20	AUGAGCGACUGUGCCUGACC	MIMAT0022502		No
hsa-miR-572	3p	hsa-mir-572	MI0003579	UCCGCU	20	GUCCGCUCGGCGGUGGCCCA	MIMAT0003237	GTCCGCTCGGCGGTGGCCCAG	No																		2												2
hsa-miR-574-3p	3p	hsa-mir-574	MI0003581	ACGCUC	22	CACGCUCAUGCACACACCCACA	MIMAT0003239	CACGCTCATGCACACACCCACA	Yes	44	239	116	912	178	649	539	1405	957	562	311	775	44	239	116	912	178	649	539	1405	957	562	311	775	73	377	193	1370	268	974	855	1965	1448	795	516	1329
hsa-miR-574-5p	5p	hsa-mir-574	MI0003581	GAGUGU	23	UGAGUGUGUGUGUGUGAGUGUGU	MIMAT0004795	TGAGTGTGTGTGTGTGAGTGTGT	Yes	30	90	66	255	86	237	210	239	274	59	185	113	30	90	66	255	86	237	210	239	274	59	185	113	84	328	220	726	236	667	486	842	655	170	518	483
hsa-miR-576-3p	3p	hsa-mir-576	MI0003583	AGAUGU	22	AAGAUGUGGAAAAAUUGGAAUC	MIMAT0004796	AAGATGTGGAAAAATTGGAAT	No		2	2	15		8		4	3			2	3	4		24	2	2		10	6	2	2	2	3	6	2	51	2	12		21	12	2	4	6
hsa-miR-576-5p	5p	hsa-mir-576	MI0003583	UUCUAA	22	AUUCUAAUUUCUCCACGUCUUU	MIMAT0003241	ATTCTAATTTCTCCACGTCTTTG	No		3		9				6	6	2		4		3	2	2	2	11	2	8	5	2		9		6	2	11	2	16	4	16	11	4	4	16
hsa-miR-577	5p	hsa-mir-577	MI0003584	AGAUAA	21	UAGAUAAAAUAUUGGUACCUG	MIMAT0003242	GTAGATAAAATATTGGTACCTGT	No														2		13	2			4						2		20	2			4	3
hsa-miR-578	3p	hsa-mir-578	MI0003585	UUCUUG	21	CUUCUUGUGCUCUAGGAUUGU	MIMAT0003243	CTTCTTGTGCTCTAGGATTGTA	No																3												3
hsa-miR-579-3p	3p	hsa-mir-579	MI0003586	UCAUUU	23	UUCAUUUGGUAUAAACCGCGAUU	MIMAT0003244		No
hsa-miR-579-5p	5p	hsa-mir-579	MI0003586	CGCGGU	22	UCGCGGUUUGUGCCAGAUGACG	MIMAT0026616	TCGCGGTTTGTGCCAGATGACGAT	No									4											6	5											10	9		2
hsa-miR-582-3p	3p	hsa-mir-582	MI0003589	AACUGG	22	UAACUGGUUGAACAACUGAACC	MIMAT0004797	TAACTGGTTGAACAACTGAACC	Yes	2	4		12	2	8	9	14	10		6	2	2	4		12	2	8	9	14	10		6	2	2	4	3	22	4	8	14	18	10		13	2
hsa-miR-582-5p	5p	hsa-mir-582	MI0003589	UACAGU	23	UUACAGUUGUUCAACCAGUUACU	MIMAT0003247	TTACAGTTGTTCAACCAGTTACT	Yes		4	5	11	7	12	2	9	16		2	2		4	5	11	7	12	2	9	16		2	2		4	5	14	11	28	5	12	23		2	4
hsa-miR-584-3p	3p	hsa-mir-584	MI0003591	CAGUUC	22	UCAGUUCCAGGCCAACCAGGCU	MIMAT0022708	TCAGTTCCAGGCCAACCAGG	No			3				2	3	6		4	2		3		3		2	12	5	8	2		10		3	5	9	6	2	32	18	42	2	7	19
hsa-miR-584-5p	5p	hsa-mir-584	MI0003591	UAUGGU	22	UUAUGGUUUGCCUGGGACUGAG	MIMAT0003249	TTATGGTTTGCCTGGGACTGA	No	19	96	47	200	91	211	243	276	237	114	220	268	180	368	381	1387	579	1785	1344	2085	1765	572	849	911	743	2077	1725	6898	2878	6599	5424	7744	6850	2377	4077	4300
hsa-miR-585-3p	3p	hsa-mir-585	MI0003592	GGGCGU	19	UGGGCGUAUCUGUAUGCUA	MIMAT0003250	TGGACGTATCTGTATGCTAGG	No																			2												2		2
hsa-miR-585-5p	5p	hsa-mir-585	MI0003592	UAGCAC	22	CUAGCACACAGAUACGCCCAGA	MIMAT0026618		No
hsa-miR-588	5p	hsa-mir-588	MI0003597	UGGCCA	21	UUGGCCACAAUGGGUUAGAAC	MIMAT0003255		No
hsa-miR-589-3p	3p	hsa-mir-589	MI0003599	CAGAAC	24	UCAGAACAAAUGCCGGUUCCCAGA	MIMAT0003256	TCAGAGCAAATGCCGGTTCCCAG	No																		3				2	2	2				3		6		4	2	4	2	6
hsa-miR-589-5p	5p	hsa-mir-589	MI0003599	GAGAAC	22	UGAGAACCACGUCUGCUCUGAG	MIMAT0004799	TGAGAACCACGTCTGCTCTGA	No	3	30	16	52	39	86	85	93	110	60	74	87	35	72	85	319	174	336	338	407	443	145	167	188	101	215	253	774	436	861	879	972	1186	435	501	605
hsa-miR-590-3p	3p	hsa-mir-590	MI0003602	AAUUUU	21	UAAUUUUAUGUAUAAGCUAGU	MIMAT0004801	TAATTTTATGTATAAGCTAGT	Yes											5												5						2						8
hsa-miR-590-5p	5p	hsa-mir-590	MI0003602	AGCUUA	22	GAGCUUAUUCAUAAAAGUGCAG	MIMAT0003258		No
hsa-miR-592	5p	hsa-mir-592	MI0003604	UGUGUC	22	UUGUGUCAAUAUGCGAUGAUGU	MIMAT0003260	TTGTGTCAATATGCGATGATGT	Yes						2			2		3							2			2		3							4		2	2		3
hsa-miR-597-3p	3p	hsa-mir-597	MI0003609	GGUUCU	23	UGGUUCUCUUGUGGCUCAAGCGU	MIMAT0026619	AGTGGTTCTCTTGTGGCTCAAG	No				2										3		5		6	2	10	3		2			3	2	12	2	8	6	16	10		2	2
hsa-miR-597-5p	5p	hsa-mir-597	MI0003609	GUGUCA	22	UGUGUCACUCGAUGACCACUGU	MIMAT0003265		No
hsa-miR-598-3p	3p	hsa-mir-598	MI0003610	ACGUCA	22	UACGUCAUCGUUGUCAUCGUCA	MIMAT0003266	TACGTCATCGTCGTCATCGTC	No		3	4						3		4			2	2	3		2	4		6		2			10	6	7		7	4	7	9		14	2
hsa-miR-598-5p	5p	hsa-mir-598	MI0003610	CGGUGA	23	GCGGUGAUCCCGAUGGUGUGAGC	MIMAT0026620		No
hsa-miR-603	3p	hsa-mir-603	MI0003616	ACACAC	22	CACACACUGCAAUUACUUUUGC	MIMAT0003271	CACAGACTGCAATTACTTTTGC	No																		3												3
hsa-miR-605-3p	3p	hsa-mir-605	MI0003618	GAAGGC	22	AGAAGGCACUAUGAGAUUUAGA	MIMAT0026621		No
hsa-miR-605-5p	5p	hsa-mir-605	MI0003618	AAAUCC	23	UAAAUCCCAUGGUGCCUUCUCCU	MIMAT0003273	TAGATCCCATGGTGCCTTCTCC	No																								2												2
hsa-miR-6080	3p	hsa-mir-6080	MI0020357	CUAGUG	19	UCUAGUGCGGGCGUUCCCG	MIMAT0023705		No
hsa-miR-6084	3p	hsa-mir-6084	MI0020361	UCCGCC	20	UUCCGCCAGUCGGUGGCCGG	MIMAT0023709		No
hsa-miR-6087	5p	hsa-mir-6087	MI0020364	GAGGCG	18	UGAGGCGGGGGGGCGAGC	MIMAT0023712	GTGAGGCGGGGGGGCGAGCC	No							2	2		5	2									12		17		4				6		4	6	54	15	101	8	27
hsa-miR-609	5p	hsa-mir-609	MI0003622	GGGUGU	20	AGGGUGUUUCUCUCAUCUCU	MIMAT0003277		No
hsa-miR-610	5p	hsa-mir-610	MI0003623	GAGCUA	21	UGAGCUAAAUGUGUGCUGGGA	MIMAT0003278	TGAGCTAAATGTGTGCTGGGACT	No																	2												2
hsa-miR-6124	5p	hsa-mir-6124	MI0021258	GGAAAA	20	GGGAAAAGGAAGGGGGAGGA	MIMAT0024597		No
hsa-miR-6125	3p	hsa-mir-6125	MI0021259	CGGAAG	20	GCGGAAGGCGGAGCGGCGGA	MIMAT0024598	AGGCGGAGCGGCGGATCTG	No																	2				2								2				2
hsa-miR-6126	5p	hsa-mir-6126	MI0021260	UGAAGG	18	GUGAAGGCCCGGCGGAGA	MIMAT0024599	GAAGGCCCGGCGGGGA	No																				2		4		3								2		4		3
hsa-miR-6130	3p	hsa-mir-6130	MI0021275	GAGGGA	19	UGAGGGAGUGGAUUGUAUG	MIMAT0024614	TGAGGTAGTGGATTGTAT	No																4	2			2	2							4	2			2	2
hsa-miR-615-3p	3p	hsa-mir-615	MI0003628	CCGAGC	22	UCCGAGCCUGGGUCUCCCUCUU	MIMAT0003283	TCCGAGCCTGGGTCTCCCTCT	No	2	2		2	5		6	10	4	2	2			4		5	5	4	14	9	9	2	14	2	6	6		25	12	9	39	31	28	8	24	9
hsa-miR-615-5p	5p	hsa-mir-615	MI0003628	GGGGUC	22	GGGGGUCCCCGGUGCUCGGAUC	MIMAT0004804		No
hsa-miR-616-3p	3p	hsa-mir-616	MI0003629	GUCAUU	22	AGUCAUUGGAGGGUUUGAGCAG	MIMAT0004805	AAGTCATTGGAGGGTTTGAGCA	No								2						2	4	4				2	7			3		7	4	6		16		13	14	5	2	17
hsa-miR-616-5p	5p	hsa-mir-616	MI0003629	CUCAAA	22	ACUCAAAACCCUUCAGUGACUU	MIMAT0003284	ACTCAAAACCCTTCAGTGACTTC	No				2					5							2				2		3		3				8			2	11	5	3		3
hsa-miR-618	5p	hsa-mir-618	MI0003632	AACUCU	23	AAACUCUACUUGUCCUUCUGAGU	MIMAT0003287	AAACTCTACTTGTCCTTCTGAGT	Yes		2		7	2		3	5	2		3	3		2		7	2		3	5	2		3	3		2		7	4		7	8	4		8	3
hsa-miR-619-3p	3p	hsa-mir-619	MI0003633	ACCUGG	24	GACCUGGACAUGUUUGUGCCCAGU	MIMAT0003288		No
hsa-miR-619-5p	5p	hsa-mir-619	MI0003633	CUGGGA	22	GCUGGGAUUACAGGCAUGAGCC	MIMAT0026622	TGCTGGGATTACAGGCATGAGC	No																		2			2							2		6	4	4	14	7	2	2
hsa-miR-622	3p	hsa-mir-622	MI0003636	CAGUCU	21	ACAGUCUGCUGAGGUUGGAGC	MIMAT0003291	AGTCTGCTGAGGTTGGAGCTGCT	No																								2												2
hsa-miR-624-3p	3p	hsa-mir-624	MI0003638	ACAAGG	21	CACAAGGUAUUGGUAUUACCU	MIMAT0004807		No
hsa-miR-624-5p	5p	hsa-mir-624	MI0003638	AGUACC	22	UAGUACCAGUACCUUGUGUUCA	MIMAT0003293	TAGTACCAGTACCTTGTGTTCA	Yes									3												3												3
hsa-miR-625-3p	3p	hsa-mir-625	MI0003639	ACUAUA	22	GACUAUAGAACUUUCCCCCUCA	MIMAT0004808	GACTATAGAACTTTCCCCCTCAT	No		5		10	7		12	9	7	3	4	6		12	7	37	2	9	21	19	6	19	10	20	4	43	22	159	43	41	91	115	67	69	27	82
hsa-miR-625-5p	5p	hsa-mir-625	MI0003639	GGGGGA	21	AGGGGGAAAGUUCUAUAGUCC	MIMAT0003294	AGGGGGAAAGTTCTATAGTC	No		3	2	9		2	3	6	5		2	5	2	2		7		13	8	14	7	4	4	10	2	5	2	16	2	19	21	26	23	4	8	19
hsa-miR-627-3p	3p	hsa-mir-627	MI0003641	CUUUUC	20	UCUUUUCUUUGAGACUCACU	MIMAT0026623	TCTTTTCTTTGAGACTCACTAC	No																	2												2
hsa-miR-627-5p	5p	hsa-mir-627	MI0003641	UGAGUC	22	GUGAGUCUCUAAGAAAAGAGGA	MIMAT0003296		No
hsa-miR-628-3p	3p	hsa-mir-628	MI0003642	CUAGUA	21	UCUAGUAAGAGUGGCAGUCGA	MIMAT0003297	TCTAGTAAGAGTGGCAGTCGAAGT	No		3		11		2		3	2	3		7	3	4	4	36	6	26	14	26	22	6	7	9	5	11	6	80	14	61	24	58	51	29	14	42
hsa-miR-628-5p	5p	hsa-mir-628	MI0003642	UGCUGA	22	AUGCUGACAUAUUUACUAGAGG	MIMAT0004809	ATGCTGACATATTTACTAGAGG	Yes				8		3		4								8		3		4					2	2		13		10		6			5	2
hsa-miR-629-3p	3p	hsa-mir-629	MI0003643	UUCUCC	22	GUUCUCCCAACGUAAGCCCAGC	MIMAT0003298	GTTCTCCCAACGTAAGCCCAGC	Yes	2			5	2	2		10	8			3	2			5	2	2		10	8			3	2			7	2	4	3	20	13	2	3	6
hsa-miR-629-5p	5p	hsa-mir-629	MI0003643	GGGUUU	21	UGGGUUUACGUUGGGAGAACU	MIMAT0004810	TGGGTTTACGTTGGGAGAACTT	No	29	162	88	608	169	449	340	571	372	178	272	298	56	215	196	962	483	796	839	740	979	245	531	331	126	527	391	1951	852	1510	1466	1678	1726	567	1050	975
hsa-miR-632	3p	hsa-mir-632	MI0003647	UGUCUG	19	GUGUCUGCUUCCUGUGGGA	MIMAT0003302		No
hsa-miR-636	3p	hsa-mir-636	MI0003651	GUGCUU	23	UGUGCUUGCUCGUCCCGCCCGCA	MIMAT0003306	TGTGCTTGCTCGTCCCGCCCGC	No							2	2												3			2					3	2		2	5	6		2
hsa-miR-639	3p	hsa-mir-639	MI0003654	UCGCUG	23	AUCGCUGCGGUUGCGAGCGCUGU	MIMAT0003309	TTGCGAGCGCTGTAGG	No																			2												2
hsa-miR-641	5p	hsa-mir-641	MI0003656	AAGACA	24	AAAGACAUAGGAUAGAGUCACCUC	MIMAT0003311	AAGACATAGGATAGAGTCACCTCT	No				3			2		7			5				11	2	4		3	5		5					26	2	10	4	7	18		15	8
hsa-miR-642a-3p	3p	hsa-mir-642a	MI0003657	GACACA	22	AGACACAUUUGGAGAGGGAACC	MIMAT0020924	AGACACATTTGGAGAGGGAAC	No								2												4	2			4				4		3		6	2			4
hsa-miR-642a-5p	5p	hsa-mir-642a	MI0003657	UCCCUC	22	GUCCCUCUCCAAAUGUGUCUUG	MIMAT0003312	GTCCCTCTCCAAATGTGTCTTG	Yes		9	5	15	9	2	2	15	4	11	7	10		9	5	15	9	2	2	15	4	11	7	10		13	11	21	9	6	6	17	10	13	9	16
hsa-miR-642b-3p	3p	hsa-mir-642b	MI0016685	GACACA	22	AGACACAUUUGGAGAGGGACCC	MIMAT0018444		No
hsa-miR-642b-5p	5p	hsa-mir-642b	MI0016685	GUUCCC	22	GGUUCCCUCUCCAAAUGUGUCU	MIMAT0022736	TTCCCTCTCCAAATGTGTCTTG	No																								2				2								2
hsa-miR-643	3p	hsa-mir-643	MI0003658	CUUGUA	22	ACUUGUAUGCUAGCUCAGGUAG	MIMAT0003313	ACACTTGTATGCTAGCTCAGGAT	No																		4										2		4
hsa-miR-646	3p	hsa-mir-646	MI0003661	AGCAGC	19	AAGCAGCUGCCUCUGAGGC	MIMAT0003316		No
hsa-miR-647	5p	hsa-mir-647	MI0003662	UGGCUG	21	GUGGCUGCACUCACUUCCUUC	MIMAT0003317	CTGGGGCTGCACTCACT	No																					3												3
hsa-miR-6500-3p	3p	hsa-mir-6500	MI0022211	CACUUG	21	ACACUUGUUGGGAUGACCUGC	MIMAT0025455	ACACTTGTTGGGATGACCTGC	Yes				2	2		2	2								2	2		2	2							2	2	2	2	2	2
hsa-miR-6500-5p	5p	hsa-mir-6500	MI0022211	GGAGCU	24	AGGAGCUAUCCACUCCAGGUGUCC	MIMAT0025454		No
hsa-miR-6501-3p	3p	hsa-mir-6501	MI0022213	CAGAGC	23	CCAGAGCAGCCUGCGGUAACAGU	MIMAT0025459		No
hsa-miR-6501-5p	5p	hsa-mir-6501	MI0022213	GUUGCC	22	AGUUGCCAGGGCUGCCUUUGGU	MIMAT0025458	AGTTGCCAGGGCTGCCTTTGGA	No									2												3										2		5	2
hsa-miR-6503-3p	3p	hsa-mir-6503	MI0022215	GGACUA	21	GGGACUAGGAUGCAGACCUCC	MIMAT0025463	GACTAGGATGCAGACCTCCCT	No																					8												8
hsa-miR-6503-5p	5p	hsa-mir-6503	MI0022215	GGUCUG	23	AGGUCUGCAUUCAAAUCCCCAGA	MIMAT0025462		No
hsa-miR-6505-3p	3p	hsa-mir-6505	MI0022217	GACUUC	21	UGACUUCUACCUCUUCCAAAG	MIMAT0025467		No
hsa-miR-6505-5p	5p	hsa-mir-6505	MI0022217	UGGAAU	22	UUGGAAUAGGGGAUAUCUCAGC	MIMAT0025466	TTGGAATAGGGGATATCTCAGC	Yes				2				5	2			2				2				5	2			2				2		2	3	7	2	2		2
hsa-miR-6508-3p	3p	hsa-mir-6508	MI0022220	GGGCCA	22	UGGGCCAUGCAUUUCUAGAACU	MIMAT0025473	TGGGCCATGCATTTCTAGAACT	Yes		2												2												2
hsa-miR-6508-5p	5p	hsa-mir-6508	MI0022220	CUAGAA	21	UCUAGAAAUGCAUGACCCACC	MIMAT0025472		No
hsa-miR-6509-3p	3p	hsa-mir-6509	MI0022221	UCCACU	22	UUCCACUGCCACUACCUAAUUU	MIMAT0025475	TTTCCACTGCCACTACCTAATT	No							2											4			2									4	2		2
hsa-miR-6509-5p	5p	hsa-mir-6509	MI0022221	UUAGGU	21	AUUAGGUAGUGGCAGUGGAAC	MIMAT0025474	ATTAGGTAGTGGCAGTGGAAC	Yes								2												2												2
hsa-miR-651-3p	3p	hsa-mir-651	MI0003666	AAGGAA	22	AAAGGAAAGUGUAUCCUAAAAG	MIMAT0026624		No
hsa-miR-651-5p	5p	hsa-mir-651	MI0003666	UUAGGA	22	UUUAGGAUAAGCUUGACUUUUG	MIMAT0003321	TTTAGGATAAGCTTGACTTTTG	Yes		6		22		16		11	3		3	7		6		22		16		11	3		3	7		8		22		19		11	5		3	15
hsa-miR-6510-3p	3p	hsa-mir-6510	MI0022222	ACCGAC	21	CACCGACUCUGUCUCCUGCAG	MIMAT0025477	CACCGACTCTGTCTCCTGCAGT	No	2	11	5	17	3	15	16	33	17	8	8	15	9	13	20	80	14	45	42	79	62	26	28	28	11	33	30	124	23	75	65	135	90	42	43	69
hsa-miR-6510-5p	5p	hsa-mir-6510	MI0022222	AGCAGG	22	CAGCAGGGGAGAGAGAGGAGUC	MIMAT0025476	CAGCAGGGGAGAGAGAGGAGT	No																		4		2										4		2	2
hsa-miR-6511a-3p	3p	hsa-mir-6511a-1	MI0022223	CUCACC	22	CCUCACCAUCCCUUCUGCCUGC	MIMAT0025479	CCTCACCATCCCTTCTGCCTGCA	No				2	2	2	2	2	3		2	4				4	2		3	4	5	3		3				8	4	7	7	8	10	3	2	9
hsa-miR-6511a-3p	3p	hsa-mir-6511a-2	MI0023564	CUCACC	22	CCUCACCAUCCCUUCUGCCUGC	MIMAT0025479	CCTCACCATCCCTTCTGCCTGCA	No				2	2	2	2	2	3		2	4				4	2		3	4	5	3		3				8	4	7	7	8	10	3	2	9
hsa-miR-6511a-3p	3p	hsa-mir-6511a-3	MI0023565	CUCACC	22	CCUCACCAUCCCUUCUGCCUGC	MIMAT0025479	CCTCACCATCCCTTCTGCCTGCA	No				2	2	2	2	2	3		2	4				4	2		3	4	5	3		3				8	4	7	7	8	10	3	2	9
hsa-miR-6511a-3p	3p	hsa-mir-6511a-4	MI0023566	CUCACC	22	CCUCACCAUCCCUUCUGCCUGC	MIMAT0025479	CCTCACCATCCCTTCTGCCTGCA	No				2	2	2	2	2	3		2	4				4	2		3	4	5	3		3				8	4	7	7	8	10	3	2	9
hsa-miR-6511a-5p	5p	hsa-mir-6511a-1	MI0022223	AGGCAG	23	CAGGCAGAAGUGGGGCUGACAGG	MIMAT0025478		No
hsa-miR-6511a-5p	5p	hsa-mir-6511a-2	MI0023564	AGGCAG	23	CAGGCAGAAGUGGGGCUGACAGG	MIMAT0025478		No
hsa-miR-6511a-5p	5p	hsa-mir-6511a-3	MI0023565	AGGCAG	23	CAGGCAGAAGUGGGGCUGACAGG	MIMAT0025478		No
hsa-miR-6511a-5p	5p	hsa-mir-6511a-4	MI0023566	AGGCAG	23	CAGGCAGAAGUGGGGCUGACAGG	MIMAT0025478		No
hsa-miR-6511b-3p	3p	hsa-mir-6511b-1	MI0022552	CUCACC	23	CCUCACCACCCCUUCUGCCUGCA	MIMAT0025848	CCTCACCACCCCTTCTGCCTGCA	Yes		2		3	2		4	5	3	4	3	3		2		3	2		4	5	3	4	3	3		4		12	2		4	8	10	9	5	10
hsa-miR-6511b-3p	3p	hsa-mir-6511b-2	MI0023431	CUCACC	23	CCUCACCACCCCUUCUGCCUGCA	MIMAT0025848	TCACCACCCCTTCTGCCTGCAGT	No		2		3	2		4	5	3	4	3	3		5		11	2	6	3	9	7	7	2	2		11		30	4	10	9	20	28	20	9	14
hsa-miR-6511b-5p	5p	hsa-mir-6511b-1	MI0022552	UGCAGG	24	CUGCAGGCAGAAGUGGGGCUGACA	MIMAT0025847		No
hsa-miR-6511b-5p	5p	hsa-mir-6511b-2	MI0023431	UGCAGG	24	CUGCAGGCAGAAGUGGGGCUGACA	MIMAT0025847		No
hsa-miR-6512-3p	3p	hsa-mir-6512	MI0022224	UCCAGC	22	UUCCAGCCCUUCUAAUGGUAGG	MIMAT0025481		No
hsa-miR-6512-5p	5p	hsa-mir-6512	MI0022224	ACCAUU	22	UACCAUUAGAAGAGCUGGAAGA	MIMAT0025480	TTAGAAGAGCTGGAAGAAGGA	No																		4												4
hsa-miR-6513-3p	3p	hsa-mir-6513	MI0022225	CAAGUG	21	UCAAGUGUCAUCUGUCCCUAG	MIMAT0025483	TCAAGTGTCATCTGTCCCTAGT	No																			2												2
hsa-miR-6513-5p	5p	hsa-mir-6513	MI0022225	UUGGGA	23	UUUGGGAUUGACGCCACAUGUCU	MIMAT0025482		No
hsa-miR-6514-3p	3p	hsa-mir-6514	MI0022226	UGCCUG	21	CUGCCUGUUCUUCCACUCCAG	MIMAT0025485		No
hsa-miR-6514-5p	5p	hsa-mir-6514	MI0022226	AUGGAG	23	UAUGGAGUGGACUUUCAGCUGGC	MIMAT0025484	TATGGAGTGGACTTTCAGCTGG	No								4						3		3	6	8	5	5	5	2	6	9	2	9		13	8	21	12	24	7	2	6	11
hsa-miR-6515-3p	3p	hsa-mir-6515	MI0022227	CUCUUC	20	UCUCUUCAUCUACCCCCCAG	MIMAT0025487	TCTCTTCATCTACCCCCCAGT	No																4			2	2	6							4			2	5	6			2
hsa-miR-6515-5p	5p	hsa-mir-6515	MI0022227	UGGAGG	21	UUGGAGGGUGUGGAAGACAUC	MIMAT0025486	TTGGAGGGTGTGGAAGACATC	Yes								2	3			2								2	3			2				2	2	7		11	5			2
hsa-miR-6516-3p	3p	hsa-mir-6516	MI0025513	UCAUGU	22	AUCAUGUAUGAUACUGCAAACA	MIMAT0030418	ATCATGTATGATACTGCAAACAGGA	No																			3												3					2
hsa-miR-6516-5p	5p	hsa-mir-6516	MI0025513	UUGCAG	22	UUUGCAGUAACAGGUGUGAGCA	MIMAT0030417	TTTGCAGTAACAGGTGTGAGC	No				3			2							2		4	5	7	2	11	3	4	2	6		4		25	5	9	4	21	3	14	2	18
hsa-miR-652-3p	3p	hsa-mir-652	MI0003667	AUGGCG	21	AAUGGCGCCACUAGGGUUGUG	MIMAT0003322	AATGGCGCCACTAGGGTTGTGT	No	12	60	41	139	45	102	133	191	193	78	101	129	36	83	71	290	80	172	199	227	311	67	130	113	92	253	225	762	259	466	565	706	863	270	418	493
hsa-miR-652-5p	5p	hsa-mir-652	MI0003667	AACCCU	25	CAACCCUAGGAGAGGGUGCCAUUCA	MIMAT0022709	CAACCCTAGGAGGGGGTGCCATTCA	No																	2		3								2	2	2		3	2	2
hsa-miR-653-3p	3p	hsa-mir-653	MI0003674	UCACUG	22	UUCACUGGAGUUUGUUUCAAUA	MIMAT0026625		No
hsa-miR-653-5p	5p	hsa-mir-653	MI0003674	UGUUGA	21	GUGUUGAAACAAUCUCUACUG	MIMAT0003328	TTGAAACAATCTCTACTGAACC	No																3				2								3				2
hsa-miR-654-3p	3p	hsa-mir-654	MI0003676	AUGUCU	22	UAUGUCUGCUGACCAUCACCUU	MIMAT0004814	TATGTCTGCTGACCATCACCT	No														3		7	2		4	8		2		2		3		22	4	13	9	12	5	2		4
hsa-miR-654-5p	5p	hsa-mir-654	MI0003676	GGUGGG	22	UGGUGGGCCGCAGAACAUGUGC	MIMAT0003330	TGGTGGGCCGCAGAACATGTGC	Yes			2	10	5	12	15	13	13	6	6	10			2	10	5	12	15	13	13	6	6	10		5	4	30	7	49	41	30	26	12	11	24
hsa-miR-655-3p	3p	hsa-mir-655	MI0003677	UAAUAC	22	AUAAUACAUGGUUAACCUCUUU	MIMAT0003331	ATAATACATGGTTAACCTCTTT	Yes						3			2									3			2							2		3			2
hsa-miR-655-5p	5p	hsa-mir-655	MI0003677	GAGGUU	22	AGAGGUUAUCCGUGUUAUGUUC	MIMAT0026626		No
hsa-miR-656-3p	3p	hsa-mir-656	MI0003678	AUAUUA	21	AAUAUUAUACAGUCAACCUCU	MIMAT0003332	AATATTATACAGTCAACCTCT	Yes		2							3					2							3					2							3
hsa-miR-656-5p	5p	hsa-mir-656	MI0003678	GGUUGC	21	AGGUUGCCUGUGAGGUGUUCA	MIMAT0026627		No
hsa-miR-657	3p	hsa-mir-657	MI0003681	GCAGGU	23	GGCAGGUUCUCACCCUCUCUAGG	MIMAT0003335		No
hsa-miR-659-3p	3p	hsa-mir-659	MI0003683	UUGGUU	22	CUUGGUUCAGGGAGGGUCCCCA	MIMAT0003337		No
hsa-miR-659-5p	5p	hsa-mir-659	MI0003683	GGACCU	22	AGGACCUUCCCUGAACCAAGGA	MIMAT0022710	AGGACCTTCCCTGAACCAAGGA	Yes				3	2	13	9				2	4				3	2	13	9				2	4				5	2	15	9		2		4	4
hsa-miR-660-3p	3p	hsa-mir-660	MI0003684	CCUCCU	21	ACCUCCUGUGUGCAUGGAUUA	MIMAT0022711	CTGTGTGCATGGAATA	No																					3												3
hsa-miR-660-5p	5p	hsa-mir-660	MI0003684	ACCCAU	22	UACCCAUUGCAUAUCGGAGUUG	MIMAT0003338	TACCCATTGCATATCGGAGTTGT	No		2		2								6	2	9	6	31	2	8		12	15		9	10	2	11	6	37	4	8		12	17		9	18
hsa-miR-662	3p	hsa-mir-662	MI0003670	CCCACG	21	UCCCACGUUGUGGCCCAGCAG	MIMAT0003325		No
hsa-miR-663a	5p	hsa-mir-663a	MI0003672	GGCGGG	22	AGGCGGGGCGCCGCGGGACCGC	MIMAT0003326		No
hsa-miR-663b	3p	hsa-mir-663b	MI0006336	GUGGCC	22	GGUGGCCCGGCCGUGCCUGAGG	MIMAT0005867	GTGGCCCGGCCGTGCCTGAG	No																3												3
hsa-miR-664a-3p	3p	hsa-mir-664a	MI0006442	AUUCAU	23	UAUUCAUUUAUCCCCAGCCUACA	MIMAT0005949	TATTCATTTATCCCCAGCCTACA	Yes	3	6	3	50	3	27	5	48	9	12	13	35	3	6	3	50	3	27	5	48	9	12	13	35	3	18	10	87	12	88	34	119	85	37	46	69
hsa-miR-664a-5p	5p	hsa-mir-664a	MI0006442	CUGGCU	24	ACUGGCUAGGGAAAAUGAUUGGAU	MIMAT0005948	ACTGGCTAGGGAAAATGATTGG	No				2			3	3						11	3	28	7	33	23	64	9	18	20	37		24	13	87	25	104	80	159	45	37	51	100
hsa-miR-664b-3p	3p	hsa-mir-664b	MI0019134	UCAUUU	22	UUCAUUUGCCUCCCAGCCUACA	MIMAT0022272	TTCATTTGCCTCCCAGCCTACA	Yes				4		5		8	2	2		2				4		5		8	2	2		2				4		5		8	7	2		4
hsa-miR-664b-5p	5p	hsa-mir-664b	MI0019134	GGGCUA	24	UGGGCUAAGGGAGAUGAUUGGGUA	MIMAT0022271	TGGGCTAAGGGAGATGATTGGGT	No							4		3		2			2		4		12	2	3	4		6	3		2		6	2	16	6	5	7		8	9
hsa-miR-668-3p	3p	hsa-mir-668	MI0003761	GUCACU	23	UGUCACUCGGCUCGGCCCACUAC	MIMAT0003881	TGTCACTCGGCTCGGCCCACT	No														2		5		4	2		4		4			2		14		7	4	5	4		10	2
hsa-miR-668-5p	5p	hsa-mir-668	MI0003761	GCGCCU	19	UGCGCCUCGGGUGAGCAUG	MIMAT0026636		No
hsa-miR-671-3p	3p	hsa-mir-671	MI0003760	CCGGUU	21	UCCGGUUCUCAGGGCUCCACC	MIMAT0004819	TCCGGTTCTCAGGGCTCCACC	Yes	4	24	4	65	15	122	44	57	60	40	31	52	4	24	4	65	15	122	44	57	60	40	31	52	10	60	18	187	32	276	96	150	152	102	69	126
hsa-miR-671-5p	5p	hsa-mir-671	MI0003760	GGAAGC	23	AGGAAGCCCUGGAGGGGCUGGAG	MIMAT0003880	AGGAAGCCCTGGAGGGGCTGGAGG	No	2	15	5	6	4			27	19		7	7	3	44	9	75	21	26	46	156	71	30	42	78	22	100	56	238	66	56	130	338	252	66	94	163
hsa-miR-6716-3p	3p	hsa-mir-6716	MI0022550	CCGAAC	22	UCCGAACUCUCCAUUCCUCUGC	MIMAT0025845	TCCGAACTCTCCATTCCTCTG	No				4			3	2		3						6			4				3	2				10		2	9	2		3	3	2
hsa-miR-6716-5p	5p	hsa-mir-6716	MI0022550	GGGAAU	20	UGGGAAUGGGGGUAAGGGCC	MIMAT0025844		No
hsa-miR-6717-5p	5p	hsa-mir-6717	MI0022551	GGCGAU	22	AGGCGAUGUGGGGAUGUAGAGA	MIMAT0025846		No
hsa-miR-6718-5p	5p	hsa-mir-6718	MI0022553	AGUGGU	21	UAGUGGUCAGAGGGCUUAUGA	MIMAT0025849	TAGTGGTCAGAGGGCTTATGAT	No															2	4								4			2	4								4
hsa-miR-6720-3p	3p	hsa-mir-6720	MI0022555	GCGCCU	22	CGCGCCUGCAGGAACUGGUAGA	MIMAT0025851	CGCGCCTGCAGGAACTGGTAGA	Yes				3					4							3					4							3				2	7
hsa-miR-6720-5p	5p	hsa-mir-6720	MI0022555	UCCAGC	23	UUCCAGCCCUGGUAGGCGCCGCG	MIMAT0027345		No
hsa-miR-6721-5p	5p	hsa-mir-6721	MI0022556	GGGCAG	23	UGGGCAGGGGCUUAUUGUAGGAG	MIMAT0025852	TGGGCAGGGGCTTATTGTAGGAG	Yes				2				6		2						2				6		2						2		2	4	18	6	8	2
hsa-miR-6722-3p	3p	hsa-mir-6722	MI0022557	GCAGGG	22	UGCAGGGGUCGGGUGGGCCAGG	MIMAT0025854		No
hsa-miR-6722-5p	5p	hsa-mir-6722	MI0022557	GGCGCA	20	AGGCGCACCCGACCACAUGC	MIMAT0025853		No
hsa-miR-6723-5p	5p	hsa-mir-6723	MI0022558	UAGUCC	22	AUAGUCCGAGUAACGUCGGGGC	MIMAT0025855		No
hsa-miR-6726-3p	3p	hsa-mir-6726	MI0022571	UCGCCC	20	CUCGCCCUGUCUCCCGCUAG	MIMAT0027354	CTCGCCCTGTCTCCCGCTAGT	No																2						2		3				6			4	8	2	2		3
hsa-miR-6726-5p	5p	hsa-mir-6726	MI0022571	GGGAGC	21	CGGGAGCUGGGGUCUGCAGGU	MIMAT0027353	CGGGAGCTGGGGTCTGCAGGT	Yes						3												3										2		3
hsa-miR-6727-3p	3p	hsa-mir-6727	MI0022572	CCUGCC	20	UCCUGCCACCUCCUCCGCAG	MIMAT0027356	TCCTGCCGCCTCCTCCGCAGT	No																		2	2											4	2	2		3
hsa-miR-6727-5p	5p	hsa-mir-6727	MI0022572	UCGGGG	23	CUCGGGGCAGGCGGCUGGGAGCG	MIMAT0027355	CTCGGGGCAGGCGGCTGGGAGC	No																							2					2							2
hsa-miR-6728-3p	3p	hsa-mir-6728	MI0022573	CUCUGC	21	UCUCUGCUCUGCUCUCCCCAG	MIMAT0027358	TCTCTGCTCTGCTCTCCCCAG	Yes								2			2									2			2							2		6			2
hsa-miR-6728-5p	5p	hsa-mir-6728	MI0022573	UGGGAU	23	UUGGGAUGGUAGGACCAGAGGGG	MIMAT0027357	TTGGGATGGTAGGACCAGAGG	No									2									3												5	3		6	2
hsa-miR-6729-3p	3p	hsa-mir-6729	MI0022574	CAUCCC	21	UCAUCCCCCUCGCCCUCUCAG	MIMAT0027360	TCATCCCCCTCGCCCTCTCAGT	No																				4	7		2									4	12		2
hsa-miR-6729-5p	5p	hsa-mir-6729	MI0022574	GGGCGA	22	UGGGCGAGGGCGGCUGAGCGGC	MIMAT0027359		No
hsa-miR-6730-3p	3p	hsa-mir-6730	MI0022575	CUGACA	22	CCUGACACCCCAUCUGCCCUCA	MIMAT0027362	TGACACCCCATCTGCCCTCAGT	No																2												2
hsa-miR-6730-5p	5p	hsa-mir-6730	MI0022575	GAAAGG	23	AGAAAGGUGGAGGGGUUGUCAGA	MIMAT0027361	AAAGGTGGAGGGGTTGTCAGAG	No																		5		2			3					2		9		2		2	5
hsa-miR-6731-3p	3p	hsa-mir-6731	MI0022576	CUAUUC	21	UCUAUUCCCCACUCUCCCCAG	MIMAT0027364		No
hsa-miR-6731-5p	5p	hsa-mir-6731	MI0022576	GGGAGA	22	UGGGAGAGCAGGGUAUUGUGGA	MIMAT0027363	CAGGTGGGAGAGTAGG	No																						2												2
hsa-miR-6732-3p	3p	hsa-mir-6732	MI0022577	AACCCU	23	UAACCCUGUCCUCUCCCUCCCAG	MIMAT0027366	TAACCCTGTCCTCTCCCTCCCAGT	No				2			7		2						3	6	2	4	5	15	11	3		4			3	10	2	4	16	22	25	8	4	8
hsa-miR-6732-5p	5p	hsa-mir-6732	MI0022577	AGGGGG	20	UAGGGGGUGGCAGGCUGGCC	MIMAT0027365	CTAGGGGGTGGCAGGCTGGCC	No																					2												2
hsa-miR-6733-3p	3p	hsa-mir-6733	MI0022578	CAGUGU	20	UCAGUGUCUGGAUUUCCUAG	MIMAT0027368	CTCAGTGTCTGGATTTCCTAGT	No																2	2											2	2
hsa-miR-6733-5p	5p	hsa-mir-6733	MI0022578	GGGAAA	22	UGGGAAAGACAAACUCAGAGUU	MIMAT0027367	TGGGAAAGACAAACTCAGAGTT	Yes				2												2												2
hsa-miR-6734-3p	3p	hsa-mir-6734	MI0022579	CCUUCC	23	CCCUUCCCUCACUCUUCUCUCAG	MIMAT0027370	CCCTTCCCTCACTCTTCTCTCAGA	No																		3										2		5				2
hsa-miR-6734-5p	5p	hsa-mir-6734	MI0022579	UGAGGG	23	UUGAGGGGAGAAUGAGGUGGAGA	MIMAT0027369	TTGAGGGGAGAATGAGGTGGAG	No				2																				6				2		2		4	4			6
hsa-miR-6735-3p	3p	hsa-mir-6735	MI0022580	GGCCUG	22	AGGCCUGUGGCUCCUCCCUCAG	MIMAT0027372	AGGCCTGTGGCTCCTCCCTCAGT	No								3								3		3		3							2	5		3		6				2
hsa-miR-6735-5p	5p	hsa-mir-6735	MI0022580	AGGGCA	25	CAGGGCAGAGGGCACAGGAAUCUGA	MIMAT0027371	CAGGGCAGAGGGCACAGGAATCTGT	No						2														3	3							2		7	5	8	7	5	4
hsa-miR-6736-3p	3p	hsa-mir-6736	MI0022581	CAGCUC	21	UCAGCUCCUCUCUACCCACAG	MIMAT0027374		No
hsa-miR-6736-5p	5p	hsa-mir-6736	MI0022581	UGGGUG	21	CUGGGUGAGGGCAUCUGUGGU	MIMAT0027373	CTGGGTGAGGGCATCTGTGGTA	No											3			2									2			2									5	2
hsa-miR-6737-3p	3p	hsa-mir-6737	MI0022582	CUGUGC	22	UCUGUGCUUCACCCCUACCCAG	MIMAT0027376	TCTGTGCTTCACCCCTACCCAGT	No								3	2							10	9	2	17	13	32	6	8	3		2		10	11	5	19	16	38	6	8	10
hsa-miR-6737-5p	5p	hsa-mir-6737	MI0022582	UGGGGU	21	UUGGGGUGGUCGGCCCUGGAG	MIMAT0027375		No
hsa-miR-6738-3p	3p	hsa-mir-6738	MI0022583	UUCUGC	24	CUUCUGCCUGCAUUCUACUCCCAG	MIMAT0027378	CTTCTGCCTGCATTCTACTCCCA	No																		4												4	3		4		2
hsa-miR-6738-5p	5p	hsa-mir-6738	MI0022583	GAGGGG	23	CGAGGGGUAGAAGAGCACAGGGG	MIMAT0027377		No
hsa-miR-6739-3p	3p	hsa-mir-6739	MI0022584	UUGUUC	21	AUUGUUCUGUCUUUCUCCCAG	MIMAT0027380	TAATTGTTCTGTCTTTCTCCCAGT	No																								2												4
hsa-miR-6739-5p	5p	hsa-mir-6739	MI0022584	GGGAAA	22	UGGGAAAGAGAAAGAACAAGUA	MIMAT0027379	TGTGGGAAAGAGAAAGAACAAGT	No																						3									2			3
hsa-miR-6740-3p	3p	hsa-mir-6740	MI0022585	GUCUUC	22	UGUCUUCUCUCCUCCCAAACAG	MIMAT0027382		No
hsa-miR-6740-5p	5p	hsa-mir-6740	MI0022585	GUUUGG	22	AGUUUGGGAUGGAGAGAGGAGA	MIMAT0027381	AGTTTGGGATGGAGAGA	No																				2								2				2
hsa-miR-6741-3p	3p	hsa-mir-6741	MI0022586	CGGCUC	22	UCGGCUCUCUCCCUCACCCUAG	MIMAT0027384	TCGGCTCTCTCCCTCACCCTAG	Yes				5	2			5		2		3				5	2			5		2		3				7	6	2	2	5		4	5	3
hsa-miR-6741-5p	5p	hsa-mir-6741	MI0022586	UGGGUG	22	GUGGGUGCUGGUGGGAGCCGUG	MIMAT0027383	GTGGGTGCTGGTGGGAGCCGC	No																		2												2
hsa-miR-6742-3p	3p	hsa-mir-6742	MI0022587	CCUGGG	20	ACCUGGGUUGUCCCCUCUAG	MIMAT0027386	ACCTGGGTTGTCCCCTCTAAGA	No																							2												2
hsa-miR-6742-5p	5p	hsa-mir-6742	MI0022587	GUGGGG	22	AGUGGGGUGGGACCCAGCUGUU	MIMAT0027385		No
hsa-miR-6743-3p	3p	hsa-mir-6743	MI0022588	GCCGCU	23	AGCCGCUCUUCUCCCUGCCCACA	MIMAT0027388	AGCCGCTCTTCTCCCTGCCCACA	Yes						3			3									3			3							4		9	4	4	7
hsa-miR-6743-5p	5p	hsa-mir-6743	MI0022588	AGGGGC	22	AAGGGGCAGGGACGGGUGGCCC	MIMAT0027387	AAGGGGCAGGGACGGGTGGA	No																2												2
hsa-miR-6744-3p	3p	hsa-mir-6744	MI0022589	GGCCUC	23	GGGCCUCUCUUGUCAUCCUGCAG	MIMAT0027390		No
hsa-miR-6744-5p	5p	hsa-mir-6744	MI0022589	GGAUGA	19	UGGAUGACAGUGGAGGCCU	MIMAT0027389	TGGATGACAGTGGAGGCCTCT	No																				2												2
hsa-miR-6745	3p	hsa-mir-6745	MI0022590	GGGUGG	21	UGGGUGGAAGAAGGUCUGGUU	MIMAT0027391	CCTGGGTGGAAGAAGGTCTGGTT	No																		3												3
hsa-miR-6747-3p	3p	hsa-mir-6747	MI0022592	CCUGCC	21	UCCUGCCUUCCUCUGCACCAG	MIMAT0027395	TCCTGCCTTCCTCTGCACCAGT	No											3	2		2	4	25	6	9	14	12	15	10	7	7	5	8	6	46	13	15	27	16	24	21	12	25
hsa-miR-6747-5p	5p	hsa-mir-6747	MI0022592	GGGGUG	24	AGGGGUGUGGAAAGAGGCAGAACA	MIMAT0027394		No
hsa-miR-6748-3p	3p	hsa-mir-6748	MI0022593	CCUGUC	21	UCCUGUCCCUGUCUCCUACAG	MIMAT0027397	TCCTGTCCCTGTCTCCTACAGT	No																2		5										2		5
hsa-miR-6748-5p	5p	hsa-mir-6748	MI0022593	GUGGGU	22	UGUGGGUGGGAAGGACUGGAUU	MIMAT0027396	TGTGGGTGGGAAGGACTGGA	No																					2												2
hsa-miR-6749-3p	3p	hsa-mir-6749	MI0022594	UCCUCC	21	CUCCUCCCCUGCCUGGCCCAG	MIMAT0027399	TCCTCCCCTGCCTGGCCCAGT	No														2		8		4	7	4				5		2		14		8	9	6	11	4	2	11
hsa-miR-6749-5p	5p	hsa-mir-6749	MI0022594	CGGGCC	22	UCGGGCCUGGGGUUGGGGGAGC	MIMAT0027398		No
hsa-miR-6750-3p	3p	hsa-mir-6750	MI0022595	AACUCA	21	GAACUCACCCUCUGCUCCCAG	MIMAT0027401	GAACTCACCCTCTGCTCCCAGT	No				2												3						2	3					5						5	3
hsa-miR-6750-5p	5p	hsa-mir-6750	MI0022595	AGGGAA	24	CAGGGAACAGCUGGGUGAGCUGCU	MIMAT0027400	AGGGAACAGCTGGGTGAGCTGCT	No								2															3							2		2	2		3
hsa-miR-6751-3p	3p	hsa-mir-6751	MI0022596	CUGAGC	21	ACUGAGCCUCUCUCUCUCCAG	MIMAT0027403	CAGACTGAGCCTCTCTCTCTCCAGA	No																		2			4							2		2			6
hsa-miR-6751-5p	5p	hsa-mir-6751	MI0022596	UGGGGG	23	UUGGGGGUGAGGUUGGUGUCUGG	MIMAT0027402	TTGGGGGTGAGGTTGGTGTCTGT	No																					5									2		3	5			2
hsa-miR-6752-3p	3p	hsa-mir-6752	MI0022597	CCCUGC	21	UCCCUGCCCCCAUACUCCCAG	MIMAT0027405	TCCCTGCCCCCATACTCCCAGT	No																2				3					2			2				3
hsa-miR-6752-5p	5p	hsa-mir-6752	MI0022597	GGGGGU	22	GGGGGGUGUGGAGCCAGGGGGC	MIMAT0027404		No
hsa-miR-6753-3p	3p	hsa-mir-6753	MI0022598	GGUCUG	22	UGGUCUGUCUCUGCCCUGGCAC	MIMAT0027407	TGGTCTGTCTCTGCCCTGGCAT	No							3		2						2	3		5	4	6	7		3	5		2	2	17		17	13	16	16		10	15
hsa-miR-6753-5p	5p	hsa-mir-6753	MI0022598	ACCAGG	22	CACCAGGGCAGAGCAGGGCUGA	MIMAT0027406		No
hsa-miR-6754-3p	3p	hsa-mir-6754	MI0022599	CUUCAC	22	UCUUCACCUGCCUCUGCCUGCA	MIMAT0027409	TCTTCACCTGCCTCTGCCTGCAGT	No																2												2
hsa-miR-6754-5p	5p	hsa-mir-6754	MI0022599	CAGGGA	22	CCAGGGAGGCUGGUUUGGAGGA	MIMAT0027408		No
hsa-miR-6755-3p	3p	hsa-mir-6755	MI0022600	GUUGUC	22	UGUUGUCAUGUUUUUUCCCUAG	MIMAT0027411		No
hsa-miR-6755-5p	5p	hsa-mir-6755	MI0022600	AGGGUA	22	UAGGGUAGACACUGACAACGUU	MIMAT0027410	TTAGGGTAGACACTGACAACGTT	No									4									2						2						2			4	2		2
hsa-miR-6758-3p	3p	hsa-mir-6758	MI0022603	CUCAUU	20	ACUCAUUCUCCUCUGUCCAG	MIMAT0027417	ACTCATTCTCCTCTGTCCAGT	No																4					7							9					7
hsa-miR-6758-5p	5p	hsa-mir-6758	MI0022603	AGAGAG	23	UAGAGAGGGGAAGGAUGUGAUGU	MIMAT0027416	TAGAGAGGGGAAGGATGTGATGTG	No											2									4								2				4	4	3	2
hsa-miR-6759-3p	3p	hsa-mir-6759	MI0022604	GACCUU	22	UGACCUUUGCCUCUCCCCUCAG	MIMAT0027419	GACCTTTGCCTCTCCCCTCAGT	No																2												2
hsa-miR-6759-5p	5p	hsa-mir-6759	MI0022604	UGUGGG	22	UUGUGGGUGGGCAGAAGUCUGU	MIMAT0027418	TGTTGTGGGTGGGCAGAAGTCT	No		2														2										2		2
hsa-miR-676-3p	3p	hsa-mir-676	MI0016436	UGUCCU	21	CUGUCCUAAGGUUGUUGAGUU	MIMAT0018204	CTGTCCTAAGGTTGTTGAGTT	Yes				7	3	9	5				5					7	3	9	5				5			2	2	22	8	12	13	5	3	2	13	2
hsa-miR-676-5p	5p	hsa-mir-676	MI0016436	CUUCAA	21	UCUUCAACCUCAGGACUUGCA	MIMAT0018203	CTCTTCAACCTCAGGACTTG	No																		2												4
hsa-miR-6760-3p	3p	hsa-mir-6760	MI0022605	CACUGU	21	ACACUGUCCCCUUCUCCCCAG	MIMAT0027421		No
hsa-miR-6760-5p	5p	hsa-mir-6760	MI0022605	AGGGAG	23	CAGGGAGAAGGUGGAAGUGCAGA	MIMAT0027420		No
hsa-miR-6761-3p	3p	hsa-mir-6761	MI0022606	CCUACG	22	UCCUACGCUGCUCUCUCACUCC	MIMAT0027423	CCTCCTACGCTGCTCTCTCACT	No																		3	2	2		2								7	2	2	2	2		2
hsa-miR-6761-5p	5p	hsa-mir-6761	MI0022606	CUGAGA	21	UCUGAGAGAGCUCGAUGGCAG	MIMAT0027422	TCTGAGAGAGCTCGATGGCAGG	No								4				3		2		8			2	2			3	4		4		14		9	7	10	5		5	12
hsa-miR-6762-3p	3p	hsa-mir-6762	MI0022607	GGCUGC	23	UGGCUGCUUCCCUUGGUCUCCAG	MIMAT0027425	TGGCTGCTTCCCTTGGTCTCCAGT	No																			3	2								5			3	7	4		2	2
hsa-miR-6762-5p	5p	hsa-mir-6762	MI0022607	GGGGCC	23	CGGGGCCAUGGAGCAGCCUGUGU	MIMAT0027424		No
hsa-miR-6763-3p	3p	hsa-mir-6763	MI0022608	UCCCCG	21	CUCCCCGGCCUCUGCCCCCAG	MIMAT0027427	CTCCCTGGCCTCTGCCCCCAGT	No																2												2
hsa-miR-6763-5p	5p	hsa-mir-6763	MI0022608	UGGGGA	19	CUGGGGAGUGGCUGGGGAG	MIMAT0027426		No
hsa-miR-6764-3p	3p	hsa-mir-6764	MI0022609	CUCUGG	21	UCUCUGGUCUUUCCUUGACAG	MIMAT0027429		No
hsa-miR-6764-5p	5p	hsa-mir-6764	MI0022609	CCCAGG	22	UCCCAGGGUCUGGUCAGAGUUG	MIMAT0027428	TCCCAGGGTCTGGTCAGAGTTG	Yes				4				3								4				3								4				3		3
hsa-miR-6765-3p	3p	hsa-mir-6765	MI0022610	CACCUG	21	UCACCUGGCUGGCCCGCCCAG	MIMAT0027431	TCACCTGGCTGGCCCGCCCAGT	No																	2		3		9							3	2		3	2	15
hsa-miR-6765-5p	5p	hsa-mir-6765	MI0022610	UGAGGC	25	GUGAGGCGGGGCCAGGAGGGUGUGU	MIMAT0027430		No
hsa-miR-6766-3p	3p	hsa-mir-6766	MI0022611	GAUUGU	22	UGAUUGUCUUCCCCCACCCUCA	MIMAT0027433		No
hsa-miR-6766-5p	5p	hsa-mir-6766	MI0022611	GGGUGG	24	CGGGUGGGAGCAGAUCUUAUUGAG	MIMAT0027432	GCGGGTGGGAGCAGATCTTATTGAGA	No																						2												2
hsa-miR-6767-3p	3p	hsa-mir-6767	MI0022612	CACGUG	22	CCACGUGCUUCUCUUUCCGCAG	MIMAT0027435		No
hsa-miR-6767-5p	5p	hsa-mir-6767	MI0022612	CGCAGA	23	UCGCAGACAGGGACACAUGGAGA	MIMAT0027434	TCGCAGACAGGGACACATGGAGA	Yes				4		3		3	4	2		5				4		3		3	4	2		5				4		5		6	4	2		5
hsa-miR-6769b-3p	3p	hsa-mir-6769b	MI0022706	CCUCUC	21	CCCUCUCUGUCCCACCCAUAG	MIMAT0027621	CCCTCTCTGTCCCACCCATAGT	No												3				5				2	4			2				5				2	4			5
hsa-miR-6769b-5p	5p	hsa-mir-6769b	MI0022706	GGUGGG	23	UGGUGGGUGGGGAGGAGAAGUGC	MIMAT0027620	TGGTGGGTGGGGAGGAGAAGTGA	No																			2											2	2
hsa-miR-6771-3p	3p	hsa-mir-6771	MI0022616	AAACCC	21	CAAACCCCUGUCUACCCGCAG	MIMAT0027443		No
hsa-miR-6771-5p	5p	hsa-mir-6771	MI0022616	UCGGGA	22	CUCGGGAGGGCAUGGGCCAGGC	MIMAT0027442	CCTCGGGAGGGCATGGGCCAGGT	No																		2												2
hsa-miR-6772-3p	3p	hsa-mir-6772	MI0022617	UGCUCC	23	UUGCUCCUGACUCUGUGCCCACA	MIMAT0027445	TTGCTCCTGACTCTGTGCCCACA	Yes								4		2										4		2						2			4	8		2	2	2
hsa-miR-6772-5p	5p	hsa-mir-6772	MI0022617	GGGUGU	22	UGGGUGUAGGCUGGAGCUGAGG	MIMAT0027444	GCTGGGGCTGAGGACT	No													3						3					3	5						5					5
hsa-miR-6773-3p	3p	hsa-mir-6773	MI0022618	CUGUCA	22	ACUGUCACUUCUCUGCCCAUAG	MIMAT0027447	CTTCACTGTCACTTCTCTGCCCATAGA	No																2												2
hsa-miR-6773-5p	5p	hsa-mir-6773	MI0022618	UGGGCC	23	UUGGGCCCAGGAGUAAACAGGAU	MIMAT0027446	TTGGGCCCAGGAGTAAACAGGAT	Yes		2		4		5	2	2	8		3			2		4		5	2	2	8		3			2		4		7	4	4	8	2	3
hsa-miR-6775-3p	3p	hsa-mir-6775	MI0022620	GGCCCU	21	AGGCCCUGUCCUCUGCCCCAG	MIMAT0027451	AGGCCCTGTCCTCTGCCCCAGA	No		2				2		2						3		7		6	3	7	2		2	2		7		17		15	3	16	7	4	7	6
hsa-miR-6775-5p	5p	hsa-mir-6775	MI0022620	CGGGGC	25	UCGGGGCAUGGGGGAGGGAGGCUGG	MIMAT0027450	CTGGGGGAGGGAGGCT	No																					3									2			3
hsa-miR-6776-3p	3p	hsa-mir-6776	MI0022621	AACCAC	23	CAACCACCACUGUCUCUCCCCAG	MIMAT0027453		No
hsa-miR-6776-5p	5p	hsa-mir-6776	MI0022621	CUGGGU	19	UCUGGGUGCAGUGGGGGUU	MIMAT0027452		No
hsa-miR-6777-3p	3p	hsa-mir-6777	MI0022622	CCACUC	20	UCCACUCUCCUGGCCCCCAG	MIMAT0027455	TCCACTCTCCTGGCCCCCAGT	No															2	6		2		3	6			3			2	8		2		3	10			3
hsa-miR-6777-5p	5p	hsa-mir-6777	MI0022622	CGGGGA	23	ACGGGGAGUCAGGCAGUGGUGGA	MIMAT0027454	ACGGGGAGTCAGGCAGTGGT	No																				2								2				4
hsa-miR-6779-3p	3p	hsa-mir-6779	MI0022624	AGCCCU	21	AAGCCCUGUCUCCUCCCAUCU	MIMAT0027459	CAAGCCCTGTCTCCTCCCATCT	No																		4												4		2		2
hsa-miR-6779-5p	5p	hsa-mir-6779	MI0022624	UGGGAG	21	CUGGGAGGGGCUGGGUUUGGC	MIMAT0027458	CTCTGGGAGGGGCTGGGTT	No				2																	5							2					10		2
hsa-miR-6780a-3p	3p	hsa-mir-6780a	MI0022625	UCCUCU	21	CUCCUCUGUUUUCUUUCCUAG	MIMAT0027461		No
hsa-miR-6780a-5p	5p	hsa-mir-6780a	MI0022625	UGGGAG	23	UUGGGAGGGAAGACAGCUGGAGA	MIMAT0027460	TGGGAGGGAAGACAGCTGGAGAGT	No				2																4								2			2	6			3
hsa-miR-6780b-3p	3p	hsa-mir-6780b	MI0022681	CCCUUG	21	UCCCUUGUCUCCUUUCCCUAG	MIMAT0027573	TCCCTTGTCTCCTTTCCCTAGT	No							2									3		3			7	2	2					3		3	2		7	2	2
hsa-miR-6780b-5p	5p	hsa-mir-6780b	MI0022681	GGGGAA	23	UGGGGAAGGCUUGGCAGGGAAGA	MIMAT0027572		No
hsa-miR-6781-3p	3p	hsa-mir-6781	MI0022626	GCCUCU	22	UGCCUCUUUUCCACGGCCUCAG	MIMAT0027463	TGCCTCTTTTCCACGGCCTCAGT	No																				3			2				2					3	5		2
hsa-miR-6781-5p	5p	hsa-mir-6781	MI0022626	GGGCCG	21	CGGGCCGGAGGUCAAGGGCGU	MIMAT0027462	CGGGCCGGAGGTCAAGGGCGTCT	No							2									3												3	2		4
hsa-miR-6782-3p	3p	hsa-mir-6782	MI0022627	ACCUUU	23	CACCUUUGUGUCCCCAUCCUGCA	MIMAT0027465	CACCTTTGTGTCCCCATCCTGCA	Yes				4												4												6			2			3
hsa-miR-6782-5p	5p	hsa-mir-6782	MI0022627	AGGGGU	25	UAGGGGUGGGGGAAUUCAGGGGUGU	MIMAT0027464		No
hsa-miR-6783-3p	3p	hsa-mir-6783	MI0022628	UCCUGG	22	UUCCUGGGCUUCUCCUCUGUAG	MIMAT0027467	TCCTGGGCTTCTCCTCTGTAGT	No			2		4	2	3	2	4	3	6			3	5	4	9	10	22	10	12	6	5	8		3	11	14	17	23	33	23	32	11	19	14
hsa-miR-6783-5p	5p	hsa-mir-6783	MI0022628	AGGGGA	22	UAGGGGAAAAGUCCUGAUCCGG	MIMAT0027466	TAGGGGAAAAGTCCTGATCCGG	Yes				2												2												2				2
hsa-miR-6784-3p	3p	hsa-mir-6784	MI0022629	CUCACC	22	UCUCACCCCAACUCUGCCCCAG	MIMAT0027469	TCTCACCCCAACTCTGCCCCAGTT	No								2																5						2		4	4			5
hsa-miR-6784-5p	5p	hsa-mir-6784	MI0022629	CCGGGG	20	GCCGGGGCUUUGGGUGAGGG	MIMAT0027468		No
hsa-miR-6786-3p	3p	hsa-mir-6786	MI0022631	GACGCC	23	UGACGCCCCUUCUGAUUCUGCCU	MIMAT0027473	TGACGCCCCTTCTGATTCTGCCT	Yes				2			3		3			2				2			3		3			2			2	11	2	8	5	2	8	2		2
hsa-miR-6786-5p	3p	hsa-mir-6786	MI0022631	CGGUGG	21	GCGGUGGGGCCGGAGGGGCGU	MIMAT0027472		No
hsa-miR-6787-3p	3p	hsa-mir-6787	MI0022632	CUCAGC	22	UCUCAGCUGCUGCCCUCUCCAG	MIMAT0027475	TCTCAGCTGCTGCCCTCTCCAGT	No	2						2								2	4				3		3	2		2		2	4		2	2	5	3	6	2	2
hsa-miR-6787-5p	5p	hsa-mir-6787	MI0022632	GGCGGG	22	UGGCGGGGGUAGAGCUGGCUGC	MIMAT0027474	TGGCGGGGGTAGAGCTGGCT	No																				2												2
hsa-miR-6788-3p	3p	hsa-mir-6788	MI0022633	UCGCCA	22	UUCGCCACUUCCCUCCCUGCAG	MIMAT0027477		No
hsa-miR-6788-5p	5p	hsa-mir-6788	MI0022633	UGGGAG	21	CUGGGAGAAGAGUGGUGAAGA	MIMAT0027476		No
hsa-miR-6789-3p	3p	hsa-mir-6789	MI0022634	GGCGCC	21	CGGCGCCCGUGUCUCCUCCAG	MIMAT0027479	CGGCGCCCGTGTCTCCTCCAGT	No															4	3			2	6	8	2	4	6			4	6			6	8	13	2	4	6
hsa-miR-6789-5p	5p	hsa-mir-6789	MI0022634	UAGGGG	24	GUAGGGGCGUCCCGGGCGCGCGGG	MIMAT0027478	TAGGGGCGTCCCGGGCGCGCGT	No																					3												3	2
hsa-miR-6791-3p	3p	hsa-mir-6791	MI0022636	GCCUCC	21	UGCCUCCUUGGUCUCCGGCAG	MIMAT0027483	TGCCTCCTTGGTCTCCGGCAGT	No																			3		3										3		3
hsa-miR-6791-5p	5p	hsa-mir-6791	MI0022636	CCCUGG	22	CCCCUGGGGCUGGGCAGGCGGA	MIMAT0027482	CCCTGGGGCTGGGCAGGCGG	No																	2												2		2
hsa-miR-6792-3p	3p	hsa-mir-6792	MI0022637	UCCUCC	22	CUCCUCCACAGCCCCUGCUCAU	MIMAT0027485	TCCTCCACAGCCCCTGCTCATT	No																		2	3		3									2	7		11	2
hsa-miR-6792-5p	5p	hsa-mir-6792	MI0022637	UAAGCA	21	GUAAGCAGGGGCUCUGGGUGA	MIMAT0027484	TAAGCAGGGGCTCTGGGTGAT	No																			6											11	6	2			2
hsa-miR-6793-3p	3p	hsa-mir-6793	MI0022638	CCCCAA	20	UCCCCAACCCCUGCCCGCAG	MIMAT0027487	TCCCCAACCCCTGCCCGCAGT	No								3										6	2	2	9	2								6	2	7	14	2		2
hsa-miR-6793-5p	5p	hsa-mir-6793	MI0022638	GUGGGU	22	UGUGGGUUCUGGGUUGGGGUGA	MIMAT0027486	TCACTGTGGGTTCTGGGTTGT	No																3												7
hsa-miR-6794-3p	3p	hsa-mir-6794	MI0022639	UCACUC	20	CUCACUCUCAGUCCCUCCCU	MIMAT0027489	TGCTCACTCTCAGTCCCTCCCTAGTT	No																		3										2		3
hsa-miR-6794-5p	5p	hsa-mir-6794	MI0022639	AGGGGG	20	CAGGGGGACUGGGGGUGAGC	MIMAT0027488	GCAGGGGGACTGGGGGTGAGCA	No					2																2								2				2
hsa-miR-6795-3p	3p	hsa-mir-6795	MI0022640	CCCCUC	21	ACCCCUCGUUUCUUCCCCCAG	MIMAT0027491	CCACCCCTCGTTTCTTCCCCCA	No																					2												2	2
hsa-miR-6795-5p	5p	hsa-mir-6795	MI0022640	GGGGGG	24	UGGGGGGACAGGAUGAGAGGCUGU	MIMAT0027490		No
hsa-miR-6797-3p	3p	hsa-mir-6797	MI0022642	GCAUGA	22	UGCAUGACCCUUCCCUCCCCAC	MIMAT0027495	TGCATGACCCTTCCCTCCCCAT	No																2			3								2	2			18		2	2
hsa-miR-6797-5p	5p	hsa-mir-6797	MI0022642	GGAGGG	25	AGGAGGGAAGGGGCUGAGAACAGGA	MIMAT0027494	AGGAGGGAAGGGGCTGAGAACAGGAT	No																					2												2
hsa-miR-6798-3p	3p	hsa-mir-6798	MI0022643	UACCCC	21	CUACCCCCCAUCCCCCUGUAG	MIMAT0027497	CTACCCCCCATCCCCCTGTAGT	No													3		2	3		4	7	4	12	5	2	4	3	2	2	3		4	7	4	12	5	2	6
hsa-miR-6798-5p	5p	hsa-mir-6798	MI0022643	CAGGGG	23	CCAGGGGGAUGGGCGAGCUUGGG	MIMAT0027496		No
hsa-miR-6799-3p	3p	hsa-mir-6799	MI0022644	GCCCUG	23	UGCCCUGCAUGGUGUCCCCACAG	MIMAT0027499	TGCCCTGCATGGTGTCCCCACA	No																2												2
hsa-miR-6799-5p	5p	hsa-mir-6799	MI0022644	GGGAGG	20	GGGGAGGUGUGCAGGGCUGG	MIMAT0027498		No
hsa-miR-6800-3p	3p	hsa-mir-6800	MI0022645	ACCUCU	21	CACCUCUCCUGGCAUCGCCCC	MIMAT0027501	CACCTCTCCTGGCATCGCC	No															2				2	5		2	2				2				2	11	14	2	2
hsa-miR-6800-5p	5p	hsa-mir-6800	MI0022645	UAGGUG	21	GUAGGUGACAGUCAGGGGCGG	MIMAT0027500	TAGGTGACAGTCAGGGGCA	No																				2									2			2
hsa-miR-6801-3p	3p	hsa-mir-6801	MI0022646	CCCCUG	20	ACCCCUGCCACUCACUGGCC	MIMAT0027503	TCACCCCTGCCACCCACTGGCC	No																			2												2
hsa-miR-6801-5p	5p	hsa-mir-6801	MI0022646	GGUCAG	23	UGGUCAGAGGCAGCAGGAAAUGA	MIMAT0027502		No
hsa-miR-6802-3p	3p	hsa-mir-6802	MI0022647	UCACCC	22	UUCACCCCUCUCACCUAAGCAG	MIMAT0027505	CTTCACCCCTCTCACCTAAGCAGT	No																			4												4		4
hsa-miR-6802-5p	5p	hsa-mir-6802	MI0022647	UAGGUG	20	CUAGGUGGGGGGCUUGAAGC	MIMAT0027504	TAGGTGGGGGGCTTGAAT	No																					2												2
hsa-miR-6803-3p	3p	hsa-mir-6803	MI0022648	CCCUCG	22	UCCCUCGCCUUCUCACCCUCAG	MIMAT0027507	TCCCTCGCCTTCTCACCCTCAGT	No						3				3	3			2		2			3	7	4	2				4		4		3	8	7	12	5	6
hsa-miR-6803-5p	5p	hsa-mir-6803	MI0022648	UGGGGG	22	CUGGGGGUGGGGGGCUGGGCGU	MIMAT0027506		No
hsa-miR-6804-3p	3p	hsa-mir-6804	MI0022649	GCACCU	22	CGCACCUGCCUCUCACCCACAG	MIMAT0027509		No
hsa-miR-6804-5p	5p	hsa-mir-6804	MI0022649	GAGGGU	21	UGAGGGUGUCAGCAGGUGACG	MIMAT0027508	TGAGGGTGTCAGCAGGTGACGGTT	No																2			2									2			2	3
hsa-miR-6805-3p	3p	hsa-mir-6805	MI0022650	UGCUCU	23	UUGCUCUGCUCCCCCGCCCCCAG	MIMAT0027511	TTGCTCTGCTCCCCCGCCCCCAGT	No																					4									2		2	10	3
hsa-miR-6805-5p	5p	hsa-mir-6805	MI0022650	AGGGGG	22	UAGGGGGCGGCUUGUGGAGUGU	MIMAT0027510	TAGGGGGCGGCTTGTGGAGTGT	Yes			3	6	2	11	3	5	10	2	2	4			3	6	2	11	3	5	10	2	2	4			5	6	2	13	5	9	16	2	2	6
hsa-miR-6806-3p	3p	hsa-mir-6806	MI0022651	GAAGCU	22	UGAAGCUCUGACAUUCCUGCAG	MIMAT0027513	TGAAGCTCTGACATTCCTGCAGT	No				3	2	3		6	5		2	7		2	3	18	2	14	10	10	13	2	3	3		2	3	21	4	17	15	18	28	2	7	10
hsa-miR-6806-5p	5p	hsa-mir-6806	MI0022651	GUAGGC	24	UGUAGGCAUGAGGCAGGGCCCAGG	MIMAT0027512		No
hsa-miR-6807-3p	3p	hsa-mir-6807	MI0022652	ACUGCA	23	CACUGCAUUCCUGCUUGGCCCAG	MIMAT0027515	CACTGCATTCCTGCTTGGCCCAGA	No																		2	2	2				3						5	2	2	6			3
hsa-miR-6807-5p	5p	hsa-mir-6807	MI0022652	UGAGCC	22	GUGAGCCAGUGGAAUGGAGAGG	MIMAT0027514	GTGAGCCAGTGGAATGGAGAGA	No								2				4				3		3		4	5						2	5		5		14	11	3	2	11
hsa-miR-6808-3p	3p	hsa-mir-6808	MI0022653	UGUGAC	21	GUGUGACCACCGUUCCUGCAG	MIMAT0027517	GTGTGACCACCGTTCCTGCAGT	No				2				2	3							5			8	2			4					9		2	10	6	3		4
hsa-miR-6808-5p	5p	hsa-mir-6808	MI0022653	AGGCAG	22	CAGGCAGGGAGGUGGGACCAUG	MIMAT0027516		No
hsa-miR-6809-3p	3p	hsa-mir-6809	MI0022654	UUCUCU	21	CUUCUCUUCUCUCCUUCCCAG	MIMAT0027519	CTTCTCTTCTCTCCTTCCCAG	Yes									3												3												3
hsa-miR-6809-5p	5p	hsa-mir-6809	MI0022654	GGCAAG	22	UGGCAAGGAAAGAAGAGGAUCA	MIMAT0027518		No
hsa-miR-6810-3p	3p	hsa-mir-6810	MI0022655	CCCCUG	23	UCCCCUGCUCCCUUGUUCCCCAG	MIMAT0027521	TCCCCTGCTCCCTTGTTCCCCAGT	No											2					5	5	6	4	3	2	3	2					8	5	6	4	3	2	3	4	2
hsa-miR-6810-5p	5p	hsa-mir-6810	MI0022655	UGGGGA	23	AUGGGGACAGGGAUCAGCAUGGC	MIMAT0027520	GATGGGGACAGGGATCAGCATGGT	No								2												2												4
hsa-miR-6811-3p	3p	hsa-mir-6811	MI0022656	GCCUGU	21	AGCCUGUGCUUGUCCCUGCAG	MIMAT0027523		No
hsa-miR-6811-5p	5p	hsa-mir-6811	MI0022656	UGCAGG	22	AUGCAGGCCUGUGUACAGCACU	MIMAT0027522	TATGCAGGCCTGTGTACAGCACT	No																4												4		3
hsa-miR-6812-3p	3p	hsa-mir-6812	MI0022657	CGCUCU	21	CCGCUCUUCCCCUGACCCCAG	MIMAT0027525	CCGCTCTTCCCCTGACCCCAGT	No																3		5	5	12	6		3				2	3		5	9	16	14		5
hsa-miR-6812-5p	5p	hsa-mir-6812	MI0022657	UGGGGU	25	AUGGGGUGAGAUGGGGAGGAGCAGC	MIMAT0027524		No
hsa-miR-6813-3p	3p	hsa-mir-6813	MI0022658	ACCUUG	21	AACCUUGGCCCCUCUCCCCAG	MIMAT0027527	AACCTTGGCCCCTCTCCCCAGT	No																3					2							3			3		2
hsa-miR-6813-5p	5p	hsa-mir-6813	MI0022658	AGGGGC	23	CAGGGGCUGGGGUUUCAGGUUCU	MIMAT0027526		No
hsa-miR-6814-3p	3p	hsa-mir-6814	MI0022659	CUCGCA	22	ACUCGCAUCCUUCCCUUGGCAG	MIMAT0027529	ACTCGCATCCTTCCCTTGGCATT	No																					5										2	2	5	2		5
hsa-miR-6814-5p	5p	hsa-mir-6814	MI0022659	CCCAAG	22	UCCCAAGGGUGAGAUGCUGCCA	MIMAT0027528	TCCCAAGGGTGAGATGCTGCCA	Yes							2					2							2					2							2					2
hsa-miR-6815-3p	3p	hsa-mir-6815	MI0022660	GGCUUC	21	UGGCUUCUCUUGCACACCCAG	MIMAT0027531		No
hsa-miR-6815-5p	5p	hsa-mir-6815	MI0022660	AGGUGG	23	UAGGUGGCGCCGGAGGAGUCAUU	MIMAT0027530	TAGGTGGCGCCGGAGGAGTCATT	Yes											3												3												5
hsa-miR-6816-3p	3p	hsa-mir-6816	MI0022661	AAGGAC	18	GAAGGACCUGCACCUUCG	MIMAT0027533		No
hsa-miR-6816-5p	5p	hsa-mir-6816	MI0022661	GGGGCG	21	UGGGGCGGGGCAGGUCCCUGC	MIMAT0027532		No
hsa-miR-6817-3p	3p	hsa-mir-6817	MI0022662	CUCUCU	19	UCUCUCUGACUCCAUGGCA	MIMAT0027535	TCTCTCTGACTCCATGGCAGT	No																		2		2								5		2		2			2	2
hsa-miR-6817-5p	5p	hsa-mir-6817	MI0022662	CUGCCA	24	UCUGCCAUAGGAAGCUUGGAGUGG	MIMAT0027534		No
hsa-miR-6818-3p	3p	hsa-mir-6818	MI0022663	UGUCUC	22	UUGUCUCUUGUUCCUCACACAG	MIMAT0027537	TGTTGTCTCTTGTTCCTCACACAG	No																				2												2
hsa-miR-6818-5p	5p	hsa-mir-6818	MI0022663	UGUGUG	22	UUGUGUGAGUACAGAGAGCAUC	MIMAT0027536		No
hsa-miR-6819-3p	3p	hsa-mir-6819	MI0022664	AGCCUC	21	AAGCCUCUGUCCCCACCCCAG	MIMAT0027539	AAGCCTCTGTCCCCACCCCAGT	No																				2				3								2				3
hsa-miR-6819-5p	5p	hsa-mir-6819	MI0022664	UGGGGU	22	UUGGGGUGGAGGGCCAAGGAGC	MIMAT0027538	TTGGGGTGGAGGGCCAAGG	No																				2												2
hsa-miR-6820-3p	3p	hsa-mir-6820	MI0022665	GUGACU	22	UGUGACUUCUCCCCUGCCACAG	MIMAT0027541		No
hsa-miR-6820-5p	5p	hsa-mir-6820	MI0022665	GCGGCA	19	UGCGGCAGAGCUGGGGUCA	MIMAT0027540	TCTGCGGCAGAGCTGGGAT	No																2												2				2
hsa-miR-6821-3p	3p	hsa-mir-6821	MI0022666	GACCUC	21	UGACCUCUCCGCUCCGCACAG	MIMAT0027543	CTGACCTCTCCGCTCCGCACAGT	No																2					5			3				2				3	9		2	3
hsa-miR-6821-5p	5p	hsa-mir-6821	MI0022666	UGCGUG	23	GUGCGUGGUGGCUCGAGGCGGGG	MIMAT0027542	GTGCGTGGTGGCTCGAGGC	No																				2							2					2
hsa-miR-6822-3p	3p	hsa-mir-6822	MI0022667	GGCUCU	24	AGGCUCUAACUGGCUUUCCCUGCA	MIMAT0027545	AGGCTCTAACTGGCTCTCCCTGC	No																								2												2
hsa-miR-6822-5p	5p	hsa-mir-6822	MI0022667	AGGGAA	20	CAGGGAACCAGUUGGGGCUU	MIMAT0027544		No
hsa-miR-6825-3p	3p	hsa-mir-6825	MI0022670	CGCUGA	22	GCGCUGACCCGCCUUCUCCGCA	MIMAT0027551	CGCGCTGACCCGCCTTCTCCGCA	No																					3												5
hsa-miR-6825-5p	5p	hsa-mir-6825	MI0022670	GGGGAG	22	UGGGGAGGUGUGGAGUCAGCAU	MIMAT0027550	TGGGGAGGTGTGGAGTCAGCAT	Yes							3												3												3	6	2
hsa-miR-6826-3p	3p	hsa-mir-6826	MI0022671	UCCCCU	22	CUCCCCUCUCUUUCCUGUUCAG	MIMAT0027553	CTCCCCTCTCTTTCCTGTTCA	No																					2												2
hsa-miR-6826-5p	5p	hsa-mir-6826	MI0022671	CAAUAG	23	UCAAUAGGAAAGAGGUGGGACCU	MIMAT0027552	TCAATAGGAAAGAGGTGGGACCT	Yes		3		3	2						4			3		3	2						4			3	2	5	2		4	5		2	4	2
hsa-miR-6827-3p	3p	hsa-mir-6827	MI0022672	CCGUCU	21	ACCGUCUCUUCUGUUCCCCAG	MIMAT0027555	CCGTCTCTTCTGTTCCCCAGA	No										2								4										2		4				2
hsa-miR-6827-5p	5p	hsa-mir-6827	MI0022672	GGGAGC	22	UGGGAGCCAUGAGGGUCUGUGC	MIMAT0027554	TGGGAGCCATGAGGGTCTGTGC	Yes				2				11	4	4		2				2				11	4	4		2				8			2	11	8	8	2	4
hsa-miR-6828-3p	3p	hsa-mir-6828	MI0022673	UCUGCU	20	AUCUGCUCUCUUGUUCCCAG	MIMAT0027557		No
hsa-miR-6828-5p	5p	hsa-mir-6828	MI0022673	GGAAGC	22	AGGAAGCAAGAGAACCCUGUGG	MIMAT0027556	AGGAAGCAAGAGAACCCTGTGG	Yes						2												2												2
hsa-miR-6829-3p	3p	hsa-mir-6829	MI0022674	GCCUCC	20	UGCCUCCUCCGUGGCCUCAG	MIMAT0027559		No
hsa-miR-6829-5p	5p	hsa-mir-6829	MI0022674	GGGCUG	20	UGGGCUGCUGAGAAGGGGCA	MIMAT0027558	CGTGGGCTGCCGAGAAGGG	No																			2												2
hsa-miR-6831-3p	3p	hsa-mir-6831	MI0022676	GACUAA	21	UGACUAACUCCCACUCUACAG	MIMAT0027563		No
hsa-miR-6831-5p	5p	hsa-mir-6831	MI0022676	AGGUAG	24	UAGGUAGAGUGUGAGGAGGAGGUC	MIMAT0027562	TAGGTAGAGTGTGAGGAGGAG	No				2					2							2								5				8		3		4	12	4	2	7
hsa-miR-6832-3p	3p	hsa-mir-6832	MI0022677	CCCUUU	20	ACCCUUUUUCUCUUUCCCAG	MIMAT0027565	TGACCCTTTTTCTCTTTCCCAGTT	No																2												2
hsa-miR-6832-5p	5p	hsa-mir-6832	MI0022677	GUAGAG	23	AGUAGAGAGGAAAAGUUAGGGUC	MIMAT0027564	AGTAGAGAGGAAAAGTTAGGGTC	Yes				6		10		6								6		10		6								15	4	12	6	12	7		3	2
hsa-miR-6833-3p	3p	hsa-mir-6833	MI0022678	UUCUCU	21	UUUCUCUCUCCACUUCCUCAG	MIMAT0027567	TTTCTCTCTCCACTTCCTCAGT	No								3	4						3	11	4	9	2	9	22	5	3	2		2	5	24	6	20	17	21	31	10	5	13
hsa-miR-6833-5p	5p	hsa-mir-6833	MI0022678	UGUGGA	22	GUGUGGAAGAUGGGAGGAGAAA	MIMAT0027566		No
hsa-miR-6834-3p	3p	hsa-mir-6834	MI0022679	AUGUCC	20	UAUGUCCCAUCCCUCCAUCA	MIMAT0027569	ACATATGTCCCATCCCTCCATC	No																							3									2		3	3
hsa-miR-6834-5p	5p	hsa-mir-6834	MI0022679	UGAGGG	21	GUGAGGGACUGGGAUUUGUGG	MIMAT0027568	TGAGGGACTGGGATTTGTGGGA	No																				2	4										2	5	6	2		2
hsa-miR-6836-3p	3p	hsa-mir-6836	MI0022682	UGCCUC	21	AUGCCUCCCCCGGCCCCGCAG	MIMAT0027575	TGCCTCCCCCGGCCCCGCAGA	No																				3	3											3	5
hsa-miR-6836-5p	5p	hsa-mir-6836	MI0022682	GCAGGG	22	CGCAGGGCCCUGGCGCAGGCAU	MIMAT0027574		No
hsa-miR-6837-3p	3p	hsa-mir-6837	MI0022683	CUUCAC	23	CCUUCACUGUGACUCUGCUGCAG	MIMAT0027577	CCTTCACTGTGACTCTGCTGCAG	Yes						2		2										2		2										2		6				2
hsa-miR-6837-5p	5p	hsa-mir-6837	MI0022683	CCAGGG	21	ACCAGGGCCAGCAGGGAAUGU	MIMAT0027576		No
hsa-miR-6838-3p	3p	hsa-mir-6838	MI0022684	AGUCCU	20	AAGUCCUGCUUCUGUUGCAG	MIMAT0027579	AAGTCCTGCTTCTGTTGCA	No																						2												2
hsa-miR-6838-5p	5p	hsa-mir-6838	MI0022684	AGCAGC	22	AAGCAGCAGUGGCAAGACUCCU	MIMAT0027578		No
hsa-miR-6839-3p	3p	hsa-mir-6839	MI0022685	UGGGUU	22	UUGGGUUUUCUCUUCAAUCCAG	MIMAT0027581		No
hsa-miR-6839-5p	5p	hsa-mir-6839	MI0022685	CUGGAU	22	UCUGGAUUGAAGAGACGACCCA	MIMAT0027580		No
hsa-miR-6840-3p	3p	hsa-mir-6840	MI0022686	CCCAGG	22	GCCCAGGACUUUGUGCGGGGUG	MIMAT0027583		No
hsa-miR-6840-5p	5p	hsa-mir-6840	MI0022686	CCCCCG	24	ACCCCCGGGCAAAGACCUGCAGAU	MIMAT0027582	CACCCCCGGGCAAAGACCTGC	No								2											2				2					2			2	2			2
hsa-miR-6842-3p	3p	hsa-mir-6842	MI0022688	UGGCUG	22	UUGGCUGGUCUCUGCUCCGCAG	MIMAT0027587	TTGGCTGGTCTCTGCTCCGCAG	Yes		10	2	11	2	31	15	38	20	12	11	22		10	2	11	2	31	15	38	20	12	11	22		15	8	60	4	81	43	75	45	37	18	34
hsa-miR-6842-5p	5p	hsa-mir-6842	MI0022688	GGGGGU	22	UGGGGGUGGUCUCUAGCCAAGG	MIMAT0027586		No
hsa-miR-6843-3p	3p	hsa-mir-6843	MI0022689	UGGUCU	21	AUGGUCUCCUGUUCUCUGCAG	MIMAT0027588	ATGGTCTCCTGTTCTCTGCAGT	No																5	2	9	2	3	4	2						5	2	13	2	5	4	2
hsa-miR-6845-3p	3p	hsa-mir-6845	MI0022691	CUCUCC	21	CCUCUCCUCCCUGUGCCCCAG	MIMAT0027591	CCTCTCCTCCCTGTGCCCCAGT	No																		2	2		4									2	2		6
hsa-miR-6845-5p	5p	hsa-mir-6845	MI0022691	GGGGCC	19	CGGGGCCAGAGCAGAGAGC	MIMAT0027590		No
hsa-miR-6846-3p	3p	hsa-mir-6846	MI0022692	GACCCC	21	UGACCCCUUCUGUCUCCCUAG	MIMAT0027593		No
hsa-miR-6846-5p	5p	hsa-mir-6846	MI0022692	GGGGGC	22	UGGGGGCUGGAUGGGGUAGAGU	MIMAT0027592		No
hsa-miR-6847-3p	3p	hsa-mir-6847	MI0022693	GCUCAU	22	GGCUCAUGUGUCUGUCCUCUUC	MIMAT0027595	GGCTCATGTGTCTGTCCTCT	No																					3							2					3
hsa-miR-6847-5p	5p	hsa-mir-6847	MI0022693	CAGAGG	23	ACAGAGGACAGUGGAGUGUGAGC	MIMAT0027594	ACAGAGGACAGTGGAGTGTGAGCT	No			2	2					4		3	3				5	5	6	2	4			2	2		6	2	28	7	28	11	25	13	9	20	13
hsa-miR-6848-3p	3p	hsa-mir-6848	MI0022694	UGGUCU	19	GUGGUCUCUUGGCCCCCAG	MIMAT0027597		No
hsa-miR-6848-5p	5p	hsa-mir-6848	MI0022694	GGGGGC	23	UGGGGGCUGGGAUGGGCCAUGGU	MIMAT0027596	TGGGGGCTGGGATGGGCCATGGTT	No																		2												2		2
hsa-miR-6849-3p	3p	hsa-mir-6849	MI0022695	CCAGCC	22	ACCAGCCUGUGUCCACCUCCAG	MIMAT0027599	ACCAGCCTGTGTCCACCTCCAGT	No																4			2	3		3						4			2	3	4	3		2
hsa-miR-6849-5p	5p	hsa-mir-6849	MI0022695	AGUGGA	23	GAGUGGAUAGGGGAGUGUGUGGA	MIMAT0027598		No
hsa-miR-6850-3p	3p	hsa-mir-6850	MI0022696	CCGGCC	20	CCCGGCCGGAACGCCGCACU	MIMAT0027601		No
hsa-miR-6850-5p	5p	hsa-mir-6850	MI0022696	UGCGGA	22	GUGCGGAACGCUGGCCGGGGCG	MIMAT0027600	GTGCGGAACGCTGGCCGGG	No				3										3	2		3	5	3	7		4		3		3	2	17	7	5	12	17	11	7	10	6
hsa-miR-6851-3p	3p	hsa-mir-6851	MI0022697	GGCCCU	21	UGGCCCUUUGUACCCCUCCAG	MIMAT0027603		No
hsa-miR-6851-5p	5p	hsa-mir-6851	MI0022697	GGAGGU	23	AGGAGGUGGUACUAGGGGCCAGC	MIMAT0027602		No
hsa-miR-6852-3p	3p	hsa-mir-6852	MI0022698	GUCCUC	17	UGUCCUCUGUUCCUCAG	MIMAT0027605		No
hsa-miR-6852-5p	5p	hsa-mir-6852	MI0022698	CCUGGG	21	CCCUGGGGUUCUGAGGACAUG	MIMAT0027604	CCCTGGGGTTCTGAGGACATG	Yes								2	2											2	2									2		2	4
hsa-miR-6853-3p	3p	hsa-mir-6853	MI0022699	GUUCAU	22	UGUUCAUUGGAACCCUGCGCAG	MIMAT0027607	TGTTCATTGGAACCCTGCGCAGT	No					2		5	6	3					6	2	14	6	21	8	17	15	12	7	3		6	2	25	8	31	17	23	23	14	13	3
hsa-miR-6853-5p	5p	hsa-mir-6853	MI0022699	GCGUGG	24	AGCGUGGGAUGUCCAUGAAGUCAG	MIMAT0027606		No
hsa-miR-6855-3p	3p	hsa-mir-6855	MI0022701	GACUGA	22	AGACUGACCUUCAACCCCACAG	MIMAT0027611	AGACTGACCTTCAACCCCAC	No																		3												3
hsa-miR-6855-5p	5p	hsa-mir-6855	MI0022701	UGGGGU	25	UUGGGGUUUGGGGUGCAGACAUUGC	MIMAT0027610		No
hsa-miR-6856-3p	3p	hsa-mir-6856	MI0022702	ACAGCC	22	UACAGCCCUGUGAUCUUUCCAG	MIMAT0027613	TACAGCCCTGTGATCTTTCCAGA	No																								2												2
hsa-miR-6856-5p	5p	hsa-mir-6856	MI0022702	AGAGAG	24	AAGAGAGGAGCAGUGGUGCUGUGG	MIMAT0027612		No
hsa-miR-6857-3p	3p	hsa-mir-6857	MI0022703	GACUGA	21	UGACUGAGCUUCUCCCCACAG	MIMAT0027615	TGACTGAGCTTCTCCCCACAGA	No																3		5		4	3			2				3		9		6	3	5		2
hsa-miR-6857-5p	5p	hsa-mir-6857	MI0022703	UGGGGA	22	UUGGGGAUUGGGUCAGGCCAGU	MIMAT0027614		No
hsa-miR-6858-3p	3p	hsa-mir-6858	MI0022704	AGCCAG	22	CAGCCAGCCCCUGCUCACCCCU	MIMAT0027617	CAGCCAGCCCCTGCTCACCCCA	No																		2												2
hsa-miR-6858-5p	5p	hsa-mir-6858	MI0022704	UGAGGA	22	GUGAGGAGGGGCUGGCAGGGAC	MIMAT0027616	GTGAGGAGGGGCTGGCAGGG	No									2												2						2	4					4	2
hsa-miR-6859-3p	3p	hsa-mir-6859-1	MI0022705	GACCCC	23	UGACCCCCAUGUCGCCUCUGUAG	MIMAT0027619		No
hsa-miR-6859-3p	3p	hsa-mir-6859-2	MI0026420	GACCCC	23	UGACCCCCAUGUCGCCUCUGUAG	MIMAT0027619		No
hsa-miR-6859-3p	3p	hsa-mir-6859-3	MI0026421	GACCCC	23	UGACCCCCAUGUCGCCUCUGUAG	MIMAT0027619		No
hsa-miR-6859-3p	3p	hsa-mir-6859-4	MI0031521	GACCCC	23	UGACCCCCAUGUCGCCUCUGUAG	MIMAT0027619		No
hsa-miR-6859-5p	5p	hsa-mir-6859-1	MI0022705	AGAGGA	23	GAGAGGAACAUGGGCUCAGGACA	MIMAT0027618	GAGAGGAACATGGGCTCAGGACA	Yes				2								2				2								2				2								2
hsa-miR-6859-5p	5p	hsa-mir-6859-2	MI0026420	AGAGGA	23	GAGAGGAACAUGGGCUCAGGACA	MIMAT0027618	GAGAGGAACATGGGCTCAGGACA	Yes																2								2				2								2
hsa-miR-6859-5p	5p	hsa-mir-6859-3	MI0026421	AGAGGA	23	GAGAGGAACAUGGGCUCAGGACA	MIMAT0027618	GAGAGGAACATGGGCTCAGGACA	Yes																2								2				2								2
hsa-miR-6859-5p	5p	hsa-mir-6859-4	MI0031521	AGAGGA	23	GAGAGGAACAUGGGCUCAGGACA	MIMAT0027618	GAGAGGAACATGGGCTCAGGACA	Yes																2								2				2								2
hsa-miR-6860	3p	hsa-mir-6860	MI0022707	CUGGGC	22	ACUGGGCAGGGCUGUGGUGAGU	MIMAT0027622	CTGGGCAGGGCTGTGGTGAGT	No																			2												2
hsa-miR-6862-3p	3p	hsa-mir-6862-1	MI0022709	CUCACC	24	CCUCACCCAGCUCUCUGGCCCUCU	MIMAT0027626		No
hsa-miR-6862-3p	3p	hsa-mir-6862-2	MI0026415	CUCACC	24	CCUCACCCAGCUCUCUGGCCCUCU	MIMAT0027626		No
hsa-miR-6862-5p	5p	hsa-mir-6862-1	MI0022709	GGGCAU	22	CGGGCAUGCUGGGAGAGACUUU	MIMAT0027625	CGGGCATGCTGGGAGAGACT	No						4			2							2			2		2		3					4	2	10	4		6		3
hsa-miR-6862-5p	5p	hsa-mir-6862-2	MI0026415	GGGCAU	22	CGGGCAUGCUGGGAGAGACUUU	MIMAT0027625	CGGGCATGCTGGGAGAGACT	No						4			2							2			2		2		3					4	2	10	4		6		3
hsa-miR-6864-3p	3p	hsa-mir-6864	MI0022711	UGAGAC	21	GUGAGACUUCUCUCCCUUCAG	MIMAT0027629		No
hsa-miR-6864-5p	5p	hsa-mir-6864	MI0022711	UGAAGG	24	UUGAAGGGACAAGUCAGAUAUGCC	MIMAT0027628	TTGAAGGGACAAGTCAGATATG	No																				2												2
hsa-miR-6865-3p	3p	hsa-mir-6865	MI0022712	CACCCU	21	ACACCCUCUUUCCCUACCGCC	MIMAT0027631	ACACCCTCTTTCCCTACCGCCT	No																		3												3
hsa-miR-6865-5p	5p	hsa-mir-6865	MI0022712	AGGUGG	23	UAGGUGGCAGAGGAGGGACUUCA	MIMAT0027630	TCCATAGGTGGCAGAGGAGGGACC	No																					2												2
hsa-miR-6866-3p	3p	hsa-mir-6866	MI0022713	AUCCCU	22	GAUCCCUUUAUCUGUCCUCUAG	MIMAT0027633		No
hsa-miR-6866-5p	5p	hsa-mir-6866	MI0022713	UAGAGG	23	UUAGAGGCUGGAAUAGAGAUUCU	MIMAT0027632	TAGAGGCTGGAATAGAGATTCT	No	3	3	5	24	9	17	15	19	16	16	8	6	3	6	3	24	5	23	19	18	25	3	5	13	6	20	15	101	38	137	75	117	87	36	22	49
hsa-miR-6867-3p	3p	hsa-mir-6867	MI0022714	UCUCCC	21	CUCUCCCUCUUUACCCACUAG	MIMAT0027635	TCTCCCTCTTTACCCACTAGT	No																				2				2								2				2
hsa-miR-6867-5p	5p	hsa-mir-6867	MI0022714	GUGUGU	23	UGUGUGUGUAGAGGAAGAAGGGA	MIMAT0027634	TGTGTGTGTAGAGGAAGAAGGG	No																				4								2				6
hsa-miR-6868-3p	3p	hsa-mir-6868	MI0022715	UCCUUC	21	UUCCUUCUGUUGUCUGUGCAG	MIMAT0027637	CTTCCTTCTGTTGTCTCTGCAGT	No																				2												2
hsa-miR-6868-5p	5p	hsa-mir-6868	MI0022715	CUGGCA	22	ACUGGCAGAACACUGAAGCAGC	MIMAT0027636		No
hsa-miR-6869-3p	3p	hsa-mir-6869	MI0022716	GCCGCG	21	CGCCGCGCGCAUCGGCUCAGC	MIMAT0027639		No
hsa-miR-6869-5p	5p	hsa-mir-6869	MI0022716	UGAGUA	22	GUGAGUAGUGGCGCGCGGCGGC	MIMAT0027638	TTCCGTGAGTAGTGGCGAGC	No																		4										2		4	2
hsa-miR-6870-3p	3p	hsa-mir-6870	MI0022717	CUCAUC	22	GCUCAUCCCCAUCUCCUUUCAG	MIMAT0027641	GCTCATCCCCATCTCCTTTCAGT	No									3							5	2	5	4	2	11	5						10	4	7	7	5	21	7		2
hsa-miR-6870-5p	5p	hsa-mir-6870	MI0022717	GGGGGA	19	UGGGGGAGAUGGGGGUUGA	MIMAT0027640		No
hsa-miR-6871-3p	3p	hsa-mir-6871	MI0022718	AGCACC	22	CAGCACCCUGUGGCUCCCACAG	MIMAT0027643	CAGCACCCTGTGGCTCCCAC	No																					2									2			2
hsa-miR-6871-5p	5p	hsa-mir-6871	MI0022718	AUGGGA	22	CAUGGGAGUUCGGGGUGGUUGC	MIMAT0027642		No
hsa-miR-6872-3p	3p	hsa-mir-6872	MI0022719	CCAUGC	21	CCCAUGCCUCCUGCCGCGGUC	MIMAT0027645	CATGCCTCCTGCCGCGGTCAGT	No																3												3
hsa-miR-6872-5p	5p	hsa-mir-6872	MI0022719	CUCGCA	20	UCUCGCAUCAGGAGGCAAGG	MIMAT0027644		No
hsa-miR-6873-3p	3p	hsa-mir-6873	MI0022720	UCUCUC	23	UUCUCUCUGUCUUUCUCUCUCAG	MIMAT0027647	TTCTCTCTGTCTTTCTCTCTCAG	Yes									4	2											4	2						3	2	5	2		7	2		2
hsa-miR-6873-5p	5p	hsa-mir-6873	MI0022720	AGAGGG	22	CAGAGGGAAUACAGAGGGCAAU	MIMAT0027646	AGCAGAGGGAATACAGAGGGCAAT	No																		3					2							3					2
hsa-miR-6874-3p	3p	hsa-mir-6874	MI0022721	AGUUCU	23	CAGUUCUGCUGUUCUGACUCUAG	MIMAT0027649	CAGTTCTGCTGTTCTGACTCTAGT	No						2			2			3				2		3		3	5			2				2	2	5		3	7			5
hsa-miR-6874-5p	5p	hsa-mir-6874	MI0022721	UGGAGC	23	AUGGAGCUGGAACCAGAUCAGGC	MIMAT0027648	ATGGAGCTGGAACCAGATC	No										2								2												4	2			2
hsa-miR-6875-3p	3p	hsa-mir-6875	MI0022722	UUCUUC	22	AUUCUUCCUGCCCUGGCUCCAU	MIMAT0027651	TTCTTCCTGCCCTGGCTCCATT	No																								2												2
hsa-miR-6875-5p	5p	hsa-mir-6875	MI0022722	GAGGGA	21	UGAGGGACCCAGGACAGGAGA	MIMAT0027650	CTGAGGGACCCAGGACAGGAG	No								2								2											2	2				2
hsa-miR-6876-3p	3p	hsa-mir-6876	MI0022723	GCUGUC	24	AGCUGUCUGUGUUUUCCUUCUCAG	MIMAT0027653		No
hsa-miR-6876-5p	5p	hsa-mir-6876	MI0022723	AGGAAG	22	CAGGAAGGAGACAGGCAGUUCA	MIMAT0027652	CAGGAAGGAGACAGGCAGTTC	No																2				2						3		2		2		2
hsa-miR-6877-3p	3p	hsa-mir-6877	MI0022724	AGCCUC	21	CAGCCUCUGCCCUUGGCCUCC	MIMAT0027655	CCTCTGCCCTTGGCCTCCCCA	No																				2												2
hsa-miR-6877-5p	5p	hsa-mir-6877	MI0022724	GGGCCG	22	AGGGCCGAAGGGUGGAAGCUGC	MIMAT0027654	TCAGGGCCGAAGGGTGGAAGCT	No				2												6		3	2	3	3					2	2	18	2	6	9	9	14		2
hsa-miR-6878-3p	3p	hsa-mir-6878	MI0022725	UGGCCU	21	CUGGCCUCUUCUUUCUCCUAG	MIMAT0027657	CTGGCCTCTTCTTTCTCCT	No																2												2								2
hsa-miR-6878-5p	5p	hsa-mir-6878	MI0022725	GGGAGA	23	AGGGAGAAAGCUAGAAGCUGAAG	MIMAT0027656	GAGGGAGAAAGCTAGAAGCTGAAGAT	No				2																			2					2							2
hsa-miR-6879-3p	3p	hsa-mir-6879	MI0022726	GUCACC	21	UGUCACCCGCUCCUUGCCCAG	MIMAT0027659	TGTCACCCGCTCCTTGCCCAGT	No																						2	2					2				2	2	2	2
hsa-miR-6879-5p	5p	hsa-mir-6879	MI0022726	AGGGCA	22	CAGGGCAGGGAAGGUGGGAGAG	MIMAT0027658		No
hsa-miR-6880-3p	3p	hsa-mir-6880	MI0022727	CGCCUU	21	CCGCCUUCUCUCCUCCCCCAG	MIMAT0027661	CCGCCTTCTCTCCTCCCCC	No																				3								2				3
hsa-miR-6880-5p	5p	hsa-mir-6880	MI0022727	GGUGGA	22	UGGUGGAGGAAGAGGGCAGCUC	MIMAT0027660		No
hsa-miR-6881-3p	3p	hsa-mir-6881	MI0022728	UCCUCU	22	AUCCUCUUUCGUCCUUCCCACU	MIMAT0027663	ATCCTCTTTCGTCCTTCCCACT	Yes	4	3	8	24	5	9	10	6	21	11	8	7	4	3	8	24	5	9	10	6	21	11	8	7	4	5	10	41	9	19	35	21	57	17	17	25
hsa-miR-6881-5p	5p	hsa-mir-6881	MI0022728	GGGGUA	22	UGGGGUAAGGAUAGGAGGGUCA	MIMAT0027662	CTGGGGTAAGGATAGGAGG	No															2									2			2		2	2		2	2			4
hsa-miR-6882-3p	3p	hsa-mir-6882	MI0022729	GCUGCC	24	UGCUGCCUCUCCUCUUGCCUGCAG	MIMAT0027665		No
hsa-miR-6882-5p	5p	hsa-mir-6882	MI0022729	ACAAGU	22	UACAAGUCAGGAGCUGAAGCAG	MIMAT0027664	TACAAGTCAGGAGCTGAAGCAG	Yes		3		4				2				2		3		4				2				2		3		15	2	5		7	6	2		2
hsa-miR-6883-3p	3p	hsa-mir-6883	MI0022730	UCCCUA	22	UUCCCUAUCUCACUCUCCUCAG	MIMAT0027667		No
hsa-miR-6883-5p	5p	hsa-mir-6883	MI0022730	GGGAGG	22	AGGGAGGGUGUGGUAUGGAUGU	MIMAT0027666	CAGGGAGGGTGTGGTATGGATGT	No																			2												2
hsa-miR-6884-3p	3p	hsa-mir-6884	MI0022731	CCAUCA	23	CCCAUCACCUUUCCGUCUCCCCU	MIMAT0027669	CCCATCACCTTTCCGTCTCC	No																		2			2									2		2	2		2	2
hsa-miR-6884-5p	5p	hsa-mir-6884	MI0022731	GAGGCU	22	AGAGGCUGAGAAGGUGAUGUUG	MIMAT0027668	CAGAGGCTGAGAAGGTGATGTTG	No				3	3	7		6		2		2		10		27	10	27	11	43	10	16	22	15		18		64	17	71	27	98	23	28	47	62
hsa-miR-6885-3p	3p	hsa-mir-6885	MI0022732	UUUGCU	21	CUUUGCUUCCUGCUCCCCUAG	MIMAT0027671	CTTTGCTTCCTGCTCCCCTAT	No												2								4												6	2		2	2
hsa-miR-6885-5p	5p	hsa-mir-6885	MI0022732	GGGGGG	25	AGGGGGGCACUGCGCAAGCAAAGCC	MIMAT0027670		No
hsa-miR-6886-3p	3p	hsa-mir-6886	MI0022733	GCCCUU	21	UGCCCUUCUCUCCUCCUGCCU	MIMAT0027673	TGCCCTTCTCTCCTCCTGCC	No		2					2													4	2					2					2	7	10			5
hsa-miR-6886-5p	5p	hsa-mir-6886	MI0022733	CCGCAG	21	CCCGCAGGUGAGAUGAGGGCU	MIMAT0027672	TTGGCCCGCAGGTGAGATGAGG	No																					2							2					2
hsa-miR-6887-3p	3p	hsa-mir-6887	MI0022734	CCCCUC	21	UCCCCUCCACUUUCCUCCUAG	MIMAT0027675	TCCCCTCCACTTTCCTCCTAGT	No																							2												2
hsa-miR-6887-5p	5p	hsa-mir-6887	MI0022734	GGGGGG	23	UGGGGGGACAGAUGGAGAGGACA	MIMAT0027674		No
hsa-miR-6888-3p	3p	hsa-mir-6888	MI0022735	UCUGUC	21	AUCUGUCUCGAUUGUUUCCAG	MIMAT0027677		No
hsa-miR-6888-5p	5p	hsa-mir-6888	MI0022735	AGGAGA	20	AAGGAGAUGCUCAGGCAGAU	MIMAT0027676		No
hsa-miR-6889-3p	3p	hsa-mir-6889	MI0022736	CUGUGC	20	UCUGUGCCCCUACUUCCCAG	MIMAT0027679	TCTGTGCCCCTACTTCCCAGT	No															2	2			5		5						2	2			5		5			2
hsa-miR-6889-5p	5p	hsa-mir-6889	MI0022736	CGGGGA	23	UCGGGGAGUCUGGGGUCCGGAAU	MIMAT0027678	TCGGGGAGTCTGGGGTCCGGAAT	Yes												4												4								2				4
hsa-miR-6891-3p	3p	hsa-mir-6891	MI0022738	CCUCAU	21	CCCUCAUCUUCCCCUCCUUUC	MIMAT0027683		No
hsa-miR-6891-5p	5p	hsa-mir-6891	MI0022738	AAGGAG	19	UAAGGAGGGGGAUGAGGGG	MIMAT0027682	GTAAGGAGGGGGATGAGGGGT	No									3							5			5	3	15	4	4					7		3	5	5	32	8	6
hsa-miR-6892-3p	3p	hsa-mir-6892	MI0022739	CCCUCU	21	UCCCUCUCCCACCCCUUGCAG	MIMAT0027685	TTCCCTCTCCCACCCCTTGCAGT	No																					4							2					4
hsa-miR-6892-5p	5p	hsa-mir-6892	MI0022739	UAAGGG	21	GUAAGGGACCGGAGAGUAGGA	MIMAT0027684	GTAAGGGACCGGAGAGTAGGA	Yes						2	2	2										2	2	2										6	2	10				2
hsa-miR-6893-3p	3p	hsa-mir-6893	MI0022740	CCUGCU	22	CCCUGCUGCCUUCACCUGCCAG	MIMAT0027687	CCCTGCTGCCTTCACCTGCCAGT	No														2					8	3						2	2				12	3
hsa-miR-6893-5p	5p	hsa-mir-6893	MI0022740	AGGCAG	21	CAGGCAGGUGUAGGGUGGAGC	MIMAT0027686		No
hsa-miR-6894-3p	3p	hsa-mir-6894	MI0022741	UGCCUG	21	UUGCCUGCCCUCUUCCUCCAG	MIMAT0027689	TTGCCTGCCCTCTTCCTCCAGT	No																2		2	3	2	14		2			2		6		12	5	4	23	2	2
hsa-miR-6894-5p	5p	hsa-mir-6894	MI0022741	GGAGGA	24	AGGAGGAUGGAGAGCUGGGCCAGA	MIMAT0027688	AAGGAGGATGGAGAGCTGGGCCAAA	No																			3											2	3
hsa-miR-6895-3p	3p	hsa-mir-6895	MI0022742	GUCUCU	22	UGUCUCUCGCCCUUGGCCUUAG	MIMAT0027691	TGTCTCTCGCCCTTGGCCTTAGT	No												2				3												3				2				2
hsa-miR-6895-5p	5p	hsa-mir-6895	MI0022742	AGGGCC	21	CAGGGCCAGGCACAGAGUAAG	MIMAT0027690	TCAGGGCCAGGCACAGAGTAAGA	No																		2												2
hsa-miR-7-1-3p	3p	hsa-mir-7-1	MI0000263	AACAAA	22	CAACAAAUCACAGUCUGCCAUA	MIMAT0004553	CAACAAATCACAGTCTGCCATA	Yes		3		11	2	8	2	11	10		5	4		3		11	2	8	2	11	10		5	4		7	2	21	5	15	2	11	13		5	4
hsa-miR-7-2-3p	3p	hsa-mir-7-2	MI0000264	AACAAA	22	CAACAAAUCCCAGUCUACCUAA	MIMAT0004554		No
hsa-miR-7-5p	5p	hsa-mir-7-1	MI0000263	GGAAGA	23	UGGAAGACUAGUGAUUUUGUUGU	MIMAT0000252	TGGAAGACTAGTGATTTTGTTGTT	No	43	254	162	1577	178	819	318	962	357	89	192	393	106	579	313	2977	446	1928	1034	2062	1514	274	605	809	219	1267	651	6213	867	3649	1744	4027	2543	494	1086	1880
hsa-miR-7-5p	5p	hsa-mir-7-2	MI0000264	GGAAGA	23	UGGAAGACUAGUGAUUUUGUUGU	MIMAT0000252	TGGAAGACTAGTGATTTTGTTGTT	No	43	254	162	1577	178	819	318	962	357	89	192	393	106	579	313	2977	446	1928	1034	2062	1514	274	605	809	219	1260	643	6148	854	3619	1721	3986	2532	493	1080	1877
hsa-miR-7-5p	5p	hsa-mir-7-3	MI0000265	GGAAGA	23	UGGAAGACUAGUGAUUUUGUUGU	MIMAT0000252	TGGAAGACTAGTGATTTTGTTGTT	No	43	254	162	1577	178	819	318	962	357	89	192	393	106	579	313	2977	446	1928	1034	2062	1514	274	605	809	217	1250	645	6121	853	3583	1719	3952	2518	484	1071	1841
hsa-miR-708-3p	3p	hsa-mir-708	MI0005543	AACUAG	22	CAACUAGACUGUGAGCUUCUAG	MIMAT0004927	CAACTAGACTGTGAGCTTCT	No													8	11	6	22	9	17	14	14	61	4	11	9	17	14	11	52	15	45	36	27	103	8	20	12
hsa-miR-708-5p	5p	hsa-mir-708	MI0005543	AGGAGC	23	AAGGAGCUUACAAUCUAGCUGGG	MIMAT0004926	AAGGAGCTTACAATCTAGCTGGG	Yes	2	3		6	2	13	2	6	5		8	9	2	3		6	2	13	2	6	5		8	9	5	7		14	6	20	4	9	7	2	14	9
hsa-miR-7106-3p	3p	hsa-mir-7106	MI0022957	GCUCCC	23	AGCUCCCUGAAUCCCUGUCCCAG	MIMAT0028110	AGCTCCCTGAATCCCTGTCCCAGT	No																							2												2
hsa-miR-7106-5p	5p	hsa-mir-7106	MI0022957	GGGAGG	20	UGGGAGGAGGGGAUCUUGGG	MIMAT0028109	CTTCTGGGAGGAGGGGATCTTGGGAT	No																							2										2		2
hsa-miR-7107-3p	3p	hsa-mir-7107	MI0022958	GGUCUG	27	UGGUCUGUUCAUUCUCUCUUUUUGGCC	MIMAT0028112		No
hsa-miR-7107-5p	5p	hsa-mir-7107	MI0022958	CGGCCU	22	UCGGCCUGGGGAGGAGGAAGGG	MIMAT0028111	GCCTGGGGAGGAGGACAGGGC	No																						2												2
hsa-miR-7108-3p	3p	hsa-mir-7108	MI0022959	CCCGCC	20	ACCCGCCCGUCUCCCCACAG	MIMAT0028114	CACCCGCCCGTCTCCCCACAGT	No																3								2				3					8			2
hsa-miR-7108-5p	5p	hsa-mir-7108	MI0022959	UGUGGC	21	GUGUGGCCGGCAGGCGGGUGG	MIMAT0028113	CGGGCAGGCGGGTGGG	No																							2												2
hsa-miR-7109-3p	3p	hsa-mir-7109	MI0022960	AAGCCU	22	CAAGCCUCUCCUGCCCUUCCAG	MIMAT0028116	CAAGCCTCTCCTGCCCTTCCAGT	No																3												3			2
hsa-miR-7109-5p	5p	hsa-mir-7109	MI0022960	UGGGGG	21	CUGGGGGGAGGAGACCCUGCU	MIMAT0028115		No
hsa-miR-7110-3p	3p	hsa-mir-7110	MI0022961	CUCUCU	22	UCUCUCUCCCACUUCCCUGCAG	MIMAT0028118	TCTCTCTCCCACTTCCCTGCAGT	No		2									2	4		2		8	4		2	2	9			3		4		10	4	8	8	6	16		2	11
hsa-miR-7110-5p	5p	hsa-mir-7110	MI0022961	GGGGGU	21	UGGGGGUGUGGGGAGAGAGAG	MIMAT0028117		No
hsa-miR-7111-3p	3p	hsa-mir-7111	MI0022962	UCCUCU	22	AUCCUCUCUUCCCUCCUCCCAG	MIMAT0028120	ATCCTCTCTTCCCTCCTCCCAGT	No				2										2	8	8	4		4	4	9	5	4	3		2	8	14	6	8	9	6	20	10	6	9
hsa-miR-7111-5p	5p	hsa-mir-7111	MI0022962	GGGGGA	22	UGGGGGAGGAAGGACAGGCCAU	MIMAT0028119	TGGGGGAGGAAGGACAGGCCAT	Yes				2			2		2							2			2		2							2			2		2	3
hsa-miR-7112-3p	3p	hsa-mir-7112	MI0022963	GCAUCA	23	UGCAUCACAGCCUUUGGCCCUAG	MIMAT0028122	CCTGCATCACAGCCTTTGGCCCTT	No					2											2												2	2
hsa-miR-7112-5p	5p	hsa-mir-7112	MI0022963	CGGGCA	22	ACGGGCAGGGCAGUGCACCCUG	MIMAT0028121		No
hsa-miR-7113-3p	3p	hsa-mir-7113	MI0022964	CUCCCU	23	CCUCCCUGCCCGCCUCUCUGCAG	MIMAT0028124		No
hsa-miR-7113-5p	5p	hsa-mir-7113	MI0022964	CCAGGG	21	UCCAGGGAGACAGUGUGUGAG	MIMAT0028123	TCCAGGGAGACAGTGTGTGAGA	No																				2				2							2	4				4
hsa-miR-7114-3p	3p	hsa-mir-7114	MI0022965	GACCCA	21	UGACCCACCCCUCUCCACCAG	MIMAT0028126	TGACCCACCCCTCTCCACCAGT	No																						4		2					2		3			4		2
hsa-miR-7114-5p	5p	hsa-mir-7114	MI0022965	CUGUGG	21	UCUGUGGAGUGGGGUGCCUGU	MIMAT0028125	TCTGTGGAGTGGGGTGCCTGTC	No																				2												2
hsa-miR-7156-3p	3p	hsa-mir-7156	MI0023616	UGCAGC	23	CUGCAGCCACUUGGGGAACUGGU	MIMAT0028223		No
hsa-miR-7156-5p	5p	hsa-mir-7156	MI0023616	UGUUCU	23	UUGUUCUCAAACUGGCUGUCAGA	MIMAT0028222	TGTTCTCAAACTGGCTGTCAGAGT	No																2												2
hsa-miR-7162-3p	3p	hsa-mir-7162	MI0023623	CUGAGG	19	UCUGAGGUGGAACAGCAGC	MIMAT0028235	TGGAACAGCAGCAACT	No																		4												4
hsa-miR-7162-5p	5p	hsa-mir-7162	MI0023623	GCUUCC	18	UGCUUCCUUUCUCAGCUG	MIMAT0028234		No
hsa-miR-718	3p	hsa-mir-718	MI0012489	UUCCGC	21	CUUCCGCCCCGCCGGGCGUCG	MIMAT0012735	CCCCCCGCCGGGCGTC	No																		4	6											4	6	2
hsa-miR-744-3p	3p	hsa-mir-744	MI0005559	UGUUGC	22	CUGUUGCCACUAACCUCAACCU	MIMAT0004946	CTGTTGCCACTAACCTCAACC	No																		2	2					2						2	2		4			2
hsa-miR-744-5p	5p	hsa-mir-744	MI0005559	GCGGGG	22	UGCGGGGCUAGGGCUAACAGCA	MIMAT0004945	TGCGGGGCTAGGGCTAACAGC	No	39	86	52	278	88	254	167	338	323	175	134	226	158	368	262	1430	499	2398	1450	1884	2009	1029	767	1403	301	727	558	2680	995	3811	2423	3354	3581	2022	1652	2487
hsa-miR-7515	3p	hsa-mir-7515	MI0024354	GAAGGG	18	AGAAGGGAAGAUGGUGAC	MIMAT0029310		No
hsa-miR-758-3p	3p	hsa-mir-758	MI0003757	UUGUGA	22	UUUGUGACCUGGUCCACUAACC	MIMAT0003879	TTTGTGACCTGGTCCACTAAC	No						3			3							2			2		4							2		3	4		12
hsa-miR-758-5p	5p	hsa-mir-758	MI0003757	AUGGUU	22	GAUGGUUGACCAGAGAGCACAC	MIMAT0022929		No
hsa-miR-760	3p	hsa-mir-760	MI0005567	GGCUCU	20	CGGCUCUGGGUCUGUGGGGA	MIMAT0004957	CGGCTCTGGGTCTGTGGGGAGT	No		5	6	15	7	5	16	20	5	11	13	11	41	62	56	193	46	196	235	190	212	113	112	137	76	134	137	426	127	324	428	433	424	279	348	337
hsa-miR-762	3p	hsa-mir-762	MI0003892	GGGCUG	22	GGGGCUGGGGCCGGGGCCGAGC	MIMAT0010313	CGGGGCTGGGGCCGGAGC	No																2												2
hsa-miR-7641	5p	hsa-mir-7641-1	MI0024975	UGAUCU	19	UUGAUCUCGGAAGCUAAGC	MIMAT0029782	CGTCTGATCTCGGAAGC	No														5	7	13	11	21	25	40	22	15	14	13	19	83	92	254	123	277	315	419	442	208	284	234
hsa-miR-7641	5p	hsa-mir-7641-2	MI0024976	UGAUCU	19	UUGAUCUCGGAAGCUAAGC	MIMAT0029782	TCTGATCTCGGAAGCTAAGCAG	No														2	2	11	7	19	15	19	26	7	11	9	11	27	25	100	47	104	133	147	196	55	109	77
hsa-miR-765	3p	hsa-mir-765	MI0005116	GGAGGA	21	UGGAGGAGAAGGAAGGUGAUG	MIMAT0003945	CTGGAGGAGAAGGAAGGTGAT	No																3		2	5	4			3	2				6	2	4	5	11		2	3	4
hsa-miR-766-3p	3p	hsa-mir-766	MI0003836	CUCCAG	22	ACUCCAGCCCCACAGCCUCAGC	MIMAT0003888	ACTCCAGCCCCACAGCCTCAGC	Yes		2	3	6		3	5	6	19	4	8	5		2	3	6		3	5	6	19	4	8	5		4	3	10	2	6	12	15	30	6	10	9
hsa-miR-766-5p	5p	hsa-mir-766	MI0003836	GGAGGA	22	AGGAGGAAUUGGUGCUGGUCUU	MIMAT0022714	AGGAGGAATTGGTGCTGGTCTTT	No		2																5								2				5						2
hsa-miR-767-3p	3p	hsa-mir-767	MI0003763	CUGCUC	23	UCUGCUCAUACCCCAUGGUUUCU	MIMAT0003883		No
hsa-miR-767-5p	5p	hsa-mir-767	MI0003763	GCACCA	23	UGCACCAUGGUUGUCUGAGCAUG	MIMAT0003882	TGCACCATGGTTGTCTGAGCATG	Yes						3												3												3			2
hsa-miR-769-3p	3p	hsa-mir-769	MI0003834	UGGGAU	23	CUGGGAUCUCCGGGGUCUUGGUU	MIMAT0003887	TGGGATCTCCGGGGTCTTGGTT	No		4	10	4	9	8	15	8	7	4	8	2	4	12	6	28	15	35	30	35	46	21	22	12	9	21	22	58	37	58	54	58	93	30	47	34
hsa-miR-769-5p	5p	hsa-mir-769	MI0003834	GAGACC	22	UGAGACCUCUGGGUUCUGAGCU	MIMAT0003886	TGAGACCTCTGGGTTCTGAGCT	Yes	30	85	78	337	76	179	219	281	315	68	137	124	30	85	78	337	76	179	219	281	315	68	137	124	71	215	181	800	246	427	460	662	618	138	382	329
hsa-miR-7703	3p	hsa-mir-7703	MI0025239	UGCACU	23	UUGCACUCUGGCCUUCUCCCAGG	MIMAT0030018	TTGCACTCTGGCCTTCTCCCAG	No																								2												2
hsa-miR-7704	5p	hsa-mir-7704	MI0025240	GGGGUC	19	CGGGGUCGGCGGCGACGUG	MIMAT0030019	CACGGGGTCGGCGGCGACG	No													10	23	11	53	31	91	72	70	104	72	66	113	50	130	97	471	143	581	517	836	687	639	440	737
hsa-miR-7705	5p	hsa-mir-7705	MI0025241	AUAGCU	23	AAUAGCUCAGAAUGUCAGUUCUG	MIMAT0030020		No
hsa-miR-7706	3p	hsa-mir-7706	MI0025242	GAAGCG	24	UGAAGCGCCUGUGCUCUGCCGAGA	MIMAT0030021	TGAAGCGCCTGTGCTCTGCCGAG	No	41	162	101	795	162	1158	570	1020	524	288	239	455	67	483	154	1507	253	2475	1249	2606	1267	756	534	1878	361	1991	926	7624	1377	11419	5226	9863	6626	3193	2441	5984
hsa-miR-7845-5p	5p	hsa-mir-7845	MI0025515	AGGGAC	21	AAGGGACAGGGAGGGUCGUGG	MIMAT0030420	AAGGGACAGGGAGGGT	No									2							6				5			2					6				5	2		5
hsa-miR-7846-3p	3p	hsa-mir-7846	MI0025516	AGCGGA	21	CAGCGGAGCCUGGAGAGAAGG	MIMAT0030421		No
hsa-miR-7850-5p	5p	hsa-mir-7850	MI0025520	UUUGGA	21	GUUUGGACAUAGUGUGGCUGG	MIMAT0030425	AGTTTGGACATAGTGTGGCTGG	No																2												2
hsa-miR-7851-3p	3p	hsa-mir-7851	MI0025521	ACCUGG	22	UACCUGGGAGACUGAGGUUGGA	MIMAT0030426	TACCTGGGAGACTGAGGTTGGAT	No																5		2	4	4	9							8		2	4	7	13
hsa-miR-7854-3p	3p	hsa-mir-7854	MI0025524	GAGGUG	21	UGAGGUGACCGCAGAUGGGAA	MIMAT0030429	TGAGGTGACCGCAGATGGGA	No				4	3		3			2	2	3				2		2	2		4	4	2	2		4		6	3	17	7	6	6	6	8	10
hsa-miR-7974	3p	hsa-mir-7974	MI0025750	GGCUGU	24	AGGCUGUGAUGCUCUCCUGAGCCC	MIMAT0031177	AGGCTGTGATGCTCTCCTGAGCCC	Yes			9	2	10		16		24	4	14	7			9	2	10		16		24	4	14	7	2		23	14	30	6	46	4	80	8	48	12
hsa-miR-7975	3p	hsa-mir-7975	MI0025751	UCCUAG	18	AUCCUAGUCACGGCACCA	MIMAT0031178	TCCGAGTCACGGCACCATT	No																			4	3											4	3	2			2
hsa-miR-7976	5p	hsa-mir-7976	MI0025752	GCCCUG	19	UGCCCUGAGACUUUUGCUC	MIMAT0031179	TGCCCTGAGACTTTTGCTCTAA	No																7	2	16	3	9		2	3	7		3	3	24	9	22	10	21	17	7	3	13
hsa-miR-7977	5p	hsa-mir-7977	MI0025753	UCCCAG	18	UUCCCAGCCAACGCACCA	MIMAT0031180	TCGATTCCCGGCCAACGCACCA	No													6	19	21	95	20	47	54	133	107	41	19	59	38	69	123	334	173	188	458	486	733	198	155	236
hsa-miR-802	5p	hsa-mir-802	MI0003906	AGUAAC	23	CAGUAACAAAGAUUCAUCCUUGU	MIMAT0004185	TCAGTAACAAAGATTCATCCTT	No																					3										2		3
hsa-miR-8060	3p	hsa-mir-8060	MI0025896	CAUGAA	24	CCAUGAAGCAGUGGGUAGGAGGAC	MIMAT0030987	AGCAGTGAGTAGGAGG	No																		3												3
hsa-miR-8072	5p	hsa-mir-8072	MI0025908	GCGGCG	20	GGCGGCGGGGAGGUAGGCAG	MIMAT0030999		No
hsa-miR-8078	3p	hsa-mir-8078	MI0025914	GUCUAG	23	GGUCUAGGCCCGGUGAGAGACUC	MIMAT0031005		No
hsa-miR-8079	5p	hsa-mir-8079	MI0025915	AGUGAU	20	CAGUGAUCGUCUCUGCUGGC	MIMAT0031006		No
hsa-miR-8085	5p	hsa-mir-8085	MI0025921	GGGAGA	21	UGGGAGAGAGGACUGUGAGGC	MIMAT0031012		No
hsa-miR-8086	5p	hsa-mir-8086	MI0025922	GCUAGU	22	UGCUAGUCUGGACUGAUAUGGU	MIMAT0031013		No
hsa-miR-8485	3p	hsa-mir-8485	MI0027288	ACACAC	21	CACACACACACACACACGUAU	MIMAT0033692	CACACACACACACACACACGT	No																		3												3
hsa-miR-873-3p	3p	hsa-mir-873	MI0005564	GAGACU	22	GGAGACUGAUGAGUUCCCGGGA	MIMAT0022717	GAGACTGATGAGTTCCCGGGA	No		6		11		4	9	16	5		6	6	4	10	12	86	22	52	58	75	62	39	23	33	4	43	25	191	52	105	121	213	167	84	83	113
hsa-miR-873-5p	5p	hsa-mir-873	MI0005564	CAGGAA	21	GCAGGAACUUGUGAGUCUCCU	MIMAT0004953	TGCAGGAACTTGTGAGTCT	No								2						10		26	5	13	10	15	21	3	6	4		17	8	85	22	65	31	71	78	15	14	29
hsa-miR-874-3p	3p	hsa-mir-874	MI0005532	UGCCCU	22	CUGCCCUGGCCCGAGGGACCGA	MIMAT0004911	CTGCCCTGGCCCGAGGGACCGAC	No	3	4	2	21	6	10	5	33	34	4	3	13	23	79	70	286	69	113	185	322	322	132	92	191	68	255	164	725	196	290	460	720	748	305	233	451
hsa-miR-874-5p	5p	hsa-mir-874	MI0005532	GGCCCC	23	CGGCCCCACGCACCAGGGUAAGA	MIMAT0026718	CGGCCCCACGCACCAGGGTAAGA	Yes			4	3	3	2			3			2			4	3	3	2			3			2			4	6	3	5			7			2
hsa-miR-876-3p	3p	hsa-mir-876	MI0005542	GGUGGU	22	UGGUGGUUUACAAAGUAAUUCA	MIMAT0004925	TGGTGGTTTACAAAGTAATTCT	No																2												2
hsa-miR-876-5p	5p	hsa-mir-876	MI0005542	GGAUUU	22	UGGAUUUCUUUGUGAAUCACCA	MIMAT0004924		No
hsa-miR-877-3p	3p	hsa-mir-877	MI0005561	CCUCUU	21	UCCUCUUCUCCCUCCUCCCAG	MIMAT0004950	TCCTCTTCTCCCTCCTCCCAGT	No	2	4		11	3	8	11	13	24	10	5	12	11	8	28	57	12	26	42	43	96	35	26	25	20	24	46	104	47	52	98	122	210	77	67	81
hsa-miR-877-5p	5p	hsa-mir-877	MI0005561	UAGAGG	20	GUAGAGGAGAUGGCGCAGGG	MIMAT0004949	GTAGAGGAGATGGCGCAGG	No	16	72	63	196	47	91	185	329	246	112	163	276	24	71	65	219	84	239	278	378	290	159	239	302	321	755	795	2532	955	2073	2884	3832	4777	1327	2179	2497
hsa-miR-885-3p	3p	hsa-mir-885	MI0005560	GGCAGC	22	AGGCAGCGGGGUGUAGUGGAUA	MIMAT0004948		No
hsa-miR-885-5p	5p	hsa-mir-885	MI0005560	CCAUUA	22	UCCAUUACACUACCCUGCCUCU	MIMAT0004947	TCCATTACACTACCCTGCCTCT	Yes		4									4			4									4			4					2				4
hsa-miR-887-3p	3p	hsa-mir-887	MI0005562	UGAACG	22	GUGAACGGGCGCCAUCCCGAGG	MIMAT0004951		No
hsa-miR-887-5p	5p	hsa-mir-887	MI0005562	UUGGGA	21	CUUGGGAGCCCUGUUAGACUC	MIMAT0026720	CCTTGGGAGCCCTGTTAGACT	No																					4		2										8		2
hsa-miR-888-3p	3p	hsa-mir-888	MI0005537	ACUGAC	22	GACUGACACCUCUUUGGGUGAA	MIMAT0004917		No
hsa-miR-888-5p	5p	hsa-mir-888	MI0005537	ACUCAA	21	UACUCAAAAAGCUGUCAGUCA	MIMAT0004916		No
hsa-miR-889-3p	3p	hsa-mir-889	MI0005540	UAAUAU	21	UUAAUAUCGGACAACCAUUGU	MIMAT0004921	TTAATATCGGACAACCATTGT	Yes	4	2	4	12	5	10	2	13	8	5	13	5	4	2	4	12	5	10	2	13	8	5	13	5	4	2	4	14	5	12	4	13	18	5	19	5
hsa-miR-889-5p	5p	hsa-mir-889	MI0005540	AUGGCU	22	AAUGGCUGUCCGUAGUAUGGUC	MIMAT0026719		No
hsa-miR-891a-3p	3p	hsa-mir-891a	MI0005524	GUGGCA	22	AGUGGCACAUGUUUGUUGUGAG	MIMAT0026717		No
hsa-miR-891a-5p	5p	hsa-mir-891a	MI0005524	GCAACG	22	UGCAACGAACCUGAGCCACUGA	MIMAT0004902	TGCAACGAACCTGAGCCACTGA	Yes					2												2												2
hsa-miR-892a	3p	hsa-mir-892a	MI0005528	ACUGUG	21	CACUGUGUCCUUUCUGCGUAG	MIMAT0004907	TCACTGTGTGCTTTCT	No		2																29								2				29
hsa-miR-9-3p	3p	hsa-mir-9-1	MI0000466	UAAAGC	22	AUAAAGCUAGAUAACCGAAAGU	MIMAT0000442	ATAAAGCTAGATAACCGAAAGT	Yes	5	30	2	12	2	19	4	7	15	5	11	6	5	30	2	12	2	19	4	7	15	5	11	6	5	47	2	16	2	28	9	7	20	9	16	15
hsa-miR-9-3p	3p	hsa-mir-9-2	MI0000467	UAAAGC	22	AUAAAGCUAGAUAACCGAAAGU	MIMAT0000442	ATAAAGCTAGATAACCGAAAGT	Yes	5	30	2	12	2	19	4	7	15	5	11	6	5	30	2	12	2	19	4	7	15	5	11	6	5	47	2	16	2	28	9	7	20	9	16	15
hsa-miR-9-3p	3p	hsa-mir-9-3	MI0000468	UAAAGC	22	AUAAAGCUAGAUAACCGAAAGU	MIMAT0000442	ATAAAGCTAGATAACCGAAAGT	Yes	5	30	2	12	2	19	4	7	15	5	11	6	5	30	2	12	2	19	4	7	15	5	11	6	5	47	2	16	2	28	9	7	20	9	16	15
hsa-miR-9-5p	5p	hsa-mir-9-1	MI0000466	CUUUGG	23	UCUUUGGUUAUCUAGCUGUAUGA	MIMAT0000441	TCTTTGGTTATCTAGCTGTATG	No	63	183	50	242	68	271	119	247	231	96	281	308	74	299	92	498	145	439	201	593	337	130	380	613	215	774	257	1207	338	1149	500	1206	998	345	1018	1455
hsa-miR-9-5p	5p	hsa-mir-9-2	MI0000467	CUUUGG	23	UCUUUGGUUAUCUAGCUGUAUGA	MIMAT0000441	TCTTTGGTTATCTAGCTGTATG	No	63	183	50	242	68	271	119	247	231	96	281	308	74	299	92	498	145	439	201	593	337	130	380	613	215	774	257	1207	338	1149	500	1206	998	345	1018	1455
hsa-miR-9-5p	5p	hsa-mir-9-3	MI0000468	CUUUGG	23	UCUUUGGUUAUCUAGCUGUAUGA	MIMAT0000441	TCTTTGGTTATCTAGCTGTATG	No	63	183	50	242	68	271	119	247	231	96	281	308	74	299	92	498	145	439	201	593	337	130	380	613	215	774	257	1207	338	1149	500	1206	998	345	1018	1455
hsa-miR-92a-1-5p	5p	hsa-mir-92a-1	MI0000093	GGUUGG	23	AGGUUGGGAUCGGUUGCAAUGCU	MIMAT0004507	AGGTTGGGATCGGTTGCAATGCT	Yes		3	4	5	2		3	9	6	6	2	8		3	4	5	2		3	9	6	6	2	8	2	3	4	7	2		6	9	6	6	2	12
hsa-miR-92a-2-5p	5p	hsa-mir-92a-2	MI0000094	GGUGGG	22	GGGUGGGGAUUUGUUGCAUUAC	MIMAT0004508		No
hsa-miR-92a-3p	3p	hsa-mir-92a-1	MI0000093	AUUGCA	22	UAUUGCACUUGUCCCGGCCUGU	MIMAT0000092	TATTGCACTTGTCCCGGCCTGT	Yes	1611	3758	4896	14318	6474	2563	8008	11471	9450	8208	8507	6889	1611	3758	4896	14318	6474	2563	8008	11471	9450	8208	8507	6889	3590	9275	9791	30789	14046	11676	17718	25671	22757	16464	18930	18176
hsa-miR-92a-3p	3p	hsa-mir-92a-2	MI0000094	AUUGCA	22	UAUUGCACUUGUCCCGGCCUGU	MIMAT0000092	TATTGCACTTGTCCCGGCCTGT	Yes	1611	3758	4896	14318	6474	2563	8008	11471	9450	8208	8507	6889	1611	3758	4896	14318	6474	2563	8008	11471	9450	8208	8507	6889	3217	7860	8610	24768	12206	6966	15094	21163	19217	13962	16671	16375
hsa-miR-92b-3p	3p	hsa-mir-92b	MI0003560	AUUGCA	22	UAUUGCACUCGUCCCGGCCUCC	MIMAT0003218	TATTGCACTCGTCCCGGCCTCC	Yes	31	95	108	333	149	290	400	317	504	193	276	255	31	95	108	333	149	290	400	317	504	193	276	255	182	506	572	1859	847	1820	1978	1597	2893	1086	1402	1117
hsa-miR-92b-5p	5p	hsa-mir-92b	MI0003560	GGGACG	22	AGGGACGGGACGCGGUGCAGUG	MIMAT0004792	AGGGACGGGACGCGGTGCAGTGT	No	4	5	5	3			2	10	6	4	5	6	8	8	24	38	11	57	36	33	43	19	19	19	37	30	71	101	31	131	122	110	123	59	78	72
hsa-miR-93-3p	3p	hsa-mir-93	MI0000095	CUGCUG	22	ACUGCUGAGCUAGCACUUCCCG	MIMAT0004509	ACTGCTGAGCTAGCACTTCCCGA	No		2		7				8		2	4	2	3			8	4	4	6	15	8	2	2	12	3	4		21	4	14	10	31	10	4	6	21
hsa-miR-93-5p	5p	hsa-mir-93	MI0000095	AAAGUG	23	CAAAGUGCUGUUCGUGCAGGUAG	MIMAT0000093	CAAAGTGCTGTTCGTGCAGGTAG	Yes	171	647	364	1417	598	586	639	1752	892	395	828	1140	171	647	364	1417	598	586	639	1752	892	395	828	1140	498	1511	1130	3811	1645	2019	2038	4299	2684	1040	2066	2453
hsa-miR-933	3p	hsa-mir-933	MI0005755	GUGCGC	22	UGUGCGCAGGGAGACCUCUCCC	MIMAT0004976	TGTGCGCAGGGAGACCTCT	No													2							5				4	2							5				4
hsa-miR-934	5p	hsa-mir-934	MI0005756	GUCUAC	22	UGUCUACUACUGGAGACACUGG	MIMAT0004977	TGTCTACTACTGGAGACACTGGA	No		10	4	22		5	2	15	3	3	2	10	4	11	9	55	16	15	14	39	21	12	11	22	8	38	27	174	37	52	51	121	68	26	33	72
hsa-miR-935	3p	hsa-mir-935	MI0005757	CAGUUA	23	CCAGUUACCGCUUCCGCUACCGC	MIMAT0004978	CAGTTACCGCTTCCGCTACCG	No	6	18	20	59	14	33	58	76	61	43	23	37	76	246	126	685	179	402	493	998	583	499	324	890	296	844	720	2416	733	1298	1803	2909	2417	1657	1062	2172
hsa-miR-937-3p	3p	hsa-mir-937	MI0005759	UCCGCG	22	AUCCGCGCUCUGACUCUCUGCC	MIMAT0004980	ATCCGCGCTCTGACTCTCTGC	No	4	14	21	45	15	31	34	84	35	20	34	38	6	23	20	74	19	20	73	79	55	20	42	45	37	99	96	290	107	126	250	332	233	138	167	201
hsa-miR-937-5p	5p	hsa-mir-937	MI0005759	UGAGUC	20	GUGAGUCAGGGUGGGGCUGG	MIMAT0022938	GTGAGTCAGGGTGGGGCTGGCC	No																				6											2	6				2
hsa-miR-939-3p	3p	hsa-mir-939	MI0005761	CCUGGG	21	CCCUGGGCCUCUGCUCCCCAG	MIMAT0022939		No
hsa-miR-939-5p	5p	hsa-mir-939	MI0005761	GGGGAG	24	UGGGGAGCUGAGGCUCUGGGGGUG	MIMAT0004982	CCCTGGGGAGCTGAGGCTCTGGT	No																		2	2											2	2		5			2
hsa-miR-940	3p	hsa-mir-940	MI0005762	AGGCAG	21	AAGGCAGGGCCCCCGCUCCCC	MIMAT0004983	AAGGCAGGGCCCCCGCT	No									6	2					4				10		5						7	4	8		17	2	21	8	2
hsa-miR-941	3p	hsa-mir-941-1	MI0005763	ACCCGG	23	CACCCGGCUGUGUGCACAUGUGC	MIMAT0004984	CACCCGGCTGTGTGCACATGTGC	Yes	231	530	453	2242	809	1613	2054	2912	2555	1164	1452	1650	231	530	453	2242	809	1613	2054	2912	2555	1164	1452	1650	505	1275	1043	4612	1729	3192	3526	5383	4728	2288	2844	3289
hsa-miR-941	3p	hsa-mir-941-2	MI0005764	ACCCGG	23	CACCCGGCUGUGUGCACAUGUGC	MIMAT0004984	CACCCGGCTGTGTGCACATGTGC	Yes	231	530	453	2242	809	1613	2054	2912	2555	1164	1452	1650	231	530	453	2242	809	1613	2054	2912	2555	1164	1452	1650	505	1275	1043	4612	1729	3192	3526	5383	4728	2288	2844	3289
hsa-miR-941	3p	hsa-mir-941-3	MI0005765	ACCCGG	23	CACCCGGCUGUGUGCACAUGUGC	MIMAT0004984	CACCCGGCTGTGTGCACATGTGC	Yes	231	530	453	2242	809	1613	2054	2912	2555	1164	1452	1650	231	530	453	2242	809	1613	2054	2912	2555	1164	1452	1650	505	1275	1043	4612	1729	3192	3526	5383	4728	2288	2844	3289
hsa-miR-941	3p	hsa-mir-941-4	MI0005766	ACCCGG	23	CACCCGGCUGUGUGCACAUGUGC	MIMAT0004984	CACCCGGCTGTGTGCACATGTGC	Yes	231	530	453	2242	809	1613	2054	2912	2555	1164	1452	1650	231	530	453	2242	809	1613	2054	2912	2555	1164	1452	1650	505	1275	1043	4612	1729	3192	3526	5383	4728	2288	2844	3289
hsa-miR-941	3p	hsa-mir-941-5	MI0031520	ACCCGG	23	CACCCGGCUGUGUGCACAUGUGC	MIMAT0004984	CACCCGGCTGTGTGCACATGTGC	Yes	231	530	453	2242	809	1613	2054	2912	2555	1164	1452	1650	231	530	453	2242	809	1613	2054	2912	2555	1164	1452	1650	505	1275	1043	4612	1729	3192	3526	5383	4728	2288	2844	3289
hsa-miR-942-3p	3p	hsa-mir-942	MI0005767	ACAUGG	22	CACAUGGCCGAAACAGAGAAGU	MIMAT0026734	CACATGGCCGAAACAGAGAAGT	Yes				3			3	2				2				3			3	2				2				3		2	3	2				2
hsa-miR-942-5p	5p	hsa-mir-942	MI0005767	CUUCUC	22	UCUUCUCUGUUUUGGCCAUGUG	MIMAT0004985	TTCTCTGTTTTGGCCATGTGTGT	No			2	2				2				3		4		4	2	8	2	5	3	5		2	2	8	5	20	2	30	14	18	15	7	7	5
hsa-miR-943	3p	hsa-mir-943	MI0005768	UGACUG	21	CUGACUGUUGCCGUCCUCCAG	MIMAT0004986	CCTGACTGTTGCCGTCCTCCAGT	No																2		2			2							2		4			2
hsa-miR-95-3p	3p	hsa-mir-95	MI0000097	UCAACG	22	UUCAACGGGUAUUUAUUGAGCA	MIMAT0000094	TTCAACGGGTATTTATTGAGC	No	4	25	6	60	11	66	14	71	21	16	7	43	14	42	19	171	31	94	62	200	68	30	47	87	20	92	44	279	48	192	95	315	114	54	69	160
hsa-miR-95-5p	5p	hsa-mir-95	MI0000097	CAAUAA	21	UCAAUAAAUGUCUGUUGAAUU	MIMAT0026473		No
hsa-miR-96-3p	3p	hsa-mir-96	MI0000098	AUCAUG	22	AAUCAUGUGCAGUGCCAAUAUG	MIMAT0004510		No
hsa-miR-96-5p	5p	hsa-mir-96	MI0000098	UUGGCA	23	UUUGGCACUAGCACAUUUUUGCU	MIMAT0000095	TTTGGCACTAGCACATTTTTGCT	Yes	20	16	12	125	12	35	46	79	43		14	28	20	16	12	125	12	35	46	79	43		14	28	34	39	16	164	16	65	54	101	55	3	19	46
hsa-miR-98-3p	3p	hsa-mir-98	MI0000100	UAUACA	22	CUAUACAACUUACUACUUUCCC	MIMAT0022842	CTATACAACTTACTACTTTCCT	No																				5												5
hsa-miR-98-5p	5p	hsa-mir-98	MI0000100	GAGGUA	22	UGAGGUAGUAAGUUGUAUUGUU	MIMAT0000096	TGAGGTAGTAAGTTGTATTGTT	Yes	120	846	512	3801	618	2213	818	2744	908	405	455	1023	120	846	512	3801	618	2213	818	2744	908	405	455	1023	213	1432	865	5866	1041	3509	1292	4112	1454	641	767	1804
hsa-miR-99a-3p	3p	hsa-mir-99a	MI0000101	AAGCUC	22	CAAGCUCGCUUCUAUGGGUCUG	MIMAT0004511	CAAGCTCGTTTCTATGGGTCTGT	No																2		5			6							2		5			6		2
hsa-miR-99a-5p	5p	hsa-mir-99a	MI0000101	ACCCGU	22	AACCCGUAGAUCCGAUCUUGUG	MIMAT0000097	AACCCGTAGATCCGATCTTGT	No	239	569	201	1091	357	826	725	1571	959	469	793	1134	2157	3049	2407	9782	3119	6883	7107	8233	12231	2874	5870	4249	4163	6260	4278	17077	5647	11861	11950	15236	21431	5389	10677	10142
hsa-miR-99b-3p	3p	hsa-mir-99b	MI0000746	AAGCUC	22	CAAGCUCGUGUCUGUGGGUCCG	MIMAT0004678	CAAGCTCGTGTCTGTGGGTCCGT	No	184	499	330	1274	415	1532	1602	1881	1730	694	994	1351	162	551	427	2015	580	2003	1142	1799	1253	782	773	1002	1093	2895	2301	9275	3285	9454	7268	9416	8622	3485	4900	5726
hsa-miR-99b-5p	5p	hsa-mir-99b	MI0000746	ACCCGU	22	CACCCGUAGAACCGACCUUGCG	MIMAT0000689	CACCCGTAGAACCGACCTTGCG	Yes	1233	8333	3211	19006	4302	15085	10646	25263	9961	13399	7355	23915	1233	8333	3211	19006	4302	15085	10646	25263	9961	13399	7355	23915	2952	15525	7841	40911	10479	33159	23278	48435	23389	27980	16005	43252
hsa-miR-novel-chr10_1002	5p	hsa-mir-novel-chr10_1002	MYNO585	CAGGUC	21	UCAGGUCUUCAGACUGUGGGG	hsa-miR-novel-chr10_1002	TCAGGTCTTCAGACTGTGGGG	Yes				2			5	2	5							2			5	2	5						2	4		3	5	2	9		2
hsa-miR-novel-chr10_1111	3p	hsa-mir-novel-chr10_1111	MYNO705	AUUGUC	23	CAUUGUCUUUCUGUCUCUCCACA	hsa-miR-novel-chr10_1111	CATTGTCTTTCTGTCTCTCCACA	Yes				3							2					3							2					3							2
hsa-miR-novel-chr10_1163	3p	hsa-mir-novel-chr10_1163	MYNO574	UGUGCU	24	AUGUGCUGACUGCUCUCCCUCCAG	hsa-miR-novel-chr10_1163	ATGTGCTGACTGCTCTCCCTCCAG	Yes												2												2												2
hsa-miR-novel-chr10_1183	3p	hsa-mir-novel-chr10_1183	MYNO740	UCUCCU	17	CUCUCCUUGAUUGUGGU	hsa-miR-novel-chr10_1183	GTCTCCTTGATTGTGGT	No																			7					2							35		11			4
hsa-miR-novel-chr10_1258	5p	hsa-mir-novel-chr10_1258	MYNO319	GCCCGG	24	CGCCCGGCCUGUGUGGUGCUCAGA	hsa-miR-novel-chr10_1258	CGCCCGGCCTGTGTGGTGCTCAGT	No																		10											2	12
hsa-miR-novel-chr10_1347	3p	hsa-mir-novel-chr10_1347	MYNO200	GGGAAA	17	UGGGAAACUCUGGUGGA	hsa-miR-novel-chr10_1347	AGGAAACTCTGGTGGAGGTC	No													19	19	90	62	45	29	113	543	154	227	83	291	449	130	421	267	318	168	446	930	596	403	278	831
hsa-miR-novel-chr10_1408	5p	hsa-mir-novel-chr10_1408	MYNO400	UAGGGC	19	UUAGGGCCCUGGCUCCAUC	hsa-miR-novel-chr10_1408	TTAGGGCCCTGGCTCCATC	Yes				5	2	6	6	3	9	6						5	2	6	6	3	9	6						9	4	6	6	5	12	8
hsa-miR-novel-chr10_1510	3p	hsa-mir-novel-chr10_1510	MYNO459	UGCUCU	18	CUGCUCUUUGUACACACC	hsa-miR-novel-chr10_1510	TTTGTACACACCGCCC	No													12	3	7		12	5	16	4	11	2	4	19	64	12	44	28	47	17	81	20	74	25	13	78
hsa-miR-novel-chr10_1565	5p	hsa-mir-novel-chr10_1565	MYNO695	GAUGAG	18	AGAUGAGAUCUCACUGGG	hsa-miR-novel-chr10_1565	AAGATGAGATCTCACTGGA	No								2					2		2	3		4	2	2	7		3		4	2	4	25	4	9	18	21	32	4	15	8
hsa-miR-novel-chr10_1582	3p	hsa-mir-novel-chr10_1582	MYNO676	CCGGAG	21	CCCGGAGGCCGAGCGCUGCAG	hsa-miR-novel-chr10_1582	CCCGGAGGCCGAGCGCTGCAG	Yes		2												2												2
hsa-miR-novel-chr10_1589	5p	hsa-mir-novel-chr10_1589	MYNO791	UUUCCU	18	CUUUCCUUCUGGCUGACC	hsa-miR-novel-chr10_1589	CTTTCCTTCTGGCTAACC	No													41	2	21	2	15		24	3	16			32	78	2	35	2	24		44	11	28	3		64
hsa-miR-novel-chr10_1632	3p	hsa-mir-novel-chr10_1632	MYNO650	AGUGAA	23	AAGUGAAUGCCGAGACUGCUAAA	hsa-miR-novel-chr10_1632	AAGTGAATGCCGAGACTGCTAAA	Yes							3												3												3
hsa-miR-novel-chr10_1784	3p	hsa-mir-novel-chr10_1784	MYNO861	UUUAUA	23	UUUUAUAAUAUGGACCCUUCUGU	hsa-miR-novel-chr10_1784	TTTTATAATATGGACCCTTCTGT	Yes		2		4					4					2		4					4					2		4					4
hsa-miR-novel-chr10_185	3p	hsa-mir-novel-chr10_185	MYNO631	GGGAGA	17	AGGGAGACUGCAAGGCU	hsa-miR-novel-chr10_185	TGGAGACTGCAAGGCT	No																2	2		2		7			2		2		10	5	11	6	19	14		2	9
hsa-miR-novel-chr10_1899	5p	hsa-mir-novel-chr10_1899	MYNO686	CUGGUA	18	GCUGGUAAGAGCCUGAGC	hsa-miR-novel-chr10_1899	GCTGGTAAGAGCCTGACC	No													341	39	219	37	138	26	160	41	177	10	33	255	1222	117	749	134	469	110	576	137	588	24	105	833
hsa-miR-novel-chr10_1930	3p	hsa-mir-novel-chr10_1930	MYNO370	UUCUCU	22	CUUCUCUGGGCUGGCUGUGAGG	hsa-miR-novel-chr10_1930	CTTCTCTGGGCTGGCTGTGAGA	No											2									2												2			2
hsa-miR-novel-chr10_2012	3p	hsa-mir-novel-chr10_2012	MYNO267	AGCCCG	23	UAGCCCGCGCUGGACGGCCUCGC	hsa-miR-novel-chr10_2012	TAGCCCGCGCTGGACGGCCTCGT	No				2														3			2							2		3			4
hsa-miR-novel-chr10_201	3p	hsa-mir-novel-chr10_201	MYNO632	CUGCCU	20	UCUGCCUGGGGCUCGGCUCU	hsa-miR-novel-chr10_201	TCTGCCTGGGGCTCGGCTCT	Yes									5		2										5		2			2		5		2	4	2	18		8	2
hsa-miR-novel-chr10_2054	3p	hsa-mir-novel-chr10_2054	MYNO667	CUGGAC	21	CCUGGACCUGUGGACUUUGUC	hsa-miR-novel-chr10_2054	CCTGGACCTGTGGACT	No																3					2					4	2	13		7			2		2	2
hsa-miR-novel-chr10_2055	5p	hsa-mir-novel-chr10_2055	MYNO197	GGCUGU	20	UGGCUGUUCCCCUGGUGGUU	hsa-miR-novel-chr10_2055	TGGCTGTTCCCCTGGTGGTT	Yes		3		4			4		5	2	3			3		4			4		5	2	3			3		15	2	7	14	3	8	7	3	6
hsa-miR-novel-chr10_2068	3p	hsa-mir-novel-chr10_2068	MYNO591	GGAAGG	19	AGGAAGGUGGGGAUGACGG	hsa-miR-novel-chr10_2068	AGGAAGGTGGGGATGACGT	No															3	6		3	7	13	10	5	3	6		6	5	39	5	25	45	52	57	38	12	38
hsa-miR-novel-chr10_2080	3p	hsa-mir-novel-chr10_2080	MYNO689	GGCAAG	17	AGGCAAGAUGCUGGCAU	hsa-miR-novel-chr10_2080	AGGCAAGATGCTGGCATAGT	No		4		16	3	2	8	9	10	4	3	3	5	6	5	36	9	9	10	18	16	7	5	6	14	35	18	132	43	31	53	64	66	28	31	57
hsa-miR-novel-chr10_2208	3p	hsa-mir-novel-chr10_2208	MYNO563	AGUUCU	18	GAGUUCUGGGCUGUAGUG	hsa-miR-novel-chr10_2208	GAGTTCTGGGCTGTAGTGCGCT	No		13	11	6	2	2	16	657	24	238	18	295		4	8	12		3	19	842	43	413	47	342	7	62	48	158	37	103	177	3986	274	1790	314	1863
hsa-miR-novel-chr10_2215	5p	hsa-mir-novel-chr10_2215	MYNO316	CUGCAG	22	ACUGCAGACUGUGGGUCAGAGU	hsa-miR-novel-chr10_2215	ACTGCAGACTGTGGGTCAGAGT	Yes									4												4												6
hsa-miR-novel-chr10_2222	3p	hsa-mir-novel-chr10_2222	MYNO507	CCUUCU	22	UCCUUCUGUGCUGUGGUCCAGG	hsa-miR-novel-chr10_2222	TCCTTCTGTGCTGTGGTCCAGTT	No																2												2
hsa-miR-novel-chr10_2342	3p	hsa-mir-novel-chr10_2342	MYNO263	UGGGAG	17	UUGGGAGUCAGACUGCC	hsa-miR-novel-chr10_2342	TGGGAGTCAGACTGCG	No														3	2	3	2	7	7	8	10	3	2	7		3	4	10	2	11	9	28	10	6	8	18
hsa-miR-novel-chr10_2558	3p	hsa-mir-novel-chr10_2558	MYNO237	GUGUAU	22	UGUGUAUUUCCUCCCCUGCAGA	hsa-miR-novel-chr10_2558	TGTGTATTTCCTCCCCTGCAGA	Yes										4												4										2		4
hsa-miR-novel-chr10_2601	5p	hsa-mir-novel-chr10_2601	MYNO423	GGGAUG	22	UGGGAUGCACUCUGUGCUGGGA	hsa-miR-novel-chr10_2601	TGGGATGCACTCTGTGCTGGGATT	No																	2				2								2	3			2
hsa-miR-novel-chr10_2691	5p	hsa-mir-novel-chr10_2691	MYNO301	AAAGUA	22	GAAAGUAAUGGUGGGUUUUGCC	hsa-miR-novel-chr10_2691	GAAAGTAATGGTGGGTTTTGCC	Yes				2							2	4				2							2	4				5					3		2	4
hsa-miR-novel-chr10_2755	5p	hsa-mir-novel-chr10_2755	MYNO287	AGCCCC	23	GAGCCCCUGUCGGCUGAGGCCCG	hsa-miR-novel-chr10_2755	GAGCCCCTGTCGGCTGAGGCCCT	No																		4												4	2	2	3	2
hsa-miR-novel-chr10_384	5p	hsa-mir-novel-chr10_384	MYNO523	UCUGCC	17	UUCUGCCCAGUGCUCUG	hsa-miR-novel-chr10_384	TTTCTGCCCAGTGCTCT	No	61	16	36	22	25	3	19	24	24	4	11	59	283	40	173	28	116	20	68	24	71	2	19	95	1424	341	957	347	636	135	542	528	653	163	284	1253
hsa-miR-novel-chr10_422	5p	hsa-mir-novel-chr10_422	MYNO132	GGCUGG	21	UGGCUGGCUGCUCCGGGCACU	hsa-miR-novel-chr10_422	TGGCTGGCTGCTCCGGGCACT	Yes									2		2										2		2										2		2
hsa-miR-novel-chr10_462	5p	hsa-mir-novel-chr10_462	MYNO743	AGUUUA	22	UAGUUUAUGUGUGUCCGUGUGU	hsa-miR-novel-chr10_462	TAGTTTATGTGTGTCCGTGTGT	Yes						3												3												3
hsa-miR-novel-chr10_530	5p	hsa-mir-novel-chr10_530	MYNO851	UCCUGC	18	AUCCUGCCGACUAUGCCA	hsa-miR-novel-chr10_530	ATCCTGCCGACTACGCCA	No				2					2				27	76	81	351	104	259	308	447	384	206	100	262	33	116	131	558	185	397	505	648	676	312	158	398
hsa-miR-novel-chr10_692	5p	hsa-mir-novel-chr10_692	MYNO264	GCCGCU	23	UGCCGCUGCUGUUGCUCCUGAGG	hsa-miR-novel-chr10_692	TGCCGCTGCTGTTGCTCCTGAGG	Yes	2	2			6	3		8			6	7	2	2			6	3		8			6	7	2	2		2	11	11	8	10	2	2	12	13
hsa-miR-novel-chr10_716	5p	hsa-mir-novel-chr10_716	MYNO879	UAGACU	21	CUAGACUGGAGUUCCUUGAGG	hsa-miR-novel-chr10_716	CTAGACTGGAGCTCCTTGAGG	No													4	30	11	121	15	171	88	160	123	49	28	102	4	36	13	161	17	226	114	202	160	63	34	137
hsa-miR-novel-chr10_878	5p	hsa-mir-novel-chr10_878	MYNO786	GACUGC	22	AGACUGCUGGCUGUGUGUGCUG	hsa-miR-novel-chr10_878	AGACTGCTGGCTGTGTGTGCTA	No																		3												3		4
hsa-miR-novel-chr10_903	3p	hsa-mir-novel-chr10_903	MYNO518	CCACGA	17	ACCACGAGGAAGAGAGG	hsa-miR-novel-chr10_903	CCACGAGGAAGAGAGGTAG	No							2	5	8			4	2	16	5	71	12	54	37	81	55	19	32	45	8	64	36	280	63	207	203	338	267	121	94	193
hsa-miR-novel-chr10_985	3p	hsa-mir-novel-chr10_985	MYNO859	GCCCCG	23	CGCCCCGUCCGGGCUCUGGCAGC	hsa-miR-novel-chr10_985	CCGGGGTCTGGCAGCT	No																2		2						2				2		2	2					2
hsa-miR-novel-chr11_2773	5p	hsa-mir-novel-chr11_2773	MYNO356	GGAGAG	18	UGGAGAGGAGGCAGGAGG	hsa-miR-novel-chr11_2773	CTCTGGAGAGGAGGTAGGA	No									2														2										4		2
hsa-miR-novel-chr11_2775	3p	hsa-mir-novel-chr11_2775	MYNO283	CGCUCU	22	CCGCUCUGACCCGCGCCCCUGC	hsa-miR-novel-chr11_2775	CCGCTCTGACCCGCGCCCCTG	No				2																2						2		4		2		2			2
hsa-miR-novel-chr11_3061	3p	hsa-mir-novel-chr11_3061	MYNO389	CAGGCU	23	GCAGGCUCUGGACGCCUCUCCGU	hsa-miR-novel-chr11_3061	GCAGGCTCTGGACGCCTCTCCGT	Yes		2		2			3		7					2		2			3		7					2		2			5		7
hsa-miR-novel-chr11_3155	3p	hsa-mir-novel-chr11_3155	MYNO201	UUCUGC	22	UUUCUGCUUACAUGAUCUCUGC	hsa-miR-novel-chr11_3155	TTTCTGCTTACATGATCTCTGC	Yes								4												4										2		4
hsa-miR-novel-chr11_3454	5p	hsa-mir-novel-chr11_3454	MYNO889	CCUGCU	22	ACCUGCUGUCUUCCUCUGGUCU	hsa-miR-novel-chr11_3454	ACCTGCTGTCTTCCTCTGGTCC	No						3												3												6
hsa-miR-novel-chr11_3465	3p	hsa-mir-novel-chr11_3465	MYNO713	GCGGGG	18	UGCGGGGCUGGCUCGACC	hsa-miR-novel-chr11_3465	TGCGGGGCTGGCTCGACC	Yes											2												2												2
hsa-miR-novel-chr11_3522	5p	hsa-mir-novel-chr11_3522	MYNO558	UGGACC	25	AUGGACCCGAGGUGGAUGUGUGGAG	hsa-miR-novel-chr11_3522	ATGGACCCGAGGTGGATGTGTGGAG	Yes								3												3								2				3
hsa-miR-novel-chr11_3567	3p	hsa-mir-novel-chr11_3567	MYNO561	CGGGGC	21	CCGGGGCUGCCCUGAACGGGC	hsa-miR-novel-chr11_3567	CCCGGGGCTGCCCTGAACGGGC	No				7	3		9	5	11					3		7		4	5	3	8		3	3		5		18	6	15	20	18	42	5	7	7
hsa-miR-novel-chr11_3590	5p	hsa-mir-novel-chr11_3590	MYNO506	CCUGUC	24	UCCUGUCACCCGCUCCUUGCCCAG	hsa-miR-novel-chr11_3590	CCTGTCACCCGCTCCTTGCCCAGA	No														2												2
hsa-miR-novel-chr11_3621	3p	hsa-mir-novel-chr11_3621	MYNO412	GGCCCU	21	UGGCCCUCACCCUCUGCCGCC	hsa-miR-novel-chr11_3621	TGGCCCTCACCCTCTGCCGCC	Yes				3				2								3				2								3				4				2
hsa-miR-novel-chr11_3785	3p	hsa-mir-novel-chr11_3785	MYNO534	UGGGCC	22	AUGGGCCGAGGCUGUUCUGAGC	hsa-miR-novel-chr11_3785	ATGGGCCGAGGCTGTTCTGAGC	Yes			2				4								2				4								2	2		2	4	2	2			2
hsa-miR-novel-chr11_3893	3p	hsa-mir-novel-chr11_3893	MYNO758	UCAUUA	25	CUCAUUAACUCCUUGUGUCCGUAGG	hsa-miR-novel-chr11_3893	CTCATTAACTCCTTGTGTCCGTAGA	No																					2												2
hsa-miR-novel-chr11_3932	5p	hsa-mir-novel-chr11_3932	MYNO662	CUGGGG	21	ACUGGGGAUGCUGCAGAGACC	hsa-miR-novel-chr11_3932	CACTGGGGATGCTGCAGAGA	No								2								2												2				2		2
hsa-miR-novel-chr11_3951	3p	hsa-mir-novel-chr11_3951	MYNO818	CUAUGC	23	ACUAUGCUGUGAGGGUUUGCUGA	hsa-miR-novel-chr11_3951	ACTATGCTGTGAGGGTTTGCTGA	Yes						4						2						4						2				2		4						2
hsa-miR-novel-chr11_4021	3p	hsa-mir-novel-chr11_4021	MYNO719	GGAGAG	21	AGGAGAGGUGUAGAGUAAGUG	hsa-miR-novel-chr11_4021	GAGGTGTAGAATAAGT	No													7	16	28	69	23	132	70	72	109	40	57	26	54	193	178	588	173	1003	566	886	846	302	412	447
hsa-miR-novel-chr11_4110	5p	hsa-mir-novel-chr11_4110	MYNO60	AUCCGC	22	UAUCCGCUGGCUUACUCUCUCU	hsa-miR-novel-chr11_4110	TATCCGCTGGCTTACTCTCTCT	Yes				2		5	6		3	3						2		5	6		3	3					2	2		5	6		7	3
hsa-miR-novel-chr11_4283	3p	hsa-mir-novel-chr11_4283	MYNO794	UCGCUG	23	UUCGCUGGGAAUUCAGCCUCUGC	hsa-miR-novel-chr11_4283	TTCGCTGGGAATTCAGCCTCT	No																	2												2	2
hsa-miR-novel-chr11_4333	3p	hsa-mir-novel-chr11_4333	MYNO146	CGGGCG	22	UCGGGCGGGAACGCGAGCCAGU	hsa-miR-novel-chr11_4333	TCGGGCGGGAACGCGAGCCAGT	Yes										3												3								6				3
hsa-miR-novel-chr11_4452	5p	hsa-mir-novel-chr11_4452	MYNO258	ACCACA	24	UACCACAGGGGGCUGGGAAUGAGA	hsa-miR-novel-chr11_4452	TACCACAGGGGGCTGGGAATGAGT	No																		2												2
hsa-miR-novel-chr11_4506	5p	hsa-mir-novel-chr11_4506	MYNO185	GGACCC	22	AGGACCCUGCAGGAAUGGACGU	hsa-miR-novel-chr11_4506	AGGACCCTGCAGGAATGGACGT	Yes				3	2	7			5	2		2				3	2	7			5	2		2				3	2	11			10	2		2
hsa-miR-novel-chr11_4519	3p	hsa-mir-novel-chr11_4519	MYNO202	AUUCCA	22	CAUUCCAGGGCUCUCCUCUACC	hsa-miR-novel-chr11_4519	CATTCCAGGGCTCTCCTCTACT	No																		4												4
hsa-miR-novel-chr11_4632	5p	hsa-mir-novel-chr11_4632	MYNO572	GUGAUU	19	UGUGAUUCCUGCCCAGUGU	hsa-miR-novel-chr11_4632	TGTGATTTCTGCCCAGT	No													38	19	47	30	46	34	34	15	48	3	15	43	200	189	288	420	198	334	341	470	445	120	178	404
hsa-miR-novel-chr11_4654	3p	hsa-mir-novel-chr11_4654	MYNO326	UGCCCA	22	CUGCCCAUCCCACCCCAGCAUC	hsa-miR-novel-chr11_4654	CTGCCCATCCCACCCCAGCATC	Yes			3	3		2	6	5	2		4	2			3	3		2	6	5	2		4	2			3	5		2	13	10	14	3	4	4
hsa-miR-novel-chr11_4688	3p	hsa-mir-novel-chr11_4688	MYNO159	AGAAGA	23	CAGAAGAGCCCUGGAGUCCUGUU	hsa-miR-novel-chr11_4688	CAGAAGAGCCCTGGAGTCCTGTA	No																		3												3		4
hsa-miR-novel-chr11_4703	5p	hsa-mir-novel-chr11_4703	MYNO442	AGCCUG	21	AAGCCUGGGGGCUGCUGUGCU	hsa-miR-novel-chr11_4703	AAGCCTGGGGGCTGCTGTGCT	Yes			2												2												2
hsa-miR-novel-chr11_4772	3p	hsa-mir-novel-chr11_4772	MYNO874	CUGGCU	22	CCUGGCUGUGUAUGUUGACUCU	hsa-miR-novel-chr11_4772	CCTGGCTGTGTATGTTGACTCC	No																		3												3
hsa-miR-novel-chr11_4948	3p	hsa-mir-novel-chr11_4948	MYNO52	AUCACC	25	CAUCACCUGGGACUCUGCCCACAGG	hsa-miR-novel-chr11_4948	CATCACCTGGGACTCTGCCCACAGT	No															5				2		4						5	2			9	2	8	2	2
hsa-miR-novel-chr11_4959	5p	hsa-mir-novel-chr11_4959	MYNO544	UUAAUU	22	UUUAAUUGGAGGCUGGUUGGCU	hsa-miR-novel-chr11_4959	TTTAATTGGAGGCTGGTTGGCT	Yes		3			3		4	3	4		6			3			3		4	3	4		6			5		2	3	2	4	3	7	2	6	4
hsa-miR-novel-chr11_4963	5p	hsa-mir-novel-chr11_4963	MYNO798	UUCUUC	24	GUUCUUCCUUGGAUGUCUGAGUGA	hsa-miR-novel-chr11_4963	CTTGGATGTCTGAGCGAG	No		11	4	27	3	52	12	52	8	17	19	33	5	27	7	55	14	52	21	118	33	26	31	100	34	71	43	212	78	248	108	400	171	137	145	348
hsa-miR-novel-chr11_4969	5p	hsa-mir-novel-chr11_4969	MYNO14	GGAGGG	23	AGGAGGGACGUGGCGCUCUGAGA	hsa-miR-novel-chr11_4969	AGGAGGGACGTGGCGCTCTGAGT	No	3		2	15	5	26	14	22	20	7	11	19	5	13	5	43	3	22	18	54	41	9	10	25	10	32	20	116	26	80	76	142	112	40	64	115
hsa-miR-novel-chr11_5002	3p	hsa-mir-novel-chr11_5002	MYNO232	GCUGCG	22	UGCUGCGUUUCAUGGAGCCCCU	hsa-miR-novel-chr11_5002	TGCTGCGTTTCATGGAGCCCCT	Yes									2												2												2
hsa-miR-novel-chr11_5067	5p	hsa-mir-novel-chr11_5067	MYNO812	AGAGAG	18	CAGAGAGGAGAAUUUGGA	hsa-miR-novel-chr11_5067	CAGAGCGGAGAATTTGGA	No								2					85	13	48	10	28	10	60	12	49	2	22	54	285	39	185	39	138	37	179	48	174	7	59	285
hsa-miR-novel-chr11_5071	5p	hsa-mir-novel-chr11_5071	MYNO727	AUGCAU	19	UAUGCAUCACCAUCUGAUU	hsa-miR-novel-chr11_5071	CATGCATCACCATCTGATT	No													4												4		2						2
hsa-miR-novel-chr11_5162	3p	hsa-mir-novel-chr11_5162	MYNO770	UUGGCG	23	CUUGGCGGAGCUGGAGGAGGCGG	hsa-miR-novel-chr11_5162	CTTGGCGGAGCTGGAGGAGGCGC	No																					2										2		4	2
hsa-miR-novel-chr11_5249	5p	hsa-mir-novel-chr11_5249	MYNO166	AGGACC	24	CAGGACCUCUGUGCUUUCACCUCU	hsa-miR-novel-chr11_5249	CAGGACCTCTGTGCTTTCACCTCT	Yes			2			4		3							2			4		3							2			4	2	3
hsa-miR-novel-chr11_5536	3p	hsa-mir-novel-chr11_5536	MYNO151	CUUGGC	22	CCUUGGCCUUCUCCUCCCCAGG	hsa-miR-novel-chr11_5536	CCTTGGCCTTCTCCTCCCCAGA	No																					5												5
hsa-miR-novel-chr11_5550	3p	hsa-mir-novel-chr11_5550	MYNO413	UGGCCC	24	UUGGCCCCUGUCCCUCUUCCCAGG	hsa-miR-novel-chr11_5550	TTGGCCCCTGTCCCTCTTCCCAGT	No															3	2		4									3	2		4
hsa-miR-novel-chr11_5852	3p	hsa-mir-novel-chr11_5852	MYNO681	GAGGGG	19	UGAGGGGCAGAGAGUGAGG	hsa-miR-novel-chr11_5852	TGAGGGGCAGAGAGCGAGG	No														2		4	2			3	3	2	2	14		7	5	18	4	12	10	14	25	6	23	23
hsa-miR-novel-chr11_6116	3p	hsa-mir-novel-chr11_6116	MYNO74	CAGCGU	23	UCAGCGUUGGUUCCCGUCUUGGC	hsa-miR-novel-chr11_6116	TCAGCGTTGGTTCCCGTCTTGGC	Yes		2		3	3	7	2	2		4	3			2		3	3	7	2	2		4	3			2		3	3	7	2	2		4	3	2
hsa-miR-novel-chr11_6194	3p	hsa-mir-novel-chr11_6194	MYNO54	CCGGUA	20	UCCGGUAGGGUUCGGGCCUU	hsa-miR-novel-chr11_6194	TCCGGTAGGGTTCGGGCCTT	Yes	3				4		6	4	4	3	2	2	3				4		6	4	4	3	2	2	3			4	4	3	6	7	11	3	2	2
hsa-miR-novel-chr11_6222	3p	hsa-mir-novel-chr11_6222	MYNO683	UAGAUU	19	CUAGAUUGUGGGCUCCUGA	hsa-miR-novel-chr11_6222	CTAGATTGTGAGCTCCTGA	No														2	2	4	2	2	3	3	4	2	2			2	2	11	2	6	7	5	4	6	4
hsa-miR-novel-chr11_6233	5p	hsa-mir-novel-chr11_6233	MYNO580	GAGGGG	19	GGAGGGGCAGAGAGCGAGC	hsa-miR-novel-chr11_6233	GGAGGGGCAGAGAGCGAGACG	No														2									4	5		2									4	5
hsa-miR-novel-chr11_6268	3p	hsa-mir-novel-chr11_6268	MYNO309	GGCUGG	18	UGGCUGGCUGGCUCUCCG	hsa-miR-novel-chr11_6268	TGGCTGGCTGGCTCTCCG	Yes							3	3											3	3										2	3	5
hsa-miR-novel-chr11_6302	3p	hsa-mir-novel-chr11_6302	MYNO857	AGAGGG	23	AAGAGGGGCUGCUGUGACCAGGA	hsa-miR-novel-chr11_6302	AAGAGGGGCTGCTGTGACCAGGA	Yes						4												4											2	4						2
hsa-miR-novel-chr12_6383	3p	hsa-mir-novel-chr12_6383	MYNO125	GGGAGG	21	UGGGAGGCCGAGGCUGGUGGA	hsa-miR-novel-chr12_6383	CTTTGGGAGGCTGAGGC	No																		2						2				2		2	3					2
hsa-miR-novel-chr12_6479	3p	hsa-mir-novel-chr12_6479	MYNO181	CUGACC	22	UCUGACCCUCUGCUUCCCCCAG	hsa-miR-novel-chr12_6479	TCTGACCCTCTGCTTCCCCCAGT	No								3								3			3									5			3	5		2		2
hsa-miR-novel-chr12_6522	5p	hsa-mir-novel-chr12_6522	MYNO737	GGCAGG	18	AGGCAGGGCUAGAAGCUG	hsa-miR-novel-chr12_6522	CCGAAGGCAGGGCTAG	No																2												2
hsa-miR-novel-chr12_6567	3p	hsa-mir-novel-chr12_6567	MYNO504	CGCCGC	21	CCGCCGCGCUCGGGCCCGUCU	hsa-miR-novel-chr12_6567	CCGCCGCGCTCGGGCCCGTTTT	No												3						4									2			4						3
hsa-miR-novel-chr12_6600	5p	hsa-mir-novel-chr12_6600	MYNO70	CAGGAU	22	UCAGGAUUUAAAGGGGCACUCA	hsa-miR-novel-chr12_6600	TCAGGATTTAAAGGGGCACTCT	No																					7							2		4			7
hsa-miR-novel-chr12_6610	5p	hsa-mir-novel-chr12_6610	MYNO515	ACAGUG	21	CACAGUGGGUUUUGUGAGGCU	hsa-miR-novel-chr12_6610	CACAGTGGGTTTTGTGAGGCT	Yes									4												4												4
hsa-miR-novel-chr12_6759	3p	hsa-mir-novel-chr12_6759	MYNO830	CUGGAU	22	ACUGGAUUUGGAGUCAGAAGCC	hsa-miR-novel-chr12_6759	ACTGGACTTGGAGTCAGAAGCC	No													3	9	4	11	10	8	10	5	21	2	12	3	6	12	6	28	15	28	24	23	50	8	27	10
hsa-miR-novel-chr12_6789	3p	hsa-mir-novel-chr12_6789	MYNO488	CGUGGG	17	UCGUGGGGAACCUGGCG	hsa-miR-novel-chr12_6789	TTCGTGGGGAACCTGGCGCT	No		19	4	32	10	28	26	67	45	37	15	48	4	26	5	77	7	161	14	97	23	61	22	53	41	219	91	705	188	1052	445	1122	643	657	472	729
hsa-miR-novel-chr12_6931	3p	hsa-mir-novel-chr12_6931	MYNO297	CCACCG	22	CCCACCGCAGUCCCGCCCGCCG	hsa-miR-novel-chr12_6931	CCCACCGCAGTCCCGCCCGCCG	Yes									3												3					2		2		2	2		5	2	2	2
hsa-miR-novel-chr12_7010	5p	hsa-mir-novel-chr12_7010	MYNO398	GGGCUG	23	UGGGCUGUGGUGCCGUGACCUUU	hsa-miR-novel-chr12_7010	TGGGCTGTGGTGCCGTGACCTTT	Yes				3		2	2	4	2		2	2				3		2	2	4	2		2	2				3		2	2	4	6		4	4
hsa-miR-novel-chr12_7309	3p	hsa-mir-novel-chr12_7309	MYNO790	GUUCCA	19	GGUUCCAUAGUGUAGUGGU	hsa-miR-novel-chr12_7309	TTCCGTAGTGTAGTGGTTATC	No														2		11	2	11	6	24	30	7	3	5		2	2	22	4	13	10	30	61	7	5	12
hsa-miR-novel-chr12_7599	3p	hsa-mir-novel-chr12_7599	MYNO150	UGGGCA	22	UUGGGCAGCUCUUUGCAGUAGA	hsa-miR-novel-chr12_7599	TTGGGCAGCTCTTTGCAGTAGA	Yes								2												2												2
hsa-miR-novel-chr12_7806	5p	hsa-mir-novel-chr12_7806	MYNO414	GCGCUG	21	AGCGCUGUGACCUCUUGGAGC	hsa-miR-novel-chr12_7806	AGCGCTGTGACCTCTTGGAGC	Yes									5												5												5
hsa-miR-novel-chr12_7873	3p	hsa-mir-novel-chr12_7873	MYNO40	GCUGGG	20	UGCUGGGACGUGUGGUUUCU	hsa-miR-novel-chr12_7873	ATGCTGGGACGTGTGGTTTCT	No				4		3	3		4							6	3	5	3	3		6		2				10	3	15	8	5	7	6		7
hsa-miR-novel-chr12_7883	3p	hsa-mir-novel-chr12_7883	MYNO556	CCUGGA	24	UCCUGGACACUCCCCCACUCCCGU	hsa-miR-novel-chr12_7883	TCCTGGACACTCCCCCACTCCCGA	No																		4												4	2		2
hsa-miR-novel-chr12_7924	5p	hsa-mir-novel-chr12_7924	MYNO496	UUAGAU	23	AUUAGAUUCUCGUAGGGGCGUGA	hsa-miR-novel-chr12_7924	ATTAGATTCTCGTAGGGGCGTGT	No																2				6								2				6
hsa-miR-novel-chr12_7979	3p	hsa-mir-novel-chr12_7979	MYNO660	CAGCAG	17	ACAGCAGGACCGUGGCU	hsa-miR-novel-chr12_7979	CAGCAGGACGGTGGCT	No													4	7	10	22	14	19	21	7	36	8	21	4	4	23	23	60	22	59	46	28	107	32	38	13
hsa-miR-novel-chr12_8003	3p	hsa-mir-novel-chr12_8003	MYNO117	CUCCUC	24	CCUCCUCCGUCCGCCUCUCAGAGC	hsa-miR-novel-chr12_8003	CCTCCTCCGTCCGCCTCTCAGAGC	Yes												2												2												2
hsa-miR-novel-chr12_8090	3p	hsa-mir-novel-chr12_8090	MYNO406	UCCCUU	17	UUCCCUUCACCCGCUCC	hsa-miR-novel-chr12_8090	CCCTTCGCCCGCTCCA	No									6							3			3	3								7	2	5	3	3	8
hsa-miR-novel-chr12_8156	3p	hsa-mir-novel-chr12_8156	MYNO853	GGGCUC	23	UGGGCUCUAACCUGUCUCUGUGC	hsa-miR-novel-chr12_8156	TGGGCTCTAACCTGTCTCTGTGC	Yes				2			4									2			4									2			4
hsa-miR-novel-chr12_8182	3p	hsa-mir-novel-chr12_8182	MYNO84	GAUGGA	22	CGAUGGAUCGCGCGCGGGGAGC	hsa-miR-novel-chr12_8182	CGATGGATCGCGCGCGGGGAGC	Yes		2		3		6		4	2					2		3		6		4	2					2		3		6		6	2
hsa-miR-novel-chr12_8402	3p	hsa-mir-novel-chr12_8402	MYNO42	ACCUGG	23	UACCUGGGAGACUGAGGUUGGAA	hsa-miR-novel-chr12_8402	TACCTGGGAGACTGAGGTTGGAT	No				3				3								5		2	4	4	9							10		7	4	7	13		2
hsa-miR-novel-chr12_8454	3p	hsa-mir-novel-chr12_8454	MYNO570	CGGAUG	19	UCGGAUGUUGCUUUUAGGA	hsa-miR-novel-chr12_8454	CGGATGTTGCTTTTAGGACT	No															3				2		12	2					3	3			15	4	50	2
hsa-miR-novel-chr12_8532	3p	hsa-mir-novel-chr12_8532	MYNO746	AGCUCG	22	CAGCUCGUCAGGGAGGCUCUGC	hsa-miR-novel-chr12_8532	CAGCTCGTCAGGGAGGCTCTGC	Yes									6												6												8
hsa-miR-novel-chr12_8629	5p	hsa-mir-novel-chr12_8629	MYNO348	GGCGUG	17	GGGCGUGGUGGUGGGGG	hsa-miR-novel-chr12_8629	GCGGGCGTGGTGGTGGGGG	No														3	12	17	12	7	25	17	23	14	19	13	3	3	21	31	17	12	43	22	35	19	38	22
hsa-miR-novel-chr12_8776	3p	hsa-mir-novel-chr12_8776	MYNO61	UGGUGA	22	UUGGUGAUAGGAGUCUGUGAUU	hsa-miR-novel-chr12_8776	TTGGTGATAGGAGTCTGTGATT	Yes		2		7			2	2	3		2	2		2		7			2	2	3		2	2		4		9		4	2	2	3	2	2	2
hsa-miR-novel-chr12_8830	3p	hsa-mir-novel-chr12_8830	MYNO653	CACCUU	21	UCACCUUGAGGUGUCGGCGCA	hsa-miR-novel-chr12_8830	TCACCTTGAGGTGTCGGCGCA	Yes									2												2											2	2
hsa-miR-novel-chr12_8977	5p	hsa-mir-novel-chr12_8977	MYNO213	UUCCUC	22	UUUCCUCUCUGCCCCAUAGGGU	hsa-miR-novel-chr12_8977	TTTCCTCTCTGCCCCATAGGGT	Yes					3												3												3
hsa-miR-novel-chr12_9059	5p	hsa-mir-novel-chr12_9059	MYNO277	GGCACG	18	UGGCACGGGCUGGGCGCU	hsa-miR-novel-chr12_9059	TGGCACGGGCTGGGCGCT	Yes						3												3												3
hsa-miR-novel-chr12_9128	3p	hsa-mir-novel-chr12_9128	MYNO22	UCCCAC	18	AUCCCACCACUACCACCA	hsa-miR-novel-chr12_9128	ATCCCACCGCTACCACCA	No						2	3						2	4	2	32	6	79	27	36	45	20	8	15	4	4	4	46	8	99	45	45	67	28	8	25
hsa-miR-novel-chr12_9187	5p	hsa-mir-novel-chr12_9187	MYNO614	GUCCUC	22	UGUCCUCUGCUCUCCUCUGGCC	hsa-miR-novel-chr12_9187	TTTGTGTCCTCTGCTC	No																	4		3	2				2			2		4		3	2	2			2
hsa-miR-novel-chr12_9198	3p	hsa-mir-novel-chr12_9198	MYNO133	AGGUCA	20	UAGGUCACUGGGGUCAGAGC	hsa-miR-novel-chr12_9198	TAGGTCACTGGGGTCAGAGT	No																					3												3
hsa-miR-novel-chr12_9332	3p	hsa-mir-novel-chr12_9332	MYNO112	UGGGAA	23	UUGGGAAGAAUUCUGAUAUUGGU	hsa-miR-novel-chr12_9332	TTGGGAAGAATTCTGATATTGGA	No									3											2				2								4	3			2
hsa-miR-novel-chr12_9417	5p	hsa-mir-novel-chr12_9417	MYNO41	UCUCGC	23	CUCUCGCCAGGCGUCCUCGUGGA	hsa-miR-novel-chr12_9417	TCTCTCGCCAGGCGTCCTCGTGG	No			4								5							4	2				3	2			4	4		10	4	6	5		10	4
hsa-miR-novel-chr12_9465	5p	hsa-mir-novel-chr12_9465	MYNO690	AGGGCA	19	GAGGGCAGGGGCUGUGGCU	hsa-miR-novel-chr12_9465	GAGGGCAGGGGCTGTGGCC	No																					2												2
[truncated: 733 more rows]

## Sheet: Normalized
miRNA expression for all samples (normalized). Column A: MATURE-ID, the ID of mature miRNA annotated in miRBase 21. Column B: pre-miRNA arm (5p or 3p), the position of the mature miRNA on pre-miRNA. Column C: PRE-ID, the pre-miRNA name. Column D: PRE-ACC, the pre-miRNA ACCESSION. Column E: MUTURE-SEED, the seed sequence of the mature miRNA. Column F: MATURE-LENGTH, the length of the mature miRNA.…
miRNA information										TagCount_Mature_Alone												TagCount_Most_Abundant_Seq												TagCount_ALL_Isoform
MATURE-ID	pre-miRNA arm (5p or 3p)	PRE-ID	PRE-ACC	MATURE-SEED	MATURE-LENGTH	MATURE-SEQ	MATURE-ACC	Most_Abundant_Seq	Is_miRBaseMature_Most_Abundant_Seq	Mock_1-24h	Mock_1-72h	Mock_2-24h	Mock_2-72h	Mock_3-24h	Mock_3-72h	SARS-CoV-2_1-24h	SARS-CoV-2_1-72h	SARS-CoV-2_2-24h	SARS-CoV-2_2-72h	SARS-CoV-2_3-24h	SARS-CoV-2_3-72h	Mock_1-24h	Mock_1-72h	Mock_2-24h	Mock_2-72h	Mock_3-24h	Mock_3-72h	SARS-CoV-2_1-24h	SARS-CoV-2_1-72h	SARS-CoV-2_2-24h	SARS-CoV-2_2-72h	SARS-CoV-2_3-24h	SARS-CoV-2_3-72h	Mock_1-24h	Mock_1-72h	Mock_2-24h	Mock_2-72h	Mock_3-24h	Mock_3-72h	SARS-CoV-2_1-24h	SARS-CoV-2_1-72h	SARS-CoV-2_2-24h	SARS-CoV-2_2-72h	SARS-CoV-2_3-24h	SARS-CoV-2_3-72h
hsa-let-7a-2-3p	3p	hsa-let-7a-2	MI0000061	UGUACA	22	CUGUACAGCCUCCUAGCUUUCC	MIMAT0010195		No
hsa-let-7a-3p	3p	hsa-let-7a-1	MI0000060	UAUACA	21	CUAUACAAUCUACUGUCUUUC	MIMAT0004481	CTATACAATCTACTGTCTTTCT	No						1							11	8	10	5	7	3	2	5	3		5	3	11	10	12	5	13	5	5	7	5		7	6
hsa-let-7a-3p	3p	hsa-let-7a-3	MI0000062	UAUACA	21	CUAUACAAUCUACUGUCUUUC	MIMAT0004481	TACAATCTACTGTCTTTCCTGT	No						1							7	3	5	10	7	5	9	7	6	12	4	9	18	16	20	19	22	14	16	20	17	21	12	21
hsa-let-7a-5p	5p	hsa-let-7a-1	MI0000060	GAGGUA	22	UGAGGUAGUAGGUUGUAUAGUU	MIMAT0000062	TGAGGTAGTAGGTTGTATAGTT	Yes	3722	8822	6274	10978	6149	10533	5445	9228	3824	7725	6641	7671	3722	8822	6274	10978	6149	10533	5445	9228	3824	7725	6641	7671	7161	15115	11034	16633	10607	16132	8653	14217	6226	12887	11018	13028
hsa-let-7a-5p	5p	hsa-let-7a-2	MI0000061	GAGGUA	22	UGAGGUAGUAGGUUGUAUAGUU	MIMAT0000062	TGAGGTAGTAGGTTGTATAGTT	Yes	3722	8822	6274	10978	6149	10533	5445	9228	3824	7725	6641	7671	3722	8822	6274	10978	6149	10533	5445	9228	3824	7725	6641	7671	7132	15059	11003	16578	10548	16060	8604	14152	6198	12808	10985	12973
hsa-let-7a-5p	5p	hsa-let-7a-3	MI0000062	GAGGUA	22	UGAGGUAGUAGGUUGUAUAGUU	MIMAT0000062	TGAGGTAGTAGGTTGTATAGTT	Yes	3722	8822	6274	10978	6149	10533	5445	9228	3824	7725	6641	7671	3722	8822	6274	10978	6149	10533	5445	9228	3824	7725	6641	7671	7481	15435	11352	16855	10808	16300	8818	14411	6356	13151	11268	13266
hsa-let-7b-3p	3p	hsa-let-7b	MI0000063	UAUACA	22	CUAUACAACCUACUGCCUUCCC	MIMAT0004482	CTATACAACCTACTGCCTTCCT	No		3	2	2	3	3	3	1	1		1		4	12	8	15	11	26	14	14	25	26	16	17	8	24	18	28	23	39	34	31	40	65	29	37
hsa-let-7b-5p	5p	hsa-let-7b	MI0000063	GAGGUA	22	UGAGGUAGUAGGUUGUGUGGUU	MIMAT0000063	TGAGGTAGTAGGTTGTGTGGTT	Yes	6501	10094	6908	8886	5784	7772	5355	8789	4261	10241	8789	9370	6501	10094	6908	8886	5784	7772	5355	8789	4261	10241	8789	9370	17047	24210	16611	18109	14323	15421	10971	18248	8923	23325	20350	22706
hsa-let-7c-3p	3p	hsa-let-7c	MI0000064	UGUACA	22	CUGUACAACCUUCUAGCUUUCC	MIMAT0026472	CTGTACAACCTTCTAGCTTTCC	Yes	4	2		1				2					4	2		1				2					4	2		1		1		2
hsa-let-7c-5p	5p	hsa-let-7c	MI0000064	GAGGUA	22	UGAGGUAGUAGGUUGUAUGGUU	MIMAT0000064	TGAGGTAGTAGGTTGTATGGTT	Yes	2142	1990	1841	1918	1417	1990	1918	1747	1574	1967	2730	1689	2142	1990	1841	1918	1417	1990	1918	1747	1574	1967	2730	1689	4320	4143	3613	3420	2935	3536	3381	3123	2913	3786	5153	3531
hsa-let-7d-3p	3p	hsa-let-7d	MI0000065	UAUACG	22	CUAUACGACCUGCUGCCUUUCU	MIMAT0004484	CTATACGACCTGCTGCCTTTCT	Yes	403	500	718	568	727	713	1190	581	1020	1599	1066	606	403	500	718	568	727	713	1190	581	1020	1599	1066	606	997	1122	1618	1140	1648	1613	2514	1331	2343	3700	2392	1667
hsa-let-7d-5p	5p	hsa-let-7d	MI0000065	GAGGUA	22	AGAGGUAGUAGGUUGCAUAGUU	MIMAT0000065	AGAGGTAGTAGGTTGCATAGTT	Yes	950	1852	1754	2090	1951	1943	1702	1963	1381	2811	2098	1861	950	1852	1754	2090	1951	1943	1702	1963	1381	2811	2098	1861	2080	3813	3572	3731	3828	3599	3144	3572	2580	5314	4125	3742
hsa-let-7e-3p	3p	hsa-let-7e	MI0000066	UAUACG	22	CUAUACGGCCUCCUAGCUUUCC	MIMAT0004485	CTATACGGCCTCCTAGCTTTCC	Yes	4	2	5	3	6	8	12	6	6	11	4	7	4	2	5	3	6	8	12	6	6	11	4	7	4	11	12	10	14	26	28	17	17	35	11	15
hsa-let-7e-5p	5p	hsa-let-7e	MI0000066	GAGGUA	22	UGAGGUAGGAGGUUGUAUAGUU	MIMAT0000066	TGAGGTAGGAGGTTGTATAGTT	Yes	3790	7447	4842	8369	4848	8430	4828	8202	4039	7013	6814	7107	3790	7447	4842	8369	4848	8430	4828	8202	4039	7013	6814	7107	8130	14013	9577	14000	9663	14055	8980	14304	7606	12950	12960	13941
hsa-let-7f-1-3p	3p	hsa-let-7f-1	MI0000067	UAUACA	22	CUAUACAAUCUAUUGCCUUCCC	MIMAT0004486	CTATACAATCTATTGCCTTCCT	No														6	2	5	5	3	3	6	2		5	3		10	4	7	5	3	6	8	2	2	7	6
hsa-let-7f-2-3p	3p	hsa-let-7f-2	MI0000068	UAUACA	22	CUAUACAGUCUACUGUCUUUCC	MIMAT0004487	CTATACAGTCTACTGTCTTTCT	No											1		7	3	3			1		1	3		4		7	3	3			1		1	3		6
hsa-let-7f-5p	5p	hsa-let-7f-1	MI0000067	GAGGUA	22	UGAGGUAGUAGAUUGUAUAGUU	MIMAT0000067	TGAGGTAGTAGATTGTATAGTT	Yes	7555	13261	11402	19930	9839	19349	10883	15749	10097	8025	8302	10405	7555	13261	11402	19930	9839	19349	10883	15749	10097	8025	8302	10405	14174	22550	20000	30132	16671	28637	16798	24066	16084	13112	13868	17418
hsa-let-7f-5p	5p	hsa-let-7f-2	MI0000068	GAGGUA	22	UGAGGUAGUAGAUUGUAUAGUU	MIMAT0000067	TGAGGTAGTAGATTGTATAGTT	Yes	7555	13261	11402	19930	9839	19349	10883	15749	10097	8025	8302	10405	7555	13261	11402	19930	9839	19349	10883	15749	10097	8025	8302	10405	14694	23271	20853	31034	17333	29678	17467	24782	16764	13610	14495	17831
hsa-let-7g-3p	3p	hsa-let-7g	MI0000433	UGUACA	21	CUGUACAGGCCACUGCCUUGC	MIMAT0004584		No
hsa-let-7g-5p	5p	hsa-let-7g	MI0000433	GAGGUA	22	UGAGGUAGUAGUUUGUACAGUU	MIMAT0000414	TGAGGTAGTAGTTTGTACAGTT	Yes	23657	32637	28764	32959	30186	18109	19432	24340	18024	13824	25040	20453	23657	32637	28764	32959	30186	18109	19432	24340	18024	13824	25040	20453	41585	52160	47589	46806	48645	25552	28106	34384	27071	21401	39032	32096
hsa-let-7i-3p	3p	hsa-let-7i	MI0000434	UGCGCA	22	CUGCGCAAGCUACUGCCUUGCU	MIMAT0004585	CTGCGCAAGCTACTGCCTTG	No		3												4	8	1		1	4	5	5		2	2		7	8	2		1	6	6	5		2	4
hsa-let-7i-5p	5p	hsa-let-7i	MI0000434	GAGGUA	22	UGAGGUAGUAGUUUGUGCUGUU	MIMAT0000415	TGAGGTAGTAGTTTGTGCTGTT	Yes	85317	91588	93715	104619	90703	83705	82362	85544	81255	46177	80060	59226	85317	91588	93715	104619	90703	83705	82362	85544	81255	46177	80060	59226	150438	150303	152896	147111	148501	115648	117347	119530	120540	70730	125379	98189
hsa-miR-1-3p	3p	hsa-mir-1-1	MI0000651	GGAAUG	22	UGGAAUGUAAAGAAGUAUGUAU	MIMAT0000416	TGGAATGTAAAGAAGTATGTAT	Yes	19248	13511	23968	16221	20040	13378	19848	14550	23918	5367	19562	8436	19248	13511	23968	16221	20040	13378	19848	14550	23918	5367	19562	8436	37108	24597	43941	27985	35929	24043	35090	25713	42238	10867	35147	16907
hsa-miR-1-3p	3p	hsa-mir-1-2	MI0000437	GGAAUG	22	UGGAAUGUAAAGAAGUAUGUAU	MIMAT0000416	TGGAATGTAAAGAAGTATGTAT	Yes	19248	13511	23968	16221	20040	13378	19848	14550	23918	5367	19562	8436	19248	13511	23968	16221	20040	13378	19848	14550	23918	5367	19562	8436	42708	28584	50492	32295	41132	29761	40860	30003	48964	12661	40741	19658
hsa-miR-1-5p	5p	hsa-mir-1-1	MI0000651	CAUACU	22	ACAUACUUCUUUAUAUGCCCAU	MIMAT0031892	ACATACTTCTTTATATGCCCATA	No															2				2		2						2				2		2
hsa-miR-100-3p	3p	hsa-mir-100	MI0000102	AAGCUU	22	CAAGCUUGUAUCUAUAGGUAUG	MIMAT0004512	CAAGCTTGTGTCTATAGGTATGT	No																								1												1
hsa-miR-100-5p	5p	hsa-mir-100	MI0000102	ACCCGU	22	AACCCGUAGAUCCGAACUUGUG	MIMAT0000098	AACCCGTAGATCCGAACTTGTG	Yes	884	1447	808	743	830	1443	1160	1357	1331	1613	1601	1949	884	1447	808	743	830	1443	1160	1357	1331	1613	1601	1949	2494	2817	2418	1820	2345	2892	2685	2593	3243	3365	3881	3555
hsa-miR-101-3p	3p	hsa-mir-101-1	MI0000103	ACAGUA	21	UACAGUACUGUGAUAACUGAA	MIMAT0000099	TACAGTACTGTGATAACTGAAG	No	31	25	14	8	11	5	14	8	16	6	34	5	44	80	20	22	24	22	24	23	29	10	52	29	373	266	153	121	153	99	148	133	196	64	273	120
hsa-miR-101-3p	3p	hsa-mir-101-2	MI0000739	ACAGUA	21	UACAGUACUGUGAUAACUGAA	MIMAT0000099	TACAGTACTGTGATAACTGAAG	No	31	25	14	8	11	5	14	8	16	6	34	5	44	80	20	22	24	22	24	23	29	10	52	29	391	279	164	126	159	105	155	142	211	66	281	125
hsa-miR-101-5p	5p	hsa-mir-101-1	MI0000103	AGUUAU	22	CAGUUAUCACAGUGCUGAUGCU	MIMAT0004513		No
hsa-miR-103a-2-5p	5p	hsa-mir-103a-2	MI0000108	GCUUCU	23	AGCUUCUUUACAGUGCUGCCUUG	MIMAT0009196	AGCTTCTTTACAGTGCTGCCTTG	Yes							1			2									1			2								2	1			2		1
hsa-miR-103a-3p	3p	hsa-mir-103a-1	MI0000109	GCAGCA	23	AGCAGCAUUGUACAGGGCUAUGA	MIMAT0000101	AGCAGCATTGTACAGGGCTATGA	Yes	934	1350	1185	1820	1334	1695	1408	2339	1211	2059	1229	1980	934	1350	1185	1820	1334	1695	1408	2339	1211	2059	1229	1980	1338	2285	1772	2556	2035	2339	2054	3304	1808	2876	1935	3191
hsa-miR-103a-3p	3p	hsa-mir-103a-2	MI0000108	GCAGCA	23	AGCAGCAUUGUACAGGGCUAUGA	MIMAT0000101	AGCAGCATTGTACAGGGCTATGA	Yes	934	1350	1185	1820	1334	1695	1408	2339	1211	2059	1229	1980	934	1350	1185	1820	1334	1695	1408	2339	1211	2059	1229	1980	1377	2321	1820	2609	2120	2419	2157	3403	1892	2944	2002	3250
hsa-miR-106a-3p	3p	hsa-mir-106a	MI0000113	UGCAAU	22	CUGCAAUGUAAGCACUUCUUAC	MIMAT0004517		No
hsa-miR-106a-5p	5p	hsa-mir-106a	MI0000113	AAAGUG	23	AAAAGUGCUUACAGUGCAGGUAG	MIMAT0000103	AAAAGTGCTTACAGTGCAGGTAG	Yes		3		3		1	2	2	3		2	4		3		3		1	2	2	3		2	4	4	8		4	2	3	2	7	5		2	9
hsa-miR-106b-3p	3p	hsa-mir-106b	MI0000734	CGCACU	22	CCGCACUGUGGGUACUUGCUGC	MIMAT0004672	CCGCACTGTGGGTACTTGCT	No	394	371	390	349	496	425	527	423	456	606	668	563	945	722	959	659	1427	1499	1305	778	1124	1192	1712	767	4288	3527	3949	2618	5534	4674	4531	3283	4086	5203	6911	4516
hsa-miR-106b-5p	5p	hsa-mir-106b	MI0000734	AAAGUG	21	UAAAGUGCUGACAGUGCAGAU	MIMAT0000680	TAAAGTGCTGACAGTGCAGATA	No	15	12	9	4		5	3	2	13		9	5	11	11	16	6	10	5	3	5	9		8	7	30	38	27	15	19	11	10	12	28		22	30
hsa-miR-107	3p	hsa-mir-107	MI0000114	GCAGCA	23	AGCAGCAUUGUACAGGGCUAUCA	MIMAT0000104	AGCAGCATTGTACAGGGCTATCA	Yes	13	29	15	17	14	32	18	28	18	43	23	24	13	29	15	17	14	32	18	28	18	43	23	24	46	111	59	58	64	87	55	90	62	95	73	86
hsa-miR-10a-3p	3p	hsa-mir-10a	MI0000266	AAAUUC	22	CAAAUUCGUAUCUAGGGGAAUA	MIMAT0004555	CAAATTCGTATCTAGGGGAAT	No					2	1							37	115	81	184	80	182	126	137	86	98	74	111	56	173	105	241	125	247	177	204	130	131	107	165
hsa-miR-10a-5p	5p	hsa-mir-10a	MI0000266	ACCCUG	23	UACCCUGUAGAUCCGAAUUUGUG	MIMAT0000253	TACCCTGTAGATCCGAATTTGT	No	519	3998	1124	5248	1419	4745	3147	6744	1838	5484	1685	6499	1451	3891	2850	9508	3839	6038	6412	6856	4846	5317	4348	4042	4265	17444	8812	28151	11538	21671	19103	27273	13523	24433	12613	24966
hsa-miR-10b-3p	3p	hsa-mir-10b	MI0000267	CAGAUU	22	ACAGAUUCGAUUCUAGGGGAAU	MIMAT0004556		No
hsa-miR-10b-5p	5p	hsa-mir-10b	MI0000267	ACCCUG	23	UACCCUGUAGAACCGAAUUUGUG	MIMAT0000254	TACCCTGTAGAACCGAATTTGT	No	144	35	39	38	27	55	45	64	53	62	73	65	737	142	122	161	189	174	248	163	277	171	244	93	1440	352	291	372	347	375	490	427	564	424	531	341
hsa-miR-1178-3p	3p	hsa-mir-1178	MI0006271	UGCUCA	21	UUGCUCACUGUUCUUCCCUAG	MIMAT0005823	TTGCTCACTGTTCTTCCCTAGT	No																					1												1
hsa-miR-1178-5p	5p	hsa-mir-1178	MI0006271	AGGGUC	18	CAGGGUCAGCUGAGCAUG	MIMAT0022940		No
hsa-miR-1180-3p	3p	hsa-mir-1180	MI0006273	UUCCGG	22	UUUCCGGCUCGCGUGGGUGUGU	MIMAT0005825	TTTCCGGCTCGCGTGGGTGTGT	Yes	144	163	232	155	207	193	300	182	275	377	253	185	144	163	232	155	207	193	300	182	275	377	253	185	402	480	572	388	603	469	773	454	735	897	714	530
hsa-miR-1180-5p	5p	hsa-mir-1180	MI0006273	GACCCA	21	GGACCCACCCGGCCGGGAAUA	MIMAT0026735	GGACCCACCCGGCCGGGAAT	No																					2												2
hsa-miR-1181	5p	hsa-mir-1181	MI0006274	CGUCGC	21	CCGUCGCCGCCACCCGAGCCG	MIMAT0005826		No
hsa-miR-1185-1-3p	3p	hsa-mir-1185-1	MI0003844	UAUACA	22	AUAUACAGGGGGAGACUCUUAU	MIMAT0022838	ATATACAGGGGGAGACTCTTAT	Yes					2												2												2	1			1		1
hsa-miR-1185-2-3p	3p	hsa-mir-1185-2	MI0003821	UAUACA	22	AUAUACAGGGGGAGACUCUCAU	MIMAT0022713	ATATACAGGGGGAGACTCTCATA	No																							2							1					3
hsa-miR-1185-5p	5p	hsa-mir-1185-1	MI0003844	GAGGAU	21	AGAGGAUACCCUUUGUAUGUU	MIMAT0005798		No
hsa-miR-1185-5p	5p	hsa-mir-1185-2	MI0003821	GAGGAU	21	AGAGGAUACCCUUUGUAUGUU	MIMAT0005798		No
hsa-miR-1202	5p	hsa-mir-1202	MI0006334	UGCCAG	21	GUGCCAGCUGCAGUGGGGGAG	MIMAT0005865		No
hsa-miR-1206	5p	hsa-mir-1206	MI0006339	GUUCAU	21	UGUUCAUGUAGAUGUUUAAGC	MIMAT0005870		No
hsa-miR-1208	5p	hsa-mir-1208	MI0006341	CACUGU	20	UCACUGUUCAGACAGGCGGA	MIMAT0005873		No
hsa-miR-122-3p	3p	hsa-mir-122	MI0000442	ACGCCA	22	AACGCCAUUAUCACACUAAAUA	MIMAT0004590	AAACGCCATTATCACACTAAAT	No														2		1	3	4	4	2	8					2		2	3	7	6	5	11	2		1
hsa-miR-122-5p	5p	hsa-mir-122	MI0000442	GGAGUG	22	UGGAGUGUGACAAUGGUGUUUG	MIMAT0000421	TGGAGTGTGACAATGGTGTTT	No	374	372	285	265	325	375	465	425	468	383	667	514	438	349	470	380	495	563	685	357	867	326	784	351	1888	1420	1641	1248	1658	1779	2183	1375	2661	1426	2777	1732
hsa-miR-1224-3p	3p	hsa-mir-1224	MI0003764	CCCACC	21	CCCCACCUCCUCUCUCCUCAG	MIMAT0005459	CCCCACCTCCTCTCTCCTCAGT	No																1		3		1	3	5	4					1		3		3	3	5	4
hsa-miR-1224-5p	5p	hsa-mir-1224	MI0003764	UGAGGA	19	GUGAGGACUCGGGAGGUGG	MIMAT0005458	GTGAGGACTCGGGAGGTGGAG	No		2		1	3	2	2	1		2	2	3	7	4	2	2	3	8	3	4		5	5	9	11	17	10	11	15	26	18	23	6	22	32	30
hsa-miR-1226-3p	3p	hsa-mir-1226	MI0006313	CACCAG	22	UCACCAGCCCUGUGUUCCCUAG	MIMAT0005577	TCACCAGCCCTGTGTTCCCTAGT	No	13	26	22	14	31	4	28	25	23	53	48	30	72	98	156	101	175	181	330	101	317	297	192	118	129	202	289	169	306	270	501	188	520	554	360	241
hsa-miR-1226-5p	5p	hsa-mir-1226	MI0006313	UGAGGG	26	GUGAGGGCAUGCAGGCCUGGAUGGGG	MIMAT0005576	TGAGGGCATGCAGGCCTGGATGG	No														2			2	2	2	2	4	3	4	1		2	2		11	12	25	6	14	3	12	3
hsa-miR-1227-3p	3p	hsa-mir-1227	MI0006316	GUGCCA	20	CGUGCCACCCUUUUCCCCAG	MIMAT0005580	CGTGCCACCCTTTTCCCCAGT	No							1	1		3	2		4	7	7	5	14	8	16	5	11	18	6	5	4	7	9	11	17	14	29	20	29	45	24	18
hsa-miR-1227-5p	5p	hsa-mir-1227	MI0006316	UGGGGC	17	GUGGGGCCAGGCGGUGG	MIMAT0022941		No
hsa-miR-1228-3p	3p	hsa-mir-1228	MI0006318	CACACC	20	UCACACCUGCCUCGCCCCCC	MIMAT0005583	TCACACCTGCCTCGCCCCCCAAA	No																					1												1
hsa-miR-1228-5p	5p	hsa-mir-1228	MI0006318	UGGGCG	21	GUGGGCGGGGGCAGGUGUGUG	MIMAT0005582	TGGGCGGGGGCAGGTGTGT	No																		1												1
hsa-miR-1229-3p	3p	hsa-mir-1229	MI0006319	UCUCAC	23	CUCUCACCACUGCCCUCCCACAG	MIMAT0005584	CTCTCACCACTGCCCTCCCACAGT	No	4	4	3	2	3	3	6	3	9	7	4	6	20	4	14	11	14	10	31	14	32	32	22	17	45	15	38	28	38	39	96	47	115	104	53	51
hsa-miR-1229-5p	5p	hsa-mir-1229	MI0006319	UGGGUA	24	GUGGGUAGGGUUUGGGGGAGAGCG	MIMAT0022942	TGGGTAGGGTTTGGGGGAGAGCGT	No																					3											1	5	2
hsa-miR-1231	5p	hsa-mir-1231	MI0006321	UGUCUG	20	GUGUCUGGGCGGACAGCUGC	MIMAT0005586	GTCAGTGTCTGGGCGGACAGCT	No														2												2
hsa-miR-1233-3p	3p	hsa-mir-1233-1	MI0006323	GAGCCC	20	UGAGCCCUGUCCUCCCGCAG	MIMAT0005588	TGAGCCCTGTCCTCCCGCAGT	No																			1												1
hsa-miR-1233-3p	3p	hsa-mir-1233-2	MI0015973	GAGCCC	20	UGAGCCCUGUCCUCCCGCAG	MIMAT0005588	TGAGCCCTGTCCTCCCGCAGT	No																			1												1
hsa-miR-1233-5p	5p	hsa-mir-1233-1	MI0006323	GUGGGA	22	AGUGGGAGGCCAGGGCACGGCA	MIMAT0022943		No
hsa-miR-1233-5p	5p	hsa-mir-1233-2	MI0015973	GUGGGA	22	AGUGGGAGGCCAGGGCACGGCA	MIMAT0022943		No
hsa-miR-1234-3p	3p	hsa-mir-1234	MI0006324	CGGCCU	22	UCGGCCUGACCACCCACCCCAC	MIMAT0005589	TCGGCCTGACCACCCACCCCACA	No										2									2					2							2	1		2		2
hsa-miR-1236-3p	3p	hsa-mir-1236	MI0006326	CUCUUC	22	CCUCUUCCCCUUGUCUCUCCAG	MIMAT0005591	TCTTCCCCTTGTCTCTCCAGT	No								1							8	1	2			1	3					4	11	3	2	5	7	5	8	2	3	6
hsa-miR-1236-5p	5p	hsa-mir-1236	MI0006326	GAGUGA	22	UGAGUGACAGGGGAAAUGGGGA	MIMAT0022945	GTGAGTGACAGGGGAAATGA	No																		2									2			2		4	2		2	1
hsa-miR-1237-3p	3p	hsa-mir-1237	MI0006327	CCUUCU	21	UCCUUCUGCUCCGUCCCCCAG	MIMAT0005592	TCCTTCTGCTCCGTCCCCCAGT	No				1		1				2							3	2	3	1	6	7	3	2	4			3	5	5	8	5	13	15	7	4
hsa-miR-1237-5p	3p	hsa-mir-1237	MI0006327	GGGGGC	21	CGGGGGCGGGGCCGAAGCGCG	MIMAT0022946		No
hsa-miR-1238-3p	3p	hsa-mir-1238	MI0006328	UUCCUC	20	CUUCCUCGUCUGUCUGCCCC	MIMAT0005593	CTTCCTCGTCTGTCTGCCCCAGT	No																		1												1
hsa-miR-1238-5p	5p	hsa-mir-1238	MI0006328	UGAGUG	23	GUGAGUGGGAGCCCCAGUGUGUG	MIMAT0022947		No
hsa-miR-124-3p	3p	hsa-mir-124-1	MI0000443	AAGGCA	20	UAAGGCACGCGGUGAAUGCC	MIMAT0000422	TAAGGCACGCGGTGAATGC	No	13	5		1		3			1	2	3	2	4	6		1	2	2	1	2	2	5	4	2	21	19		2	2	9	1	4	5	12	13	6
hsa-miR-124-3p	3p	hsa-mir-124-2	MI0000444	AAGGCA	20	UAAGGCACGCGGUGAAUGCC	MIMAT0000422	TAAGGCACGCGGTGAATGC	No	13	5		1		3			1	2	3	2	4	6		1	2	2	1	2	2	5	4	2	21	19		2	2	9	1	4	5	12	13	6
hsa-miR-124-3p	3p	hsa-mir-124-3	MI0000445	AAGGCA	20	UAAGGCACGCGGUGAAUGCC	MIMAT0000422	TAAGGCACGCGGTGAATGC	No	13	5		1		3			1	2	3	2	4	6		1	2	2	1	2	2	5	4	2	21	19		2	2	9	1	4	5	12	13	6
hsa-miR-124-5p	5p	hsa-mir-124-1	MI0000443	GUGUUC	22	CGUGUUCACAGCGGACCUUGAU	MIMAT0004591		No
hsa-miR-124-5p	5p	hsa-mir-124-2	MI0000444	GUGUUC	22	CGUGUUCACAGCGGACCUUGAU	MIMAT0004591		No
hsa-miR-124-5p	5p	hsa-mir-124-3	MI0000445	GUGUUC	22	CGUGUUCACAGCGGACCUUGAU	MIMAT0004591		No
hsa-miR-1246	5p	hsa-mir-1246	MI0006381	AUGGAU	19	AAUGGAUUUUUGGAGCAGG	MIMAT0005898	AATGGATTTTTGGAGCAGGG	No	13	27	12	29	14	41	59	100	48	45	47	108	4	27	3	16	5	39	84	141	49	122	96	190	39	173	34	109	69	230	418	630	321	647	546	912
hsa-miR-1247-3p	3p	hsa-mir-1247	MI0006382	CCCGGG	24	CCCCGGGAACGUCGAGACUGGAGC	MIMAT0022721	CGGGAACGTCGAGACTGGAGC	No													18	14	9	13	7	29	20	27	23	27	15	29	18	19	12	21	17	43	28	42	33	41	23	46
hsa-miR-1247-5p	5p	hsa-mir-1247	MI0006382	CCCGUC	22	ACCCGUCCCGUUCGUCCCCGGA	MIMAT0005899	ACCCGTCCCGTTCGTCCCCGGA	Yes	11	12	15	12	27	18	38	21	41	42	21	22	11	12	15	12	27	18	38	21	41	42	21	22	11	22	32	22	55	22	87	37	93	81	62	42
hsa-miR-1248	5p	hsa-mir-1248	MI0006383	CCUUCU	27	ACCUUCUUGUAUAAGCACUGUGCUAAA	MIMAT0005900	ACCTTCTTGTATAAGCACTGTGC	No														2		1			3	1	3			2		2		1			3	2	4	4	1	5
hsa-miR-1249-3p	3p	hsa-mir-1249	MI0006384	CGCCCU	22	ACGCCCUUCCCCCCCUUCUUCA	MIMAT0005901	ACGCCCTTCCCCCCCTTCTTCA	Yes	11	2	9	4	5	6	23	7	20	15	6	7	11	2	9	4	5	6	23	7	20	15	6	7	19	6	22	9	17	29	66	19	74	41	23	22
hsa-miR-1249-5p	5p	hsa-mir-1249	MI0006384	GGAGGG	24	AGGAGGGAGGAGAUGGGCCAAGUU	MIMAT0032029	AGGAGGGAGGAGATGGGCCAAGTTT	No									2											1			5									1	2		5	1
hsa-miR-1250-3p	3p	hsa-mir-1250	MI0006385	CAUUUU	19	ACAUUUUCCAGCCCAUUCA	MIMAT0026740		No
hsa-miR-1250-5p	5p	hsa-mir-1250	MI0006385	CGGUGC	21	ACGGUGCUGGAUGUGGCCUUU	MIMAT0005902	ACGGTGCTGGATGTGGCCTTT	Yes											2												2												2
hsa-miR-1251-3p	3p	hsa-mir-1251	MI0006386	GCUUUG	21	CGCUUUGCUCAGCCAGUGUAG	MIMAT0026741		No
hsa-miR-1251-5p	5p	hsa-mir-1251	MI0006386	CUCUAG	21	ACUCUAGCUGCCAAAGGCGCU	MIMAT0005903	GTGGAGTCTAGCTGCC	No																				1												1
hsa-miR-1254	5p	hsa-mir-1254-1	MI0006388	GCCUGG	24	AGCCUGGAAGCUGGAGCCUGCAGU	MIMAT0005905	AGCCTGGAAGCTGGAGCCTGCAGT	Yes	13	9	9	9	15	18	14	7	12	24	22	10	13	9	9	9	15	18	14	7	12	24	22	10	25	34	26	23	41	50	50	29	48	56	61	32
hsa-miR-1254	5p	hsa-mir-1254-2	MI0016747	GCCUGG	24	AGCCUGGAAGCUGGAGCCUGCAGU	MIMAT0005905	AGCCTGGAAGCTGGAGCCTGCAGT	Yes	13	9	9	9	15	18	14	7	12	24	22	10	13	9	9	9	15	18	14	7	12	24	22	10	25	34	26	23	41	50	50	29	47	56	61	32
hsa-miR-1255a	5p	hsa-mir-1255a	MI0006389	GGAUGA	23	AGGAUGAGCAAAGAAAGUAGAUU	MIMAT0005906	AGGATGAGCAAAGAAAGTAGATT	Yes				1		3			1							1		3			1							1		6			1
hsa-miR-1255b-2-3p	3p	hsa-mir-1255b-2	MI0006436	ACCACU	22	AACCACUUUCUUUGCUCAUCCA	MIMAT0022725		No
hsa-miR-1255b-5p	5p	hsa-mir-1255b-1	MI0006435	GGAUGA	22	CGGAUGAGCAAAGAAAGUGGUU	MIMAT0005945	CGGATGAGCAAAGAAAGTGGTT	Yes						1		1	1									1		1	1									2		1	1			1
hsa-miR-1255b-5p	5p	hsa-mir-1255b-2	MI0006436	GGAUGA	22	CGGAUGAGCAAAGAAAGUGGUU	MIMAT0005945	CGGATGAGCAAAGAAAGTGGTT	Yes						1		1	1									1		1	1									2		1	1			1
hsa-miR-1257	5p	hsa-mir-1257	MI0006391	GUGAAU	21	AGUGAAUGAUGGGUUCUGACC	MIMAT0005908	AGTGAATGATGGGTTCTGACC	Yes					2	1	2		3		3						2	1	2		3		3				2		5	1	2		4		4
hsa-miR-1258	3p	hsa-mir-1258	MI0006392	GUUAGG	21	AGUUAGGAUUAGGUCGUGGAA	MIMAT0005909		No
hsa-miR-125a-3p	3p	hsa-mir-125a	MI0000469	CAGGUG	22	ACAGGUGAGGUUCUUGGGAGCC	MIMAT0004602	ACAGGTGAGGTTCTTGGGAGC	No	7	4	2	2	5	1	5	5	5	5	8	3	59	66	49	59	48	109	103	108	66	162	95	99	95	128	99	104	98	163	184	192	135	281	191	174
hsa-miR-125a-5p	5p	hsa-mir-125a	MI0000469	CCCUGA	24	UCCCUGAGACCCUUUAACCUGUGA	MIMAT0000443	TCCCTGAGACCCTTTAACCTGTG	No	77	158	147	149	120	134	147	190	130	500	104	241	1098	2852	1433	2105	2052	2047	2054	3137	1563	6587	2521	4425	2622	5961	3921	4781	5341	4551	5024	5657	4610	13921	6306	8546
hsa-miR-125b-1-3p	3p	hsa-mir-125b-1	MI0000446	CGGGUU	22	ACGGGUUAGGCUCUUGGGAGCU	MIMAT0004592	ACGGGTTAGGCTCTTGGGAGT	No	4		2	1	4	6	4	4	9	5	6	5	11	3	5	1	3	3	13	3	5	7	7	2	19	3	16	2	14	17	29	13	20	33	23	15
hsa-miR-125b-2-3p	3p	hsa-mir-125b-2	MI0000470	CACAAG	22	UCACAAGUCAGGCUCUUGGGAC	MIMAT0004603	ACAAGTCAGGCTCTTGGGACCT	No				1			4		2	2			13	12	22	9	16	9	22	15	18	15	35	8	52	35	68	33	70	52	77	65	69	79	93	53
hsa-miR-125b-5p	5p	hsa-mir-125b-1	MI0000446	CCCUGA	22	UCCCUGAGACCCUAACUUGUGA	MIMAT0000423	TCCCTGAGACCCTAACTTGTG	No	59	36	36	31	38	41	65	49	73	85	52	63	70	94	49	52	57	67	102	82	105	192	103	147	290	323	251	223	288	317	395	288	446	639	467	429
hsa-miR-125b-5p	5p	hsa-mir-125b-2	MI0000470	CCCUGA	22	UCCCUGAGACCCUAACUUGUGA	MIMAT0000423	TCCCTGAGACCCTAACTTGTG	No	59	36	36	31	38	41	65	49	73	85	52	63	70	94	49	52	57	67	102	82	105	192	103	147	273	298	224	201	262	279	371	268	407	605	427	425
hsa-miR-126-3p	3p	hsa-mir-126	MI0000471	CGUACC	22	UCGUACCGUGAGUAAUAAUGCG	MIMAT0000445	TCGTACCGTGAGTAATAATGC	No	1013	1134	827	607	674	334	714	965	891	788	974	1235	2252	1977	2270	1777	2114	817	1936	2639	2819	1750	2704	2243	7101	6419	7071	4538	5980	2697	5047	6637	7282	4986	7692	6347
hsa-miR-126-5p	5p	hsa-mir-126	MI0000471	AUUAUU	21	CAUUAUUACUUUUGGUACGCG	MIMAT0000444	CATTATTACTTTTGGTACGCGT	No	26	37	25	20	27	3	15	23	18	12	43	19	61	29	59	26	53	13	25	25	57	11	49	14	175	107	148	70	128	25	58	64	102	50	130	55
hsa-miR-1260a	5p	hsa-mir-1260a	MI0006394	UCCCAC	18	AUCCCACCUCUGCCACCA	MIMAT0005911	ATCCCACCGCTGCCACCA	No		3	3	3		13	8	4	6	5	3	7	604	1204	786	1289	711	6080	2860	2102	3083	3795	982	2009	826	1377	1050	1512	1036	6956	3809	2459	4067	4442	1350	2321
hsa-miR-1260b	5p	hsa-mir-1260b	MI0014197	UCCCAC	19	AUCCCACCACUGCCACCAU	MIMAT0015041	ATCCCACCGCTGCCACCA	No		4		3	5	18	14	2	6	6	6	2	604	1204	786	1289	711	6080	2860	2102	3083	3795	982	2009	883	1520	1194	1643	1140	7603	4447	2624	4860	4796	1549	2574
hsa-miR-1261	5p	hsa-mir-1261	MI0006396	UGGAUA	19	AUGGAUAAGGCUUUGGCUU	MIMAT0005913	TGGATAAGGCATTGGC	No													61	35	75	71	51	36	97	76	66	53	49	65	61	38	78	77	59	44	106	85	73	58	55	77
hsa-miR-1262	5p	hsa-mir-1262	MI0006397	UGGGUG	22	AUGGGUGAAUUUGUAGAAGGAU	MIMAT0005914	ATGGGTGAATTTGTAGAAGGAT	Yes	7	2	2	6	5	9	5	6	3	5	6	6	7	2	2	6	5	9	5	6	3	5	6	6	7	4	4	8	5	12	7	10	4	10	10	12
hsa-miR-1264	3p	hsa-mir-1264	MI0003758	AAGUCU	23	CAAGUCUUAUUUGAGCACCUGUU	MIMAT0005791		No
hsa-miR-1266-3p	3p	hsa-mir-1266	MI0006403	CCUGUU	22	CCCUGUUCUAUGCCCUGAGGGA	MIMAT0026742		No
hsa-miR-1266-5p	5p	hsa-mir-1266	MI0006403	CUCAGG	23	CCUCAGGGCUGUAGAACAGGGCU	MIMAT0005920	CCTCAGGGCTGTAGAACAGGGCT	Yes	20	11	19	11	26	5	29	12	18	21	25	6	20	11	19	11	26	5	29	12	18	21	25	6	28	38	41	23	56	11	56	31	36	47	58	27
hsa-miR-1268a	5p	hsa-mir-1268a	MI0006405	GGGCGU	18	CGGGCGUGGUGGUGGGGG	MIMAT0005922	CGGGCGTGGTGGTGGGGG	Yes	59	26	63	33	60	20	72	49	51	121	88	56	59	26	63	33	60	20	72	49	51	121	88	56	83	35	104	41	90	26	101	65	73	152	134	70
hsa-miR-1268b	5p	hsa-mir-1268b	MI0016748	GGGCGU	20	CGGGCGUGGUGGUGGGGGUG	MIMAT0018925	CGGGCGTGGTGGTGGGGG	No					2	1	4		1				59	26	63	33	60	20	72	49	51	121	88	56	87	35	110	41	92	27	109	66	76	154	139	70
hsa-miR-1269a	3p	hsa-mir-1269a	MI0006406	UGGACU	22	CUGGACUGAGCCGUGCUACUGG	MIMAT0005923	CTGGACTGAGCCGTGCTACT	No																							1												1
hsa-miR-1269b	5p	hsa-mir-1269b	MI0016888	UGGACU	22	CUGGACUGAGCCAUGCUACUGG	MIMAT0019059	CTGGACTGAGCCATGCTACTGG	Yes												1												1												1
hsa-miR-127-3p	3p	hsa-mir-127	MI0000472	CGGAUC	22	UCGGAUCCGUCUGAGCUUGGCU	MIMAT0000446	TCGGATCCGTCTGAGCTTGGCT	Yes	256	139	100	139	137	256	228	137	243	213	314	167	256	139	100	139	137	256	228	137	243	213	314	167	702	416	307	319	426	577	583	365	676	558	798	525
hsa-miR-127-5p	5p	hsa-mir-127	MI0000472	UGAAGC	22	CUGAAGCUCAGAGGGCUCUGAU	MIMAT0004604	GAAGCTCAGAGGGCTCTGATT	No					4				3			1	13	5	2	1		7	4	2	6	3	10	4	17	7	4	2	4	15	7	6	16	10	14	6
hsa-miR-1270	5p	hsa-mir-1270	MI0006407	UGGAGA	23	CUGGAGAUAUGGAAGAGCUGUGU	MIMAT0005924	CTGGAGATATGGAAGAGCTGTGT	Yes			5	1	2	7	4	2	3		2	3			5	1	2	7	4	2	3		2	3		4	11	3	2	15	8	8	5		3	4
hsa-miR-1271-3p	3p	hsa-mir-1271	MI0003814	GUGCCU	22	AGUGCCUGCUAUGUGCCAGGCA	MIMAT0022712		No
hsa-miR-1271-5p	5p	hsa-mir-1271	MI0003814	UUGGCA	22	CUUGGCACCUAGCAAGCACUCA	MIMAT0005796	CTTGGCACCTAGCAAGCACTCT	No			5	1	5		2	2	2	3	2	4			2	3	2	7		6	3		1	5		5	7	9	11	9	7	16	8	3	3	19
hsa-miR-1272	5p	hsa-mir-1272	MI0006408	AUGAUG	26	GAUGAUGAUGGCAGCAAAUUCUGAAA	MIMAT0005925	TGCGATGATGATGGCAGCAAATTCTGAAA	No																							2												2
hsa-miR-1273a	3p	hsa-mir-1273a	MI0006409	GGCGAC	25	GGGCGACAAAGCAAGACUCUUUCUU	MIMAT0005926		No
hsa-miR-1273c	5p	hsa-mir-1273c	MI0014171	GCGACA	22	GGCGACAAAACGAGACCCUGUC	MIMAT0015017	GGCGACAAAACGAGACCCTGT	No																				1												1	1
hsa-miR-1273d	5p	hsa-mir-1273d	MI0014254	AACCCA	25	GAACCCAUGAGGUUGAGGCUGCAGU	MIMAT0015090	GAACCCATGAGGTTGAGGCTGCAGT	Yes			3			1									3			1									3		2	1	1	2
hsa-miR-1273e	5p	hsa-mir-1273e	MI0016059	UGCUUG	22	UUGCUUGAACCCAGGAAGUGGA	MIMAT0018079		No
hsa-miR-1273f	5p	hsa-mir-1273f	MI0018002	GAGAUG	19	GGAGAUGGAGGUUGCAGUG	MIMAT0020601	GAGATGGAGGTTGCAG	No																				1												1
hsa-miR-1273g-3p	3p	hsa-mir-1273g	MI0018003	CCACUG	21	ACCACUGCACUCCAGCCUGAG	MIMAT0022742	AGCCACTGCACTCCAGCCTGA	No																				1												2			1	1
hsa-miR-1273g-5p	5p	hsa-mir-1273g	MI0018003	GUGGUU	22	GGUGGUUGAGGCUGCAGUAAGU	MIMAT0020602		No
hsa-miR-1273h-3p	3p	hsa-mir-1273h	MI0025512	UGCAGA	22	CUGCAGACUCGACCUCCCAGGC	MIMAT0030416		No
hsa-miR-1273h-5p	5p	hsa-mir-1273h	MI0025512	UGGGAG	21	CUGGGAGGUCAAGGCUGCAGU	MIMAT0030415	GGAGGTCAAGGCTGCAGTG	No																						2												2
hsa-miR-1275	5p	hsa-mir-1275	MI0006415	UGGGGG	17	GUGGGGGAGAGGCUGUC	MIMAT0005929	GTGGGGGAGAGGCTGT	No				1	4		6	1	5		5	2	31	5	16	4	15	3	22	3	28	10	17	6	48	8	39	7	40	7	55	10	59	23	45	16
hsa-miR-1276	5p	hsa-mir-1276	MI0006416	AAAGAG	20	UAAAGAGCCCUGUGGAGACA	MIMAT0005930	TAAAGAGCCCTGTGGAGACA	Yes	18	9	5	10	18	16	20	14	9	26	24	13	18	9	5	10	18	16	20	14	9	26	24	13	22	21	10	19	34	36	43	31	26	47	45	30
hsa-miR-1278	3p	hsa-mir-1278	MI0006425	AGUACU	22	UAGUACUGUGCAUAUCAUCUAU	MIMAT0005936		No
hsa-miR-128-1-5p	5p	hsa-mir-128-1	MI0000447	GGGGCC	23	CGGGGCCGUAGCACUGUCUGAGA	MIMAT0026477	CGGGGCCGTAGCACTGTCTGAGA	Yes		4		2	7	4	12	6	8	7	6	7		4		2	7	4	12	6	8	7	6	7	4	7	4	5	12	6	18	9	17	7	15	7
hsa-miR-128-2-5p	5p	hsa-mir-128-2	MI0000727	GGGGCC	23	GGGGGCCGAUACACUGUACGAGA	MIMAT0031095		No
hsa-miR-128-3p	3p	hsa-mir-128-1	MI0000447	CACAGU	21	UCACAGUGAACCGGUCUCUUU	MIMAT0000424	TCACAGTGAACCGGTCTCTTT	Yes	125	305	123	176	144	274	219	132	184	255	206	174	125	305	123	176	144	274	219	132	184	255	206	174	448	1119	426	632	508	897	733	553	692	949	779	737
hsa-miR-128-3p	3p	hsa-mir-128-2	MI0000727	CACAGU	21	UCACAGUGAACCGGUCUCUUU	MIMAT0000424	TCACAGTGAACCGGTCTCTTT	Yes	125	305	123	176	144	274	219	132	184	255	206	174	125	305	123	176	144	274	219	132	184	255	206	174	283	616	251	334	310	514	390	290	365	526	436	409
hsa-miR-1281	3p	hsa-mir-1281	MI0006428	CGCCUC	17	UCGCCUCCUCCUCUCCC	MIMAT0005939	CGCCTCCTCCCCTCCC	No																						2												2
hsa-miR-1283	5p	hsa-mir-1283-1	MI0003832	CUACAA	22	UCUACAAAGGAAAGCGCUUUCU	MIMAT0005799	CTACAAAGGAAAGCGCTTTCTGT	No																		3												3
hsa-miR-1283	5p	hsa-mir-1283-2	MI0006430	CUACAA	22	UCUACAAAGGAAAGCGCUUUCU	MIMAT0005799	CTACAAAGGAAAGCGCTTTCTGT	No																		3												3
hsa-miR-1285-3p	3p	hsa-mir-1285-1	MI0006346	CUGGGC	22	UCUGGGCAACAAAGUGAGACCU	MIMAT0005876	TCTGGGCAACAAAGTGAGAC	No																		1		1	1									2		3	1
hsa-miR-1285-3p	3p	hsa-mir-1285-2	MI0006347	CUGGGC	22	UCUGGGCAACAAAGUGAGACCU	MIMAT0005876	TCTGGGCAACAAAGTGAGAC	No																		1		1	1									2		3	1
hsa-miR-1285-5p	5p	hsa-mir-1285-1	MI0006346	AUCUCA	21	GAUCUCACUUUGUUGCCCAGG	MIMAT0022719	GATCTCACTTTGTTGCCCAGG	Yes												1												1							1	1	3			2
hsa-miR-1286	3p	hsa-mir-1286	MI0006348	GCAGGA	21	UGCAGGACCAAGAUGAGCCCU	MIMAT0005877	TGCAGGACCAAGATGAGC	No																		1												1	1
hsa-miR-1287-3p	3p	hsa-mir-1287	MI0006349	UCUAGC	22	CUCUAGCCACAGAUGCAGUGAU	MIMAT0026738		No
hsa-miR-1287-5p	5p	hsa-mir-1287	MI0006349	GCUGGA	22	UGCUGGAUCAGUGGUUCGAGUC	MIMAT0005878	TGCTGGATCAGTGGTTCGAGTC	Yes				2	2	3	2	4	3	10		2				2	2	3	2	4	3	10		2		4	3	12	11	8	6	11	8	12	6	6
hsa-miR-1288-3p	3p	hsa-mir-1288	MI0006432	GGACUG	21	UGGACUGCCCUGAUCUGGAGA	MIMAT0005942	TGGACTGCCCTGATCTGGAGA	Yes				1	2	1		1	1							1	2	1		1	1							1	2	1		1	1
hsa-miR-1288-5p	5p	hsa-mir-1288	MI0006432	CAGAUC	23	GCAGAUCAGGACUGUAACUCACC	MIMAT0026743		No
hsa-miR-1289	3p	hsa-mir-1289-1	MI0006350	GGAGUC	23	UGGAGUCCAGGAAUCUGCAUUUU	MIMAT0005879	TGGAGTCCAGGAATCTGCATTTT	Yes							1												1												1
hsa-miR-1289	3p	hsa-mir-1289-2	MI0006351	GGAGUC	23	UGGAGUCCAGGAAUCUGCAUUUU	MIMAT0005879	TGGAGTCCAGGAATCTGCATTTT	Yes							1												1												1
hsa-miR-129-1-3p	3p	hsa-mir-129-1	MI0000252	AGCCCU	22	AAGCCCUUACCCCAAAAAGUAU	MIMAT0004548	AAGCCCTTACCCCAAAAAGTAT	Yes		3			2	1		2		8	2			3			2	1		2		8	2			3	2	2	2	3	1	4	4	12	3	5
hsa-miR-129-2-3p	3p	hsa-mir-129-2	MI0000473	AGCCCU	22	AAGCCCUUACCCCAAAAAGCAU	MIMAT0004605	AAGCCCTTACCCCAAAAAGCAT	Yes	4	4	2	3	4	6	5	2	7	11	13	5	4	4	2	3	4	6	5	2	7	11	13	5	4	7	2	3	4	8	8	4	11	16	14	7
hsa-miR-129-5p	5p	hsa-mir-129-1	MI0000252	UUUUUG	21	CUUUUUGCGGUCUGGGCUUGC	MIMAT0000242	CTTTTTGCGGTCTGGGCTTGC	Yes	39	46	19	25	34	57	47	38	39	58	46	53	39	46	19	25	34	57	47	38	39	58	46	53	66	83	38	45	63	110	81	68	75	129	93	90
hsa-miR-129-5p	5p	hsa-mir-129-2	MI0000473	UUUUUG	21	CUUUUUGCGGUCUGGGCUUGC	MIMAT0000242	CTTTTTGCGGTCTGGGCTTGC	Yes	39	46	19	25	34	57	47	38	39	58	46	53	39	46	19	25	34	57	47	38	39	58	46	53	66	83	38	44	63	107	81	67	75	127	92	91
hsa-miR-1290	3p	hsa-mir-1290	MI0006352	GGAUUU	19	UGGAUUUUUGGAUCAGGGA	MIMAT0005880	TTGGATTTTTGGAGCAGGGA	No																			1	1				2							2	2				2
hsa-miR-1291	5p	hsa-mir-1291	MI0006353	GGCCCU	24	UGGCCCUGACUGAAGACCAGCAGU	MIMAT0005881	GTGGCCCTGACTGAAGACCAGC	No																		2	2		2						2			4	3	3	4		2	3
hsa-miR-1292-3p	3p	hsa-mir-1292	MI0006433	CGCGCC	20	UCGCGCCCCGGCUCCCGUUC	MIMAT0022948	CGCGCCCCGGCTCCCGTTCCAGT	No																		1				3								1				3
hsa-miR-1292-5p	5p	hsa-mir-1292	MI0006433	GGGAAC	25	UGGGAACGGGUUCCGGCAGACGCUG	MIMAT0005943	TGGGAACGGGTTCCGGCAGACGCTG	Yes	4		3	1	5	1	11	2	2	3	9	2	4		3	1	5	1	11	2	2	3	9	2	21	4	19	9	24	18	25	18	30	29	20	17
hsa-miR-1293	5p	hsa-mir-1293	MI0006355	GGGUGG	22	UGGGUGGUCUGGAGAUUUGUGC	MIMAT0005883	TCTGGGTGGTCTGGAGATTTGT	No													4				2	1			2		1		4		2		2	5	2		4		1	2
hsa-miR-1294	5p	hsa-mir-1294	MI0006356	GUGAGG	22	UGUGAGGUUGGCAUUGUUGUCU	MIMAT0005884	TGTGAGGTTGGCATTGTTGTCT	Yes		2	3	2	5		4	1	3	3	11	2		2	3	2	5		4	1	3	3	11	2	4	2	5	3	7	1	4	3	6	3	13	3
hsa-miR-1295a	3p	hsa-mir-1295a	MI0006357	UAGGCC	21	UUAGGCCGCAGAUCUGGGUGA	MIMAT0005885	TTAGGCCGCAGATCTGGGTGA	Yes						2	1			2		1						2	1			2		1						2	1			2		1
hsa-miR-1296-3p	3p	hsa-mir-1296	MI0003780	AGUGGG	22	GAGUGGGGCUUCGACCCUAACC	MIMAT0026637		No
hsa-miR-1296-5p	5p	hsa-mir-1296	MI0003780	UAGGGC	22	UUAGGGCCCUGGCUCCAUCUCC	MIMAT0005794	TTAGGGCCCTGGCTCCATCTCC	Yes	11	5	31	13	37	8	37	19	64	37	38	15	11	5	31	13	37	8	37	19	64	37	38	15	27	24	57	26	79	25	78	34	114	82	68	34
hsa-miR-1297	3p	hsa-mir-1297	MI0006358	UCAAGU	17	UUCAAGUAAUUCAGGUG	MIMAT0005886	TTCAAGTAATTCAGGAG	No																								1												1
hsa-miR-1298-3p	3p	hsa-mir-1298	MI0003938	AUCUGG	21	CAUCUGGGCAACUGACUGAAC	MIMAT0026641	CATCTGGGCAACTGATTGAACT	No																1												1
hsa-miR-1298-5p	5p	hsa-mir-1298	MI0003938	UCAUUC	22	UUCAUUCGGCUGUCCAGAUGUA	MIMAT0005800	TTCATTCGGCTGTCCAGATGTA	Yes	4	12	15	12	16	14	30	21	48	26	19	23	4	12	15	12	16	14	30	21	48	26	19	23	15	29	30	20	28	41	52	33	96	31	30	44
hsa-miR-1299	3p	hsa-mir-1299	MI0006359	UCUGGA	22	UUCUGGAAUUCUGUGUGAGGGA	MIMAT0005887	TTCTGGAATTCTGTGTGAGGGA	Yes	9			1	2	6	1	1	1		2	1	9			1	2	6	1	1	1		2	1	9	2		1	2	8	1	3	1		6	5
hsa-miR-1301-3p	3p	hsa-mir-1301	MI0003815	UGCAGC	24	UUGCAGCUGCCUGGGAGUGACUUC	MIMAT0005797	TTGCAGCTGCCTGGGAGTGACT	No	33	26	38	36	59	46	38	37	35	76	75	42	74	134	87	109	154	142	157	114	118	244	166	108	258	459	319	351	531	514	448	397	366	784	662	471
hsa-miR-1301-5p	5p	hsa-mir-1301	MI0003815	GCUCUA	19	CGCUCUAGGCACCGCAGCA	MIMAT0026639		No
hsa-miR-1303	3p	hsa-mir-1303	MI0006370	UUAGAG	22	UUUAGAGACGGGGUCUUGCUCU	MIMAT0005891	TTTTAGAGACGGGGTCTTGCTCT	No	9	15	27	9	12	4	18	8	23	5	18	8	18	19	30	15	15	10	17	12	20	23	20	17	39	60	80	35	57	26	63	32	81	47	63	40
hsa-miR-1304-3p	3p	hsa-mir-1304	MI0006371	CUCACU	22	UCUCACUGUAGCCUCGAACCCC	MIMAT0022720	TCTCACTGTAGCATCGAACCC	No																1		1	2	2	4		4	3				7	7	5	6	8	11	3	7	9
hsa-miR-1304-5p	5p	hsa-mir-1304	MI0006371	UUGAGG	22	UUUGAGGCUACAGUGAGAUGUG	MIMAT0005892	CGGTTTGAGGCTACAGTGAGAT	No						1	1	1	2			2	4	4	2	5	8	8	8	6	5	15	6	4	4	4	5	8	11	14	10	13	13	17	8	12
hsa-miR-1306-3p	3p	hsa-mir-1306	MI0006443	CGUUGG	18	ACGUUGGCUCUGGUGGUG	MIMAT0005950	GACGTTGGCTCTGGTGGTGAT	No													4		5	3		1	2	2	2		2	2	13	4	5	6		6	18	10	16	21	12	9
hsa-miR-1306-5p	5p	hsa-mir-1306	MI0006443	CACCUC	22	CCACCUCCCCUGCAAACGUCCA	MIMAT0022726	CCACCTCCCCTGCAAACGTCCA	Yes	9	6	13	7	19	7	24	14	23	21	21	10	9	6	13	7	19	7	24	14	23	21	21	10	24	16	45	20	48	18	51	30	56	57	78	35
hsa-miR-1307-3p	3p	hsa-mir-1307	MI0006444	CUCGGC	22	ACUCGGCGUGGCGUCGGUCGUG	MIMAT0005951	ACTCGGCGTGGCGTCGGTCGTGG	No	171	229	159	138	151	67	193	260	199	408	219	291	1028	1935	1072	1419	1100	285	1391	2243	1349	3184	2038	2760	4130	5338	4032	4057	4245	1565	4611	5465	4319	9335	6262	6734
hsa-miR-1307-5p	5p	hsa-mir-1307	MI0006444	CGACCG	21	UCGACCGGACCUCGACCGGCU	MIMAT0022727	TCGACCGGACCTCGACCG	No									4				7	4	7	4	11	3	13	4	9	10	8	4	20	10	11	10	24	15	27	11	33	17	24	7
hsa-miR-130a-3p	3p	hsa-mir-130a	MI0000448	AGUGCA	22	CAGUGCAAUGUUAAAAGGGCAU	MIMAT0000425	CAGTGCAATGTTAAAAGGGCATT	No		2				1	2	2	1				4	4		3		3	3	2	2		4		4	9	2	5	2	7	8	6	7		4	6
hsa-miR-130a-5p	5p	hsa-mir-130a	MI0000448	UCACAU	22	UUCACAUUGUGCUACUGUCUGC	MIMAT0004593		No
hsa-miR-130b-3p	3p	hsa-mir-130b	MI0000748	AGUGCA	22	CAGUGCAAUGAUGAAAGGGCAU	MIMAT0000691	CAGTGCAATGATGAAAGGGC	No			2	2	3	2	1	3	6	3				7	8	11	7	7	10	9	10	14	10	6		26	19	32	25	25	29	36	34	30	22	28
hsa-miR-130b-5p	5p	hsa-mir-130b	MI0000748	CUCUUU	21	ACUCUUUCCCUGUUGCACUAC	MIMAT0004680	ACTCTTTCCCTGTTGCACTACT	No	7	5	9	11	13	10	17	11	14	38	26	16	96	100	110	113	199	153	187	84	192	197	239	95	163	179	181	165	310	222	285	125	297	301	390	179
hsa-miR-132-3p	3p	hsa-mir-132	MI0000449	AACAGU	22	UAACAGUCUACAGCCAUGGUCG	MIMAT0000426	TAACAGTCTACAGCCATGGTCG	Yes	22	38	14	24	34	29	34	46	27	54	25	63	22	38	14	24	34	29	34	46	27	54	25	63	48	68	34	52	65	62	74	77	76	104	65	98
hsa-miR-132-5p	5p	hsa-mir-132	MI0000449	CCGUGG	22	ACCGUGGCUUUCGAUUGUUACU	MIMAT0004594	ACCGTGGCTTTCGATTGTTACT	Yes		8	2	2	5	15	3	2	9	6	6	5		8	2	2	5	15	3	2	9	6	6	5		15	5	4	5	26	12	10	19	14	15	17
hsa-miR-1323	5p	hsa-mir-1323	MI0003786	CAAAAC	22	UCAAAACUGAGGGGCAUUUUCU	MIMAT0005795	TCAAAACTGAGGGGCATTTTC	No																								1									1			1
hsa-miR-133a-3p	3p	hsa-mir-133a-1	MI0000450	UUGGUC	22	UUUGGUCCCCUUCAACCAGCUG	MIMAT0000427	TTGGTCCCCTTCAACCAGCTGT	No	18	15	21	11	21	11	23	24	35	29	31	32	315	260	491	277	453	189	499	280	669	414	393	252	888	789	1359	716	1302	542	1445	779	1997	1180	1200	875
hsa-miR-133a-3p	3p	hsa-mir-133a-2	MI0000451	UUGGUC	22	UUUGGUCCCCUUCAACCAGCUG	MIMAT0000427	TTGGTCCCCTTCAACCAGCTGT	No	18	15	21	11	21	11	23	24	35	29	31	32	315	260	491	277	453	189	499	280	669	414	393	252	888	789	1359	716	1302	542	1445	779	1997	1180	1200	875
hsa-miR-133a-5p	5p	hsa-mir-133a-1	MI0000450	GCUGGU	22	AGCUGGUAAAAUGGAACCAAAU	MIMAT0026478	AGCTGGTAAAATGGAACCAAAT	Yes	9	5	5	4	9	2	4	4	3	2	6	2	9	5	5	4	9	2	4	4	3	2	6	2	9	5	5	5	14	6	7	8	7	2	7	5
hsa-miR-133a-5p	5p	hsa-mir-133a-2	MI0000451	GCUGGU	22	AGCUGGUAAAAUGGAACCAAAU	MIMAT0026478	AGCTGGTAAAATGGAACCAAAT	Yes	9	5	5	4	9	2	4	4	3	2	6	2	9	5	5	4	9	2	4	4	3	2	6	2	9	5	5	5	14	6	7	8	7	2	7	5
hsa-miR-133b	3p	hsa-mir-133b	MI0000822	UUGGUC	22	UUUGGUCCCCUUCAACCAGCUA	MIMAT0000770	TTGGTCCCCTTCAACCAGCTGC	No	7	2	10	3	8	2	4	3	7	7	3	3	48	19	53	18	44	14	35	9	61	29	31	11	103	62	127	47	109	36	98	32	164	68	78	36
hsa-miR-134-3p	3p	hsa-mir-134	MI0000474	CUGUGG	23	CCUGUGGGCCACCUAGUCACCAA	MIMAT0026481		No
hsa-miR-134-5p	5p	hsa-mir-134	MI0000474	GUGACU	22	UGUGACUGGUUGACCAGAGGGG	MIMAT0000447	TGTGACTGGTTGACCAGAGGGG	Yes	15	6	12	4	4	6	6	7	9	15	14	13	15	6	12	4	4	6	6	7	9	15	14	13	43	34	40	23	38	32	48	31	44	54	46	39
hsa-miR-1343-3p	3p	hsa-mir-1343	MI0017320	UCCUGG	22	CUCCUGGGGCCCGCACUCUCGC	MIMAT0019776	CTCCTGGGGCCCGCACTCTCG	No	4	2		1			2	1	3	3	2	4	4	2		2	2	1	2	5	5	10	6	10	8	6	4	4	6	5	7	12	15	28	12	21
hsa-miR-1343-5p	5p	hsa-mir-1343	MI0017320	GGGGAG	22	UGGGGAGCGGCCCCCGGGUGGG	MIMAT0027038	TGGGGAGCGGCCCCCGGGTGG	No																			1	1											1	2
hsa-miR-135a-3p	3p	hsa-mir-135a-1	MI0000452	AUAGGG	22	UAUAGGGAUUGGAGCCGUGGCG	MIMAT0004595	ATATAGGGATTGGAGCCGTGT	No																		2										1		3
hsa-miR-135a-5p	5p	hsa-mir-135a-1	MI0000452	AUGGCU	23	UAUGGCUUUUUAUUCCUAUGUGA	MIMAT0000428	TATGGCTTTTTATTCCTATGTGA	Yes	4									2	4		4									2	4		4					1				2	4	1
hsa-miR-135a-5p	5p	hsa-mir-135a-2	MI0000453	AUGGCU	23	UAUGGCUUUUUAUUCCUAUGUGA	MIMAT0000428	TATGGCTTTTTATTCCTATGTGA	Yes	4									2	4		4									2	4		4					1				2	4	1
hsa-miR-135b-3p	3p	hsa-mir-135b	MI0000810	UGUAGG	22	AUGUAGGGCUAAAAGCCAUGGG	MIMAT0004698	TGTAGGGCTAAAAGCCATGGGC	No				1			1	2	1		1	4		2		2	2		2	3	2			1	7	2		4	6		10	13	9	6	5	8
hsa-miR-135b-5p	5p	hsa-mir-135b	MI0000810	AUGGCU	23	UAUGGCUUUUCAUUCCUAUGUGA	MIMAT0000758	TATGGCTTTTCATTCCTATGTGA	Yes		4	2	7	2	2	3	10	3	5	1	6		4	2	7	2	2	3	10	3	5	1	6		10	2	15	4	3	6	14	8	7	1	10
hsa-miR-136-3p	3p	hsa-mir-136	MI0000475	AUCAUC	22	CAUCAUCGUCUCAAAUGAGUCU	MIMAT0004606	CATCATCGTCTCAAATGAGTCT	Yes	59	7	12	4	3	1		2	9	7	7	3	59	7	12	4	3	1		2	9	7	7	3	76	10	14	5	3	3	3	3	17	7	13	4
hsa-miR-136-5p	5p	hsa-mir-136	MI0000475	CUCCAU	23	ACUCCAUUUGUUUUGAUGAUGGA	MIMAT0000448	ACTCCATTTGTTTTGATGATGG	No													28						3	3	1		4		32						3	3	1		5
hsa-miR-137	3p	hsa-mir-137	MI0000454	UAUUGC	23	UUAUUGCUUAAGAAUACGCGUAG	MIMAT0000429	TTATTGCTTAAGAATACGCGT	No																								1						1						1
hsa-miR-138-1-3p	3p	hsa-mir-138-1	MI0000476	CUACUU	22	GCUACUUCACAACACCAGGGCC	MIMAT0004607	CGGCTACTTCACAACACCAGGGC	No																		1		2										1		2
hsa-miR-138-2-3p	3p	hsa-mir-138-2	MI0000455	CUAUUU	22	GCUAUUUCACGACACCAGGGUU	MIMAT0004596	GCTATTTCACGACACCAGGGTTT	No																					2												2
hsa-miR-138-5p	5p	hsa-mir-138-1	MI0000476	GCUGGU	23	AGCUGGUGUUGUGAAUCAGGCCG	MIMAT0000430	AGCTGGTGTTGTGAATCAGGCCGT	No								1			1	1	4	5	5	3	2	4	1	4	1		4	2	4	5	5	4	2	5	1	5	1		5	3
hsa-miR-138-5p	5p	hsa-mir-138-2	MI0000455	GCUGGU	23	AGCUGGUGUUGUGAAUCAGGCCG	MIMAT0000430	AGCTGGTGTTGTGAATCAGGCCG	Yes								1			1	1								1			1	1				1		1		1	1		1	2
hsa-miR-139-3p	3p	hsa-mir-139	MI0000261	GGAGAC	23	UGGAGACGCGGCCCUGUUGGAGU	MIMAT0004552	TGGAGACGCGGCCCTGTTGGAGT	Yes	7	12	7	15	15	21	30	25	17	42	19	18	7	12	7	15	15	21	30	25	17	42	19	18	7	23	7	22	27	34	41	43	21	66	39	38
hsa-miR-139-5p	5p	hsa-mir-139	MI0000261	CUACAG	23	UCUACAGUGCACGUGUCUCCAGU	MIMAT0000250	TCTACAGTGCACGTGTCTCCAGT	Yes	171	235	141	203	221	527	494	275	468	463	331	269	171	235	141	203	221	527	494	275	468	463	331	269	250	396	204	285	320	703	661	399	648	717	483	495
hsa-miR-140-3p	3p	hsa-mir-140	MI0000456	ACCACA	21	UACCACAGGGUAGAACCACGG	MIMAT0004597	ACCACAGGGTAGAACCACGGACA	No	22	47	17	33	25	38	35	55	38	43	61	64	147	165	190	175	206	174	218	276	173	247	244	224	1000	1385	1071	1075	1258	1038	1347	1606	1441	1412	1724	1508
hsa-miR-140-5p	5p	hsa-mir-140	MI0000456	AGUGGU	22	CAGUGGUUUUACCCUAUGGUAG	MIMAT0000431	CAGTGGTTTTACCCTATGGTAG	Yes	4	4	5	2	5		3	2	5		8	5	4	4	5	2	5		3	2	5		8	5	8	6	7	4	10	4	5	3	14	2	18	6
hsa-miR-141-3p	3p	hsa-mir-141	MI0000457	AACACU	22	UAACACUGUCUGGUAAAGAUGG	MIMAT0000432	TAACACTGTCTGGTAAAGATG	No								1					22	6	2	5	9	5	3	8	8	2	10	6	33	33	11	10	20	13	7	15	15	2	16	33
hsa-miR-141-5p	5p	hsa-mir-141	MI0000457	AUCUUC	22	CAUCUUCCAGUACAGUGUUGGA	MIMAT0004598	CATCTTCCAGTACAGTGTTGGA	Yes					2			1									2			1									2			1				1
hsa-miR-142-3p	3p	hsa-mir-142	MI0000458	GUAGUG	23	UGUAGUGUUUCCUACUUUAUGGA	MIMAT0000434	GTAGTGTTTCCTACTTTATGGA	No		7			3	1	1				14			5		1	3		3		2		32			27	2	3	6	2	4	1	8	2	124	3
hsa-miR-142-5p	5p	hsa-mir-142	MI0000458	AUAAAG	21	CAUAAAGUAGAAAGCACUACU	MIMAT0000433	CCCATAAAGTAGAAAGCACT	No	7	5		1				1	2		36		24	75	38	19	38	18	38	16	46	21	114	16	44	155	46	36	47	35	56	31	74	26	305	35
hsa-miR-143-3p	3p	hsa-mir-143	MI0000459	GAGAUG	21	UGAGAUGAAGCACUGUAGCUC	MIMAT0000435	TGAGATGAAGCACTGTAGCTCT	No	3442	2345	3336	2589	3652	1016	3709	3738	4298	2013	3460	2625	11225	7450	9853	6227	9735	2948	8184	6356	10447	2702	9672	4018	27381	17845	23473	13691	23761	7674	18993	14651	24927	7877	23925	11644
hsa-miR-143-5p	5p	hsa-mir-143	MI0000459	GUGCAG	22	GGUGCAGUGCUGCAUCUCUGGU	MIMAT0004599	GGTGCAGTGCTGCATCTCTGGT	Yes	7	2	2	8	13	3	10	4	7	6	18	3	7	2	2	8	13	3	10	4	7	6	18	3	32	16	14	23	59	13	27	22	27	17	55	17
hsa-miR-144-3p	3p	hsa-mir-144	MI0000460	ACAGUA	20	UACAGUAUAGAUGAUGUACU	MIMAT0000436	TACAGTATAGATGATGTACT	Yes		21	6	2	4	2	6		4	5		2		21	6	2	4	2	6		4	5		2		36	6	2	4	3	8		15	5	1	4
hsa-miR-144-5p	5p	hsa-mir-144	MI0000460	GAUAUC	22	GGAUAUCAUCAUAUACUGUAAG	MIMAT0004600	GGATATCATCATATACTGTAAGT	No		11					1	1	3		1			25		1	2		2		1		1	2	4	58		1	2		3	1	6	2	5	3
hsa-miR-145-3p	3p	hsa-mir-145	MI0000461	GAUUCC	22	GGAUUCCUGGAAAUACUGUUCU	MIMAT0004601	ATTCCTGGAAATACTGTTCTT	No	18	15	14	8	18	10	15	8	19	14	30	9	37	22	34	20	39	27	38	15	36	5	40	11	134	85	105	76	125	93	115	62	125	45	154	48
hsa-miR-145-5p	5p	hsa-mir-145	MI0000461	UCCAGU	23	GUCCAGUUUUCCCAGGAAUCCCU	MIMAT0000437	GTCCAGTTTTCCCAGGAATCCCT	Yes	138	173	234	137	251	95	253	146	309	299	269	141	138	173	234	137	251	95	253	146	309	299	269	141	255	337	380	220	413	187	393	235	520	462	461	274
hsa-miR-1468-3p	3p	hsa-mir-1468	MI0003782	GCAAAA	22	AGCAAAAUAAGCAAAUGGAAAA	MIMAT0026638		No
hsa-miR-1468-5p	5p	hsa-mir-1468	MI0003782	UCCGUU	21	CUCCGUUUGCCUGUUUCGCUG	MIMAT0006789	CTCCGTTTGCCTGTTTCGCTGA	No						2	1	2								2		1		3	1	3	4	3				3		5	2	5	1	7	4	4
hsa-miR-1469	5p	hsa-mir-1469	MI0007074	UCGGCG	22	CUCGGCGCGGGGCGCGGGCUCC	MIMAT0007347	CGCGCGGCGCGGGCTCC	No														2				1		2	2	2	4	1	4	2		4	2	2	2	5	11	11	10	9
hsa-miR-146a-3p	3p	hsa-mir-146a	MI0000477	CUCUGA	22	CCUCUGAAAUUCAGUUCUUCAG	MIMAT0004608		No
hsa-miR-146a-5p	5p	hsa-mir-146a	MI0000477	GAGAAC	22	UGAGAACUGAAUUCCAUGGGUU	MIMAT0000449	TGAGAACTGAATTCCATGGGTT	Yes	586	733	617	791	646	1315	1224	1339	1317	1061	1148	831	586	733	617	791	646	1315	1224	1339	1317	1061	1148	831	1342	1970	1415	1797	1587	2754	2493	2910	2682	2306	2667	2282
hsa-miR-146b-3p	3p	hsa-mir-146b	MI0003129	GCCCUG	22	UGCCCUGUGGACUCAGUUCUGG	MIMAT0004766	GCCCTGTGGACTCAGTTCTGGT	No								1		3		2	11	13	5	10	25	14	26	8	26	19	27	4	15	17	14	18	55	57	45	19	48	41	56	17
hsa-miR-146b-5p	5p	hsa-mir-146b	MI0003129	GAGAAC	22	UGAGAACUGAAUUCCAUAGGCU	MIMAT0002809	TGAGAACTGAATTCCATAGGCTGT	No	155	175	186	118	204	95	174	108	204	98	341	91	523	573	700	608	765	639	715	612	735	463	980	457	1443	1738	1656	1361	1929	1363	1690	1494	1888	1185	2777	1475
hsa-miR-147a	3p	hsa-mir-147a	MI0000262	UGUGUG	20	GUGUGUGGAAAUGCUUCUGC	MIMAT0000251		No
hsa-miR-147b	3p	hsa-mir-147b	MI0005544	UGUGCG	22	GUGUGCGGAAAUGCUUCUGCUA	MIMAT0004928	GTGTGCGGAAATGCTTCTG	No							1						7	5	3	3	5	6	7	6	5		4	8	11	7	3	5	16	10	13	13	11	2	4	15
hsa-miR-148a-3p	3p	hsa-mir-148a	MI0000253	CAGUGC	22	UCAGUGCACUACAGAACUUUGU	MIMAT0000243	TCAGTGCACTACAGAACTTTGT	Yes	14769	6949	10092	9896	10576	15032	18458	8741	25243	4401	14373	5200	14769	6949	10092	9896	10576	15032	18458	8741	25243	4401	14373	5200	19869	9966	13420	12401	14136	18433	22620	10802	32226	5802	19091	8053
hsa-miR-148a-5p	5p	hsa-mir-148a	MI0000253	AAGUUC	22	AAAGUUCUGAGACACUCCGACU	MIMAT0004549	AAAGTTCTGAGACACTCTGACT	No	7	6	3	8	5	6	12	8	10	3	8	3	7	5	9	7	17	5	20	7	10	7	11	4	14	13	14	17	24	12	36	23	26	10	23	18
hsa-miR-148b-3p	3p	hsa-mir-148b	MI0000811	CAGUGC	22	UCAGUGCAUCACAGAACUUUGU	MIMAT0000759	TCAGTGCATCACAGAACTTTGT	Yes	950	1593	1677	2440	3420	3595	4263	1720	5450	1071	3105	1507	950	1593	1677	2440	3420	3595	4263	1720	5450	1071	3105	1507	1816	3294	3311	4387	6286	7805	7547	3269	9935	2200	5972	3475
hsa-miR-148b-5p	5p	hsa-mir-148b	MI0000811	AGUUCU	22	AAGUUCUGUUAUACACUCAGGC	MIMAT0004699	GAAGTTCTGTTATACACTCAGGC	No														2	2	4	4	12	6	6	5	3	1	11		11	2	10	6	14	10	13	8	3	3	13
hsa-miR-149-3p	3p	hsa-mir-149	MI0000478	GGGAGG	21	AGGGAGGGACGGGGGCUGUGC	MIMAT0004609	GAGGGAGGGACGGGGGCTGTGT	No											1											2												2	1
hsa-miR-149-5p	5p	hsa-mir-149	MI0000478	CUGGCU	23	UCUGGCUCCGUGUCUUCACUCCC	MIMAT0000450	TCTGGCTCCGTGTCTTCACT	No	28	23	39	21	50	13	65	28	55	89	47	36	37	116	85	101	146	116	171	116	195	159	131	65	140	318	263	264	399	200	450	318	491	590	369	272
hsa-miR-150-3p	3p	hsa-mir-150	MI0000479	UGGUAC	22	CUGGUACAGGCCUGGGGGACAG	MIMAT0004610	CTGGTACAGGCCTGGGGGACT	No																1					2		2	1		2	2	2	2	2	2		5	2	4	1
hsa-miR-150-5p	5p	hsa-mir-150	MI0000479	CUCCCA	22	UCUCCCAACCCUUGUACCAGUG	MIMAT0000451	TCTCCCAACCCTTGTACCAGTG	Yes	83	73	81	44	81	59	79	82	65	204	193	154	83	73	81	44	81	59	79	82	65	204	193	154	243	157	202	100	179	124	196	146	180	394	434	281
hsa-miR-151a-3p	3p	hsa-mir-151a	MI0000809	UAGACU	21	CUAGACUGAAGCUCCUUGAGG	MIMAT0000757	CTAGACTGAAGCTCCTTGAGG	Yes	3462	8855	4457	10409	5740	25465	16800	17510	14266	16352	8022	18604	3462	8855	4457	10409	5740	25465	16800	17510	14266	16352	8022	18604	8243	18007	10804	20667	13227	46524	31045	31354	26076	32116	16159	33965
hsa-miR-151a-5p	5p	hsa-mir-151a	MI0000809	CGAGGA	21	UCGAGGAGCUCACAGUCUAGU	MIMAT0004697	TCGAGGAGCTCACAGTCTAGT	Yes	35	93	54	69	66	101	82	70	60	61	49	52	35	93	54	69	66	101	82	70	60	61	49	52	59	134	67	93	95	133	110	106	86	85	75	85
hsa-miR-151b	3p	hsa-mir-151b	MI0003772	CGAGGA	18	UCGAGGAGCUCACAGUCU	MIMAT0010214	TCGAGGAGCTCACAGTCTAGC	No		3		1	2	1	1	1	2		2		4	5	5	3	5	5	2	3	3	6		2	4	18	5	9	10	13	4	7	11	8	6	12
hsa-miR-152-3p	3p	hsa-mir-152	MI0000462	CAGUGC	21	UCAGUGCAUGACAGAACUUGG	MIMAT0000438	TCAGTGCATGACAGAACTTGGT	No	322	207	126	130	146	133	150	163	153	76	181	167	276	141	203	153	245	256	218	144	314	101	266	70	1153	914	820	832	1129	1279	1059	940	1296	711	1351	913
hsa-miR-152-5p	5p	hsa-mir-152	MI0000462	GGUUCU	23	AGGUUCUGUGAUACACUCCGACU	MIMAT0026479	AGGTTCTGTGATACACTCCGACT	Yes	4	4		1	2	1	2	1	1				4	4		1	2	1	2	1	1				11	4		1	2	3	3	1	2		2
hsa-miR-153-3p	3p	hsa-mir-153-2	MI0000464	UGCAUA	22	UUGCAUAGUCACAAAAGUGAUC	MIMAT0000439		No
hsa-miR-153-5p	5p	hsa-mir-153-2	MI0000464	CAUUUU	22	UCAUUUUUGUGAUGUUGCAGCU	MIMAT0026480		No
hsa-miR-1538	3p	hsa-mir-1538	MI0007259	GGCCCG	23	CGGCCCGGGCUGCUGCUGUUCCU	MIMAT0007400	CGGCCCGGGCTGCTGCTGTT	No						1	1	1	2	2	1			3		1		3	3	2		7	4	4		6		3	3	6	8	8	2	16	11	9
hsa-miR-1539	3p	hsa-mir-1539	MI0007260	CCUGCG	21	UCCUGCGCGUCCCAGAUGCCC	MIMAT0007401		No
hsa-miR-154-3p	3p	hsa-mir-154	MI0000480	AUCAUA	22	AAUCAUACACGGUUGACCUAUU	MIMAT0000453	AATCATACACGGTTGACCTATT	Yes								1	1		1									1	1		1									1	1		1
hsa-miR-154-5p	5p	hsa-mir-154	MI0000480	AGGUUA	22	UAGGUUAUCCGUGUUGCCUUCG	MIMAT0000452	TAGGTTATCCGTGTTGCCTTCG	Yes								1	1			1								1	1			1								1	1			1
hsa-miR-155-3p	3p	hsa-mir-155	MI0000681	UCCUAC	22	CUCCUACAUAUUAGCAUUAACA	MIMAT0004658		No
hsa-miR-155-5p	5p	hsa-mir-155	MI0000681	UAAUGC	23	UUAAUGCUAAUCGUGAUAGGGGU	MIMAT0000646	TTAATGCTAATCGTGATAGGGGT	Yes	619	503	976	580	1038	721	951	523	685	794	981	574	619	503	976	580	1038	721	951	523	685	794	981	574	1263	1116	1879	1029	1892	1307	1757	993	1314	1435	1856	1341
hsa-miR-15a-3p	3p	hsa-mir-15a	MI0000069	AGGCCA	22	CAGGCCAUAUUGUGCUGCCUCA	MIMAT0004488		No
hsa-miR-15a-5p	5p	hsa-mir-15a	MI0000069	AGCAGC	22	UAGCAGCACAUAAUGGUUUGUG	MIMAT0000068	TAGCAGCACATAATGGTTTGT	No								1			1		15	3		2	2	2		1	4	3	6		19	10	6	2	2	4		4	9	3	11	2
hsa-miR-15b-3p	3p	hsa-mir-15b	MI0000438	GAAUCA	22	CGAAUCAUUAUUUGCUGCUCUA	MIMAT0004586	CGAATCATTATTTGCTGCTCT	No	4	5	13	7	8	13	13	12	11	10	4	6	4	17	19	17	14	17	32	20	13	18	6	17	12	40	57	44	40	52	78	45	50	44	11	42
hsa-miR-15b-5p	5p	hsa-mir-15b	MI0000438	AGCAGC	22	UAGCAGCACAUCAUGGUUUACA	MIMAT0000417	TAGCAGCACATCATGGTTTACA	Yes	424	303	443	238	446	230	326	405	318	436	335	392	424	303	443	238	446	230	326	405	318	436	335	392	765	769	837	564	977	577	669	877	691	966	726	994
hsa-miR-16-1-3p	3p	hsa-mir-16-1	MI0000070	CAGUAU	22	CCAGUAUUAACUGUGCUGCUGA	MIMAT0004489	CCAGTATTGACTGTGCTGCTGAA	No													4		6		3			2	1		1		4		6	1	5	1	1	3	1		1
hsa-miR-16-2-3p	3p	hsa-mir-16-2	MI0000115	CAAUAU	22	CCAAUAUUACUGUGCUGCUUUA	MIMAT0004518	ACCAATATTACTGTGCTGCTTT	No				1		2	3	1	2		2	3	9	5	13	25	22	17	15	8	8	7	15	11	13	22	32	44	43	41	39	23	24	20	22	29
hsa-miR-16-5p	5p	hsa-mir-16-1	MI0000070	AGCAGC	22	UAGCAGCACGUAAAUAUUGGCG	MIMAT0000069	TAGCAGCACGTAAATATTGGCG	Yes	55	85	28	48	35	49	46	60	44	17	35	64	55	85	28	48	35	49	46	60	44	17	35	64	193	244	109	139	135	136	134	153	166	75	158	170
hsa-miR-16-5p	5p	hsa-mir-16-2	MI0000115	AGCAGC	22	UAGCAGCACGUAAAUAUUGGCG	MIMAT0000069	TAGCAGCACGTAAATATTGGCG	Yes	55	85	28	48	35	49	46	60	44	17	35	64	55	85	28	48	35	49	46	60	44	17	35	64	189	236	109	138	135	133	130	156	162	73	155	169
hsa-miR-17-3p	3p	hsa-mir-17	MI0000071	CUGCAG	22	ACUGCAGUGAAGGCACUUGUAG	MIMAT0000071	ACTGCAGTGAAGGCACTTGT	No																								1								1				1
hsa-miR-17-5p	5p	hsa-mir-17	MI0000071	AAAGUG	23	CAAAGUGCUUACAGUGCAGGUAG	MIMAT0000070	CAAAGTGCTTACAGTGCAGGTAGA	No	35	105	39	55	51	39	31	61	29	37	64	68	53	55	73	53	65	50	57	64	53	40	56	67	124	235	165	149	161	125	118	161	131	106	179	182
hsa-miR-181a-2-3p	3p	hsa-mir-181a-2	MI0000269	CCACUG	22	ACCACUGACCGUUGACUGUACC	MIMAT0004558	ACCACTGACCGTTGACTGTACC	Yes	46	138	75	189	109	330	166	254	147	312	143	214	46	138	75	189	109	330	166	254	147	312	143	214	77	206	119	272	172	462	251	355	207	431	213	291
hsa-miR-181a-3p	3p	hsa-mir-181a-1	MI0000289	CCAUCG	22	ACCAUCGACCGUUGAUUGUACC	MIMAT0000270	ACCATCGACCGTTGATTGTACC	Yes	11	42	28	68	17	66	33	77	38	64	33	66	11	42	28	68	17	66	33	77	38	64	33	66	31	75	58	103	58	100	56	121	71	113	60	106
hsa-miR-181a-5p	5p	hsa-mir-181a-1	MI0000289	ACAUUC	23	AACAUUCAACGCUGUCGGUGAGU	MIMAT0000256	AACATTCAACGCTGTCGGTGAGA	No	1418	2096	2401	2595	2918	2374	2968	2443	3749	2399	2293	1488	1484	1424	1725	2167	2741	2851	2808	3212	2624	3674	2562	2094	6307	8138	8703	8918	11332	8502	11207	10884	12938	12419	10197	8465
hsa-miR-181a-5p	5p	hsa-mir-181a-2	MI0000269	ACAUUC	23	AACAUUCAACGCUGUCGGUGAGU	MIMAT0000256	AACATTCAACGCTGTCGGTGAGA	No	1418	2096	2401	2595	2918	2374	2968	2443	3749	2399	2293	1488	1484	1424	1725	2167	2741	2851	2808	3212	2624	3674	2562	2094	6307	8138	8703	8918	11332	8502	11207	10884	12938	12419	10197	8465
hsa-miR-181b-2-3p	3p	hsa-mir-181b-2	MI0000683	UCACUG	20	CUCACUGAUCAAUGAAUGCA	MIMAT0031893		No
hsa-miR-181b-3p	3p	hsa-mir-181b-1	MI0000270	UCACUG	21	CUCACUGAACAAUGAAUGCAA	MIMAT0022692	CTCACTGAACAATGAATGCAA	Yes				1			2	2	1	2		2				1			2	2	1	2		2				2	2	2	2	2	2	2		2
hsa-miR-181b-5p	5p	hsa-mir-181b-1	MI0000270	ACAUUC	23	AACAUUCAUUGCUGUCGGUGGGU	MIMAT0000257	AACATTCATTGCTGTCGGTGGGT	Yes	1015	1015	1302	1084	1272	922	1126	1027	1045	1270	1154	877	1015	1015	1302	1084	1272	922	1126	1027	1045	1270	1154	877	3060	3378	3646	2953	3829	2922	3260	3182	3015	4086	3719	3649
hsa-miR-181b-5p	5p	hsa-mir-181b-2	MI0000683	ACAUUC	23	AACAUUCAUUGCUGUCGGUGGGU	MIMAT0000257	AACATTCATTGCTGTCGGTGGGT	Yes	1015	1015	1302	1084	1272	922	1126	1027	1045	1270	1154	877	1015	1015	1302	1084	1272	922	1126	1027	1045	1270	1154	877	3216	3768	3915	3287	3994	3326	3473	3506	3238	4501	3890	3907
hsa-miR-181c-3p	3p	hsa-mir-181c	MI0000271	ACCAUC	22	AACCAUCGACCGUUGAGUGGAC	MIMAT0004559	ACCATCGACCGTTGAGTGGAC	No					2	1			1		1			2		2	5	3	2	4	5	5	4	1	9	4	8	5	15	11	10	12	14	16	13	5
hsa-miR-181c-5p	5p	hsa-mir-181c	MI0000271	ACAUUC	22	AACAUUCAACCUGUCGGUGAGU	MIMAT0000258	AACATTCAACCTGTCGGTGAGT	Yes	4	3	3				1	1			2		4	3	3				1	1			2		4	3	3	2			3	3	3	2	4	3
hsa-miR-181d-3p	3p	hsa-mir-181d	MI0003139	CACCGG	21	CCACCGGGGGAUGAAUGUCAC	MIMAT0026608	CCCACCGGGGGATGAATGTCA	No																					1										1		1			1
hsa-miR-181d-5p	5p	hsa-mir-181d	MI0003139	ACAUUC	23	AACAUUCAUUGUUGUCGGUGGGU	MIMAT0002821	AACATTCATTGTTGTCGGTGGGT	Yes	158	154	198	168	220	140	194	149	175	157	188	110	158	154	198	168	220	140	194	149	175	157	188	110	323	357	409	340	426	299	392	324	373	327	405	260
hsa-miR-182-3p	3p	hsa-mir-182	MI0000272	GGUUCU	21	UGGUUCUAGACUUGCCAACUA	MIMAT0000260	TGGTTCTAGACTTGCCAACTA	Yes									2												2												2
hsa-miR-182-5p	5p	hsa-mir-182	MI0000272	UUGGCA	24	UUUGGCAAUGGUAGAACUCACACU	MIMAT0000259	TTTGGCAATGGTAGAACTCACACT	Yes	1243	3544	2407	5473	3072	9345	3668	5059	2828	3926	2208	3602	1243	3544	2407	5473	3072	9345	3668	5059	2828	3926	2208	3602	3375	10124	5631	11162	6947	20210	8309	12378	6545	12015	5565	13238
hsa-miR-1825	3p	hsa-mir-1825	MI0008193	CCAGUG	18	UCCAGUGCCCUCCUCUCC	MIMAT0006765		No
hsa-miR-1827	3p	hsa-mir-1827	MI0008195	GAGGCA	18	UGAGGCAGUAGAUUGAAU	MIMAT0006767	TGAGGCAGTAGATTGTATAGTC	No													4	7	16	8	5	3	6	2	6	8	2	3	8	20	22	20	16	11	8	12	11	11	3	16
hsa-miR-183-3p	3p	hsa-mir-183	MI0000273	UGAAUU	22	GUGAAUUACCGAAGGGCCAUAA	MIMAT0004560	TGAATTACCGAAGGGCCATAAA	No							1		1							3	5	2	8	9	6	5	2	5			8	10	9	16	20	22	11	13	4	15
hsa-miR-183-5p	5p	hsa-mir-183	MI0000273	AUGGCA	22	UAUGGCACUGGUAGAAUUCACU	MIMAT0000261	TATGGCACTGGTAGAATTCACT	Yes	1527	3365	2923	4802	3499	10462	4421	4649	3269	3897	2925	3419	1527	3365	2923	4802	3499	10462	4421	4649	3269	3897	2925	3419	4695	11832	8264	13351	10272	26266	11852	14782	8941	14016	8978	14397
hsa-miR-184	3p	hsa-mir-184	MI0000481	GGACGG	22	UGGACGGAGAACUGAUAAGGGU	MIMAT0000454	TGGACGGAGAACTGATAAGGGT	Yes	18	23	14	27	18	28	30	34	31	35	32	32	18	23	14	27	18	28	30	34	31	35	32	32	30	50	30	45	34	59	67	64	55	56	65	77
hsa-miR-185-3p	3p	hsa-mir-185	MI0000482	GGGGCU	22	AGGGGCUGGCUUUCCUCUGGUC	MIMAT0004611	AGGGGCTGGCTTTCCTCTGGT	No		4	2	2	2	2	5	2	3	6	10	1	61	50	58	63	110	90	134	66	168	140	154	49	104	109	96	110	189	140	222	110	271	269	279	120
hsa-miR-185-5p	5p	hsa-mir-185	MI0000482	GGAGAG	22	UGGAGAGAAAGGCAGUUCCUGA	MIMAT0000455	TGGAGAGAAAGGCAGTTCCTGA	Yes	225	394	252	427	352	356	441	469	429	283	389	383	225	394	252	427	352	356	441	469	429	283	389	383	536	985	695	1027	967	856	1107	1118	1099	755	1057	1067
hsa-miR-186-3p	3p	hsa-mir-186	MI0000483	CCCAAA	22	GCCCAAAGGUGAAUUUUUUGGG	MIMAT0004612		No
hsa-miR-186-5p	5p	hsa-mir-186	MI0000483	AAAGAA	22	CAAAGAAUUCUCCUUUUGGGCU	MIMAT0000456	CAAAGAATTCTCCTTTTGGGCT	Yes	68	190	104	171	167	126	162	117	142	100	137	117	68	190	104	171	167	126	162	117	142	100	137	117	193	491	253	353	355	264	299	259	338	211	334	306
hsa-miR-187-3p	3p	hsa-mir-187	MI0000274	CGUGUC	22	UCGUGUCUUGUGUUGCAGCCGG	MIMAT0000262	TCGTGTCTTGTGTTGCAGCCGT	No														4	3			1	1	1	1					4	3	1	3	2	4	2	6	6	1	3
hsa-miR-187-5p	5p	hsa-mir-187	MI0000274	GCUACA	22	GGCUACAACACAGGACCCGGGC	MIMAT0004561	AGGCTACAACACAGGACCCGGG	No																				1												1
hsa-miR-188-3p	3p	hsa-mir-188	MI0000484	UCCCAC	21	CUCCCACAUGCAGGGUUUGCA	MIMAT0004613		No
hsa-miR-188-5p	5p	hsa-mir-188	MI0000484	AUCCCU	21	CAUCCCUUGCAUGGUGGAGGG	MIMAT0000457	CATCCCTTGCATGGTGGAGGG	Yes		3									3			3									3			3									3
hsa-miR-18a-3p	3p	hsa-mir-18a	MI0000072	CUGCCC	23	ACUGCCCUAAGUGCUCCUUCUGG	MIMAT0002891	ACTGCCCTAAGTGCTCCTTCTGT	No		4	2	2	4	3	3	3	6	10	6	11		6	6	6	7	8	7	4	8	11	6	7		21	14	19	20	27	32	22	46	56	29	28
hsa-miR-18a-5p	5p	hsa-mir-18a	MI0000072	AAGGUG	23	UAAGGUGCAUCUAGUGCAGAUAG	MIMAT0000072	TAAGGTGCATCTAGTGCAGATAG	Yes					2				1								2				1					2			2				1
hsa-miR-18b-3p	3p	hsa-mir-18b	MI0001518	GCCCUA	22	UGCCCUAAAUGCCCCUUCUGGC	MIMAT0004751	TACTGCCCTAAATGCCCCTTTT	No																				1												1			1
hsa-miR-18b-5p	5p	hsa-mir-18b	MI0001518	AAGGUG	23	UAAGGUGCAUCUAGUGCAGUUAG	MIMAT0001412		No
hsa-miR-1908-3p	3p	hsa-mir-1908	MI0008329	CGGCCG	21	CCGGCCGCCGGCUCCGCCCCG	MIMAT0026916	CCGGCCGCCGGCTCCGCCCAG	No																		1												1		1
hsa-miR-1908-5p	5p	hsa-mir-1908	MI0008329	GGCGGG	21	CGGCGGGGACGGCGAUUGGUC	MIMAT0007881	CGGCGGGGACGGCGATTGGT	No	15	3	6	2	5	1	6	1	6	7	5	6	37	4	16	8	12	10	17	5	20	18	25	7	82	7	36	14	30	17	36	11	39	41	44	25
hsa-miR-1909-3p	3p	hsa-mir-1909	MI0008330	GCAGGG	22	CGCAGGGGCCGGGUGCUCACCG	MIMAT0007883	GCAGGGGCCGGGTGCTCA	No																			1												1		1
hsa-miR-1909-5p	5p	hsa-mir-1909	MI0008330	GAGUGC	21	UGAGUGCCGGUGCCUGCCCUG	MIMAT0007882	GTGAGTGCCGGTGCCTGCCCTGA	No																								2							2					2
hsa-miR-190a-3p	3p	hsa-mir-190a	MI0000486	UAUAUA	21	CUAUAUAUCAAACAUAUUCCU	MIMAT0026482		No
hsa-miR-190a-5p	5p	hsa-mir-190a	MI0000486	GAUAUG	22	UGAUAUGUUUGAUAUAUUAGGU	MIMAT0000458	TGATATGTTTGATATATTAGGTTG	No											1												4												5
hsa-miR-190b	5p	hsa-mir-190b	MI0005545	GAUAUG	21	UGAUAUGUUUGAUAUUGGGUU	MIMAT0004929	TGATATGTTTGATATTGGGTTG	No				1										4	5	2			3	2			2	3		6	7	4	4		3	4	2		4	3
hsa-miR-191-3p	3p	hsa-mir-191	MI0000465	CUGCGC	22	GCUGCGCUUGGAUUUCGUCCCC	MIMAT0001618	CTGCGCTTGGATTTCGTCCCC	No																		1		1				1						1	2	1		2	2	2
hsa-miR-191-5p	5p	hsa-mir-191	MI0000465	AACGGA	23	CAACGGAAUCCCAAAAGCAGCUG	MIMAT0000440	CAACGGAATCCCAAAAGCAGCTG	Yes	860	2686	1303	2294	1733	2281	1996	2858	1643	4465	1983	3908	860	2686	1303	2294	1733	2281	1996	2858	1643	4465	1983	3908	2977	7123	4048	5929	5009	5922	5352	6169	4773	10182	5515	8652
hsa-miR-1910-3p	3p	hsa-mir-1910	MI0008331	AGGCAG	20	GAGGCAGAAGCAGGAUGACA	MIMAT0026917	GAGGCAGAAGCAGGATGACA	Yes								1												1												1
hsa-miR-1910-5p	5p	hsa-mir-1910	MI0008331	CAGUCC	21	CCAGUCCUGUGCCUGCCGCCU	MIMAT0007884	CCAGTCCTGTGCCTGCCGCCT	Yes	7		3	1	4		7	1	5	2	6	1	7		3	1	4		7	1	5	2	6	1	7	2	11	1	7	5	19	5	20	14	15	8
hsa-miR-1913	3p	hsa-mir-1913	MI0008334	CUGCCC	22	UCUGCCCCCUCCGCUGCUGCCA	MIMAT0007888	TCTGCCCCCTCCGCTGCTGCCA	Yes							2												2												2		1
hsa-miR-1914-3p	3p	hsa-mir-1914	MI0008335	GAGGGG	22	GGAGGGGUCCCGCACUGGGAGG	MIMAT0007890	AGGAGGGGTCCCGCACTGGGAGT	No																			2		6										5	1	6	2
hsa-miR-1914-5p	5p	hsa-mir-1914	MI0008335	CCUGUG	22	CCCUGUGCCCGGCCCACUUCUG	MIMAT0007889	CCCTGTGCCCGGCCCACTTCTGT	No										3							2		2			2						1	2		2		1	7
hsa-miR-192-3p	3p	hsa-mir-192	MI0000234	UGCCAA	22	CUGCCAAUUCCAUAGGUCACAG	MIMAT0004543	CTGCCAATTCCATAGGTCACA	No											1										3												3		1
hsa-miR-192-5p	5p	hsa-mir-192	MI0000234	UGACCU	21	CUGACCUAUGAAUUGACAGCC	MIMAT0000222	CTGACCTATGAATTGACAGCCAT	No	127	224	174	338	178	285	227	303	233	141	227	218	190	296	251	492	255	464	468	387	566	275	366	340	1307	2134	1565	2673	1607	2410	2057	2319	2057	1478	1868	2249
hsa-miR-193a-3p	3p	hsa-mir-193a	MI0000487	ACUGGC	22	AACUGGCCUACAAAGUCCCAGU	MIMAT0000459		No
hsa-miR-193a-5p	5p	hsa-mir-193a	MI0000487	GGGUCU	22	UGGGUCUUUGCGGGCGAGAUGA	MIMAT0004614	TGGGTCTTTGCGGGCGAGATG	No	39	27	17	28	17	59	42	47	39	71	50	47	33	35	30	36	35	50	61	77	48	98	82	85	132	153	120	127	140	193	195	212	187	306	242	240
hsa-miR-193b-3p	3p	hsa-mir-193b	MI0003137	ACUGGC	22	AACUGGCCCUCAAAGUCCCGCU	MIMAT0002819	AACTGGCCCTCAAAGTCCCGCT	Yes	42	60	86	53	61	31	192	51	253	85	81	48	42	60	86	53	61	31	192	51	253	85	81	48	93	122	156	99	150	70	335	90	435	133	170	106
hsa-miR-193b-5p	5p	hsa-mir-193b	MI0003137	GGGGUU	22	CGGGGUUUUGAGGGCGAGAUGA	MIMAT0004767	CGGGGTTTTGAGGGCGAGATG	No		3		2	4	2	2	3		5		2			3	1	9	6	3	5	2	6	3	6		5	3	3	15	14	9	15	3	20	11	17
hsa-miR-194-3p	3p	hsa-mir-194-2	MI0000732	CAGUGG	22	CCAGUGGGGCUGCUGUUAUCUG	MIMAT0004671	CCAGTGGGGCTGCTGTTATCTG	Yes	42	51	36	33	58	15	59	66	42	110	129	92	42	51	36	33	58	15	59	66	42	110	129	92	72	106	102	76	120	84	129	127	95	228	234	177
hsa-miR-194-5p	5p	hsa-mir-194-1	MI0000488	GUAACA	22	UGUAACAGCAACUCCAUGUGGA	MIMAT0000460	TGTAACAGCAACTCCATGTGGA	Yes	31	49	34	52	30	26	26	57	29	35	21	41	31	49	34	52	30	26	26	57	29	35	21	41	55	118	58	98	81	53	53	110	69	64	70	101
hsa-miR-194-5p	5p	hsa-mir-194-2	MI0000732	GUAACA	22	UGUAACAGCAACUCCAUGUGGA	MIMAT0000460	TGTAACAGCAACTCCATGTGGA	Yes	31	49	34	52	30	26	26	57	29	35	21	41	31	49	34	52	30	26	26	57	29	35	21	41	79	157	95	150	93	70	78	160	93	84	71	134
hsa-miR-195-3p	3p	hsa-mir-195	MI0000489	CAAUAU	22	CCAAUAUUGGCUGUGCUGCUCC	MIMAT0004615	CCAATATTGGCTGTGCTGCTCCA	No	7	3	6	7	2	18	14	13	9	9	16	8	7	8	7	4	13	21	9	12	15	12	23	10	18	26	35	25	26	52	42	40	44	29	66	31
hsa-miR-195-5p	5p	hsa-mir-195	MI0000489	AGCAGC	21	UAGCAGCACAGAAAUAUUGGC	MIMAT0000461	TAGCAGCACAGAAATATTGGCA	No	31	11	7	10	12	6	15	14	21	9	15	6	55	16	19	15	20	15	24	20	30	16	15	10	136	46	42	34	51	29	64	51	71	29	43	38
hsa-miR-196a-3p	3p	hsa-mir-196a-2	MI0000279	GGCAAC	22	CGGCAACAAGAAACUGCCUGAG	MIMAT0004562		No
hsa-miR-196a-5p	5p	hsa-mir-196a-1	MI0000238	AGGUAG	22	UAGGUAGUUUCAUGUUGUUGGG	MIMAT0000226	TAGGTAGTTTCATGTTGTTGGG	Yes	83	89	83	52	80	45	57	79	45	63	74	105	83	89	83	52	80	45	57	79	45	63	74	105	217	191	184	126	178	92	109	169	87	117	140	221
hsa-miR-196a-5p	5p	hsa-mir-196a-2	MI0000279	AGGUAG	22	UAGGUAGUUUCAUGUUGUUGGG	MIMAT0000226	TAGGTAGTTTCATGTTGTTGGGA	No	83	89	83	52	80	45	57	79	45	63	74	105	129	70	105	82	101	82	49	102	53	52	73	93	342	252	302	215	272	196	165	287	140	171	214	330
hsa-miR-196b-3p	3p	hsa-mir-196b	MI0001150	CGACAG	22	UCGACAGCACGACACUGCCUUC	MIMAT0009201		No
hsa-miR-196b-5p	5p	hsa-mir-196b	MI0001150	AGGUAG	22	UAGGUAGUUUCCUGUUGUUGGG	MIMAT0001080	TAGGTAGTTTCCTGTTGTTGGG	Yes	151	58	80	32	69	10	41	45	43	58	55	60	151	58	80	32	69	10	41	45	43	58	55	60	341	171	227	102	217	57	91	122	95	109	121	132
hsa-miR-197-3p	3p	hsa-mir-197	MI0000239	UCACCA	22	UUCACCACCUUCUCCACCCAGC	MIMAT0000227	TTCACCACCTTCTCCACCCAGC	Yes	716	1112	1711	1559	1539	1206	3515	2555	3458	5379	1892	2784	716	1112	1711	1559	1539	1206	3515	2555	3458	5379	1892	2784	1477	2113	3569	2584	3079	1971	5761	4010	5891	9855	3522	4527
hsa-miR-197-5p	5p	hsa-mir-197	MI0000239	GGGUAG	23	CGGGUAGAGAGGGCAGUGGGAGG	MIMAT0022691	CGGGTAGAGAGGGCAGTGGGAGG	Yes	4		6	2	3		6	3	5	6	7	1	4		6	2	3		6	3	5	6	7	1	8		6	2	3	1	7	7	10	8	11	1
hsa-miR-1973	3p	hsa-mir-1973	MI0009983	CCGUGC	19	ACCGUGCAAAGGUAGCAUA	MIMAT0009448		No
hsa-miR-1976	3p	hsa-mir-1976	MI0009986	CUCCUG	20	CCUCCUGCCCUCCUUGCUGU	MIMAT0009451	CCTCCTGCCCTCCTTGCTGTAGT	No			2					2					9	4	9	4	11	4	5	2	6	12	5	3	13	16	25	16	22	12	23	20	28	42	17	16
hsa-miR-199a-3p	3p	hsa-mir-199a-1	MI0000242	CAGUAG	22	ACAGUAGUCUGCACAUUGGUUA	MIMAT0000232	ACAGTAGTCTGCACATTGGTT	No	127	38	58	43	69	45	55	48	62	36	84	43	352	164	199	131	230	134	184	109	242	87	272	82	929	411	551	334	615	334	433	287	641	215	709	239
hsa-miR-199a-3p	3p	hsa-mir-199a-2	MI0000281	CAGUAG	22	ACAGUAGUCUGCACAUUGGUUA	MIMAT0000232	ACAGTAGTCTGCACATTGGTT	No	127	38	58	43	69	45	55	48	62	36	84	43	352	164	199	131	230	134	184	109	242	87	272	82	947	411	556	336	619	342	438	291	643	215	715	243
hsa-miR-199a-5p	5p	hsa-mir-199a-1	MI0000242	CCAGUG	23	CCCAGUGUUCAGACUACCUGUUC	MIMAT0000231	CCCAGTGTTCAGACTACCTGTTC	Yes	149	80	67	61	67	70	91	72	100	55	124	64	149	80	67	61	67	70	91	72	100	55	124	64	377	157	165	121	171	150	167	152	211	95	255	118
hsa-miR-199a-5p	5p	hsa-mir-199a-2	MI0000281	CCAGUG	23	CCCAGUGUUCAGACUACCUGUUC	MIMAT0000231	CCCAGTGTTCAGACTACCTGTTC	Yes	149	80	67	61	67	70	91	72	100	55	124	64	149	80	67	61	67	70	91	72	100	55	124	64	377	157	165	121	171	150	167	152	211	95	255	118
hsa-miR-199b-3p	3p	hsa-mir-199b	MI0000282	CAGUAG	22	ACAGUAGUCUGCACAUUGGUUA	MIMAT0004563	ACAGTAGTCTGCACATTGGTT	No	127	38	58	43	69	45	55	48	62	36	84	43	352	164	199	131	230	134	184	109	242	87	272	82	929	411	551	334	615	334	433	287	641	215	709	239
hsa-miR-199b-5p	5p	hsa-mir-199b	MI0000282	CCAGUG	23	CCCAGUGUUUAGACUAUCUGUUC	MIMAT0000263	CCCAGTGTTTAGACTACCTGTTC	No	22	10	16	11	15	18	13	8	23	6	27	11	66	31	38	32	55	36	36	41	49	17	53	28	88	50	61	50	75	56	57	57	101	26	93	47
hsa-miR-19a-3p	3p	hsa-mir-19a	MI0000073	GUGCAA	23	UGUGCAAAUCUAUGCAAAACUGA	MIMAT0000073	TGTGCAAATCTATGCAAAACTGA	Yes						1		1										1		1										1	1	1	1
hsa-miR-19a-5p	5p	hsa-mir-19a	MI0000073	GUUUUG	22	AGUUUUGCAUAGUUGCACUACA	MIMAT0004490		No
hsa-miR-19b-1-5p	5p	hsa-mir-19b-1	MI0000074	GUUUUG	23	AGUUUUGCAGGUUUGCAUCCAGC	MIMAT0004491	AGTTTTGCAGGTTTGCATCCAGC	Yes						1												1												1
hsa-miR-19b-2-5p	5p	hsa-mir-19b-2	MI0000075	GUUUUG	22	AGUUUUGCAGGUUUGCAUUUCA	MIMAT0004492		No
hsa-miR-19b-3p	3p	hsa-mir-19b-1	MI0000074	GUGCAA	23	UGUGCAAAUCCAUGCAAAACUGA	MIMAT0000074	TGTGCAAATCCATGCAAAACTGA	Yes		6		1	3	3	2	2	2		1	1		6		1	3	3	2	2	2		1	1		8	2	2	6	5	4	3	3		1	1
hsa-miR-19b-3p	3p	hsa-mir-19b-2	MI0000075	GUGCAA	23	UGUGCAAAUCCAUGCAAAACUGA	MIMAT0000074	TGTGCAAATCCATGCAAAACTGA	Yes		6		1	3	3	2	2	2		1	1		6		1	3	3	2	2	2		1	1		8	2	2	6	6	4	3	3		1	1
hsa-miR-200a-3p	3p	hsa-mir-200a	MI0000737	AACACU	22	UAACACUGUCUGGUAACGAUGU	MIMAT0000682	TAACACTGTCTGGTAACGATG	No	309	292	250	336	257	175	212	207	196	89	126	166	565	927	600	893	843	1044	990	1244	780	467	777	993	1351	1985	1343	1897	1687	1619	1693	1996	1443	795	1253	1765
hsa-miR-200a-5p	5p	hsa-mir-200a	MI0000737	AUCUUA	22	CAUCUUACCGGACAGUGCUGGA	MIMAT0001620	CATCTTACCGGACAGTGCTGGA	Yes	158	167	144	228	165	366	332	319	318	250	154	240	158	167	144	228	165	366	332	319	318	250	154	240	300	349	300	428	338	628	601	590	571	411	308	532
hsa-miR-200b-3p	3p	hsa-mir-200b	MI0000342	AAUACU	22	UAAUACUGCCUGGUAAUGAUGA	MIMAT0000318	TAATACTGCCTGGTAATGATGAC	No	1825	3986	2270	4337	2977	3992	2662	5455	2748	3536	2150	4334	2954	8711	6310	13676	7774	13514	9546	17615	8508	13731	6484	12614	10656	28255	18423	32838	22805	32637	22225	41264	20539	33465	17824	34991
hsa-miR-200b-5p	5p	hsa-mir-200b	MI0000342	AUCUUA	22	CAUCUUACUGGGCAGCAUUGGA	MIMAT0004571	CATCTTACTGGGCAGCATTGGA	Yes	81	151	115	191	136	267	229	295	178	538	174	291	81	151	115	191	136	267	229	295	178	538	174	291	163	385	260	389	359	530	469	613	405	1092	426	705
hsa-miR-200c-3p	3p	hsa-mir-200c	MI0000650	AAUACU	23	UAAUACUGCCGGGUAAUGAUGGA	MIMAT0000617	TAATACTGCCGGGTAATGATGGA	Yes	4676	8247	5829	8728	5550	7344	6777	10777	5260	14445	5223	12178	4676	8247	5829	8728	5550	7344	6777	10777	5260	14445	5223	12178	9891	20711	12985	18627	13380	17956	15685	24262	12208	31888	13745	30542
hsa-miR-200c-5p	5p	hsa-mir-200c	MI0000650	GUCUUA	22	CGUCUUACCCAGCAGUGUUUGG	MIMAT0004657	CGTCTTACCCAGCAGTGTTTG	No																							1							1					1
hsa-miR-202-3p	3p	hsa-mir-202	MI0003130	GAGGUA	20	AGAGGUAUAGGGCAUGGGAA	MIMAT0002811		No
hsa-miR-202-5p	5p	hsa-mir-202	MI0003130	UCCUAU	22	UUCCUAUGCAUAUACUUCUUUG	MIMAT0002810		No
hsa-miR-203a-3p	3p	hsa-mir-203a	MI0000283	UGAAAU	22	GUGAAAUGUUUAGGACCACUAG	MIMAT0000264	TGAAATGTTTAGGACCACTAG	No	554	35	17	28	25	29	25	40	40	25	39	43	530	40	27	41	26	46	35	49	50	31	40	52	3274	247	164	218	188	208	214	269	282	173	245	244
hsa-miR-203a-5p	5p	hsa-mir-203a	MI0000283	GUGGUU	25	AGUGGUUCUUAACAGUUCAACAGUU	MIMAT0031890		No
hsa-miR-203b-3p	3p	hsa-mir-203b	MI0017343	UGAACU	23	UUGAACUGUUAAGAACCACUGGA	MIMAT0019814	TTGAACTGTTAAGAACCACTGG	No														2		1		1	1	3	3	3	4			2		1	2	4	1	3	4	5	4
hsa-miR-203b-5p	5p	hsa-mir-203b	MI0017343	AGUGGU	22	UAGUGGUCCUAAACAUUUCACA	MIMAT0019813		No
hsa-miR-204-3p	3p	hsa-mir-204	MI0000284	CUGGGA	21	GCUGGGAAGGCAAAGGGACGU	MIMAT0022693	GCTGGGAAGGCAAAGGGACGT	Yes											1												1												1
hsa-miR-204-5p	5p	hsa-mir-204	MI0000284	UCCCUU	22	UUCCCUUUGUCAUCCUAUGCCU	MIMAT0000265	TTCCCTTTGTCATCCTATGCCT	Yes	11	15	6	5	6	8	12	5	11	15	11	11	11	15	6	5	6	8	12	5	11	15	11	11	15	32	14	13	15	14	23	7	30	26	11	24
hsa-miR-205-3p	3p	hsa-mir-205	MI0000285	AUUUCA	21	GAUUUCAGUGGAGUGAAGUUC	MIMAT0009197		No
hsa-miR-205-5p	5p	hsa-mir-205	MI0000285	CCUUCA	22	UCCUUCAUUCCACCGGAGUCUG	MIMAT0000266	TCCTTCATTCCACCGGAGTCTGT	No	33	10		6	3	6	6	4	13	8	11	17	225	11	16	12	23	13	19	12	19	17	19	10	443	39	30	27	40	34	47	26	59	43	47	45
hsa-miR-206	3p	hsa-mir-206	MI0000490	GGAAUG	22	UGGAAUGUAAGGAAGUGUGUGG	MIMAT0000462	TGGAATGTAAAGAAGTGTGT	No	114	14	17	14	9	12	20	18	30	20	18	24	344	232	486	276	376	290	448	254	480	157	418	181	684	354	600	352	493	373	580	343	625	228	558	354
hsa-miR-208a-3p	3p	hsa-mir-208a	MI0000251	UAAGAC	22	AUAAGACGAGCAAAAAGCUUGU	MIMAT0000241	ATAAGACGAGCAAAAAGCTTGT	Yes			3								1				3								1				5		2	1	4	1			2
hsa-miR-208a-5p	5p	hsa-mir-208a	MI0000251	AGCUUU	22	GAGCUUUUGGCCCGGGUUAUAC	MIMAT0026474	GAGCTTTTGGCCCGGGTTATAC	Yes				1				1	2	2						1				1	2	2						1				1	3	5	1	1
hsa-miR-208b-3p	3p	hsa-mir-208b	MI0005570	UAAGAC	22	AUAAGACGAACAAAAGGUUUGU	MIMAT0004960	ATAAGACGAACAAAAGGTTTGT	Yes				1												1												1
hsa-miR-208b-5p	5p	hsa-mir-208b	MI0005570	AGCUUU	22	AAGCUUUUUGCUCGAAUUAUGU	MIMAT0026722		No
hsa-miR-20a-3p	3p	hsa-mir-20a	MI0000076	CUGCAU	22	ACUGCAUUAUGAGCACUUAAAG	MIMAT0004493		No
hsa-miR-20a-5p	5p	hsa-mir-20a	MI0000076	AAAGUG	23	UAAAGUGCUUAUAGUGCAGGUAG	MIMAT0000075	TAAAGTGCTTATAGTGCAGGTAG	Yes	55	153	58	83	77	39	46	80	60	37	99	98	55	153	58	83	77	39	46	80	60	37	99	98	111	280	120	145	155	83	109	140	119	57	198	163
hsa-miR-20b-3p	3p	hsa-mir-20b	MI0001519	CUGUAG	22	ACUGUAGUAUGGGCACUUCCAG	MIMAT0004752		No
hsa-miR-20b-5p	5p	hsa-mir-20b	MI0001519	AAAGUG	23	CAAAGUGCUCAUAGUGCAGGUAG	MIMAT0001413	CAAAGTGCTCATAGTGCAGGTAG	Yes	9	6	7	5	5	3	4	2	6	9	1	7	9	6	7	5	5	3	4	2	6	9	1	7	16	18	11	11	8	11	13	8	11	18	4	14
hsa-miR-21-3p	3p	hsa-mir-21	MI0000077	AACACC	21	CAACACCAGUCGAUGGGCUGU	MIMAT0004494	CAACACCAGTCGATGGGCTGT	Yes	26	12	32	23	23	3	14	13	28	5	12	4	26	12	32	23	23	3	14	13	28	5	12	4	48	55	81	47	46	32	42	46	84	12	35	34
hsa-miR-21-5p	5p	hsa-mir-21	MI0000077	AGCUUA	22	UAGCUUAUCAGACUGAUGUUGA	MIMAT0000076	TAGCTTATCAGACTGATGTTGAC	No	2444	1465	1214	1699	1166	1319	855	1291	1185	545	1756	1242	5291	6970	5029	11634	4912	7034	5005	9414	5727	3645	6701	7588	13259	15857	11292	21420	10579	14542	9716	16597	12036	7062	15372	15281
hsa-miR-210-3p	3p	hsa-mir-210	MI0000286	UGUGCG	22	CUGUGCGUGUGACAGCGGCUGA	MIMAT0000267	CTGTGCGTGTGACAGCGGCTGAAT	No	11	26	14	9	5	5	7	19	6	7	8	23	42	48	30	38	35	45	41	52	54	41	28	45	156	182	93	89	82	102	89	143	121	109	64	145
hsa-miR-210-5p	5p	hsa-mir-210	MI0000286	GCCCCU	22	AGCCCCUGCCCACCGCACACUG	MIMAT0026475	AGCCCCTGCCCACCGCACACTG	Yes		4	7	4		5	4	2	9	2	6	6		4	7	4		5	4	2	9	2	6	6		6	9	9	7	8	19	10	29	13	14	11
hsa-miR-2110	5p	hsa-mir-2110	MI0010629	UGGGGA	22	UUGGGGAAACGGCCGCUGAGUG	MIMAT0010133	TTGGGGAAACGGCCGCTGAGT	No	28	12	9	10	12	12	16	11	12	35	11	30	50	27	34	42	47	54	59	45	62	100	73	59	170	101	99	87	104	115	115	110	122	223	143	190
hsa-miR-2116-3p	3p	hsa-mir-2116	MI0010635	CUCCCA	21	CCUCCCAUGCCAAGAACUCCC	MIMAT0011161	TCCTCCCATGCCAAGAACTCC	No							2	1						6	5	4	7	7	7	8	6	14	4	8		21	7	14	30	24	32	25	33	40	26	18
hsa-miR-2116-5p	5p	hsa-mir-2116	MI0010635	GUUCUU	21	GGUUCUUAGCAUAGGAGGUCU	MIMAT0011160	GGTTCTTAGCATAGGAGGTCTT	No																1								2				1							1	2
hsa-miR-2117	3p	hsa-mir-2117	MI0010636	GUUCUC	21	UGUUCUCUUUGCCAAGGACAG	MIMAT0011162	TTTCTCTTTGCCAAGG	No																		1	1		4									1	2		7
hsa-miR-212-3p	3p	hsa-mir-212	MI0000288	AACAGU	21	UAACAGUCUCCAGUCACGGCC	MIMAT0000269	TAACAGTCTCCAGTCACGGC	No												1		3					2			2				3		1		3	2	4		4		4
hsa-miR-212-5p	5p	hsa-mir-212	MI0000288	CCUUGG	23	ACCUUGGCUCUAGACUGCUUACU	MIMAT0022695	ACCTTGGCTCTAGACTGCTTACT	Yes	7	11	3	9	4	26	14	6	9	9	13	10	7	11	3	9	4	26	14	6	9	9	13	10	11	18	5	10	8	41	14	14	16	14	19	23
hsa-miR-214-3p	3p	hsa-mir-214	MI0000290	CAGCAG	22	ACAGCAGGCACAGACAGGCAGU	MIMAT0000271	ACAGCAGGCACAGACAGGCAGT	Yes	26	18	17	11	16	3	19	8	20	11	13	7	26	18	17	11	16	3	19	8	20	11	13	7	43	45	33	32	30	23	49	44	79	39	55	32
hsa-miR-214-5p	5p	hsa-mir-214	MI0000290	GCCUGU	22	UGCCUGUCUACACUUGCUGUGC	MIMAT0004564	TGCCTGTCTACACTTGCTGTGC	Yes		2	2	3	6	1	3	4	3		2	2		2	2	3	6	1	3	4	3		2	2	4	2	4	3	6	1	4	6	8		3	2
hsa-miR-215-3p	3p	hsa-mir-215	MI0000291	CUGUCA	23	UCUGUCAUUUCUUUAGGCCAAUA	MIMAT0026476		No
hsa-miR-215-5p	5p	hsa-mir-215	MI0000291	UGACCU	21	AUGACCUAUGAAUUGACAGAC	MIMAT0000272	ATGACCTATGAATTGACAGACA	No		3	3	7	4	10	4	9	12	3	15	5	26	21	17	36	27	64	29	38	44	16	89	26	33	54	35	71	54	93	51	70	86	43	144	54
hsa-miR-216a-3p	3p	hsa-mir-216a	MI0000292	CACAGU	22	UCACAGUGGUCUCUGGGAUUAU	MIMAT0022844	CACAGTGGTCTCTGGGATTATT	No																					1												1
hsa-miR-216a-5p	5p	hsa-mir-216a	MI0000292	AAUCUC	22	UAAUCUCAGCUGGCAACUGUGA	MIMAT0000273	TAATCTCAGCTGGCAACTGTGA	Yes									1												1												1
hsa-miR-216b-3p	3p	hsa-mir-216b	MI0005569	CACACU	24	ACACACUUACCCGUAGAGAUUCUA	MIMAT0026721		No
hsa-miR-216b-5p	5p	hsa-mir-216b	MI0005569	AAUCUC	22	AAAUCUCUGCAGGCAAAUGUGA	MIMAT0004959	AAATCTCTGCAGGCAAATGTGA	Yes				1												1												1
hsa-miR-217	5p	hsa-mir-217	MI0000293	ACUGCA	23	UACUGCAUCAGGAACUGAUUGGA	MIMAT0000274	TACTGCATCAGGAACTGACTGGA	No											2		7	3	2	1	8	1	5	2	2	2	4		7	3	2	2	12	2	9	2	7	2	11	1
hsa-miR-218-1-3p	3p	hsa-mir-218-1	MI0000294	UGGUUC	22	AUGGUUCCGUCAAGCACCAUGG	MIMAT0004565	AAACATGGTTCCGTCAAGCACC	No																			2											1	2		1
hsa-miR-218-2-3p	3p	hsa-mir-218-2	MI0000295	AUGGUU	22	CAUGGUUCUGUCAAGCACCGCG	MIMAT0004566		No
hsa-miR-218-5p	5p	hsa-mir-218-1	MI0000294	UGUGCU	21	UUGUGCUUGAUCUAACCAUGU	MIMAT0000275	TTGTGCTTGATCTAACCATGT	Yes	94	32	24	19	29	27	39	17	64	19	29	21	94	32	24	19	29	27	39	17	64	19	29	21	139	61	48	35	55	63	73	41	132	34	66	51
hsa-miR-218-5p	5p	hsa-mir-218-2	MI0000295	UGUGCU	21	UUGUGCUUGAUCUAACCAUGU	MIMAT0000275	TTGTGCTTGATCTAACCATGT	Yes	94	32	24	19	29	27	39	17	64	19	29	21	94	32	24	19	29	27	39	17	64	19	29	21	135	61	48	35	55	63	72	41	132	34	66	49
hsa-miR-219a-1-3p	3p	hsa-mir-219a-1	MI0000296	GAGUUG	22	AGAGUUGAGUCUGGACGUCCCG	MIMAT0004567	AGAGTTGAGTCTGGACGTCCCG	Yes		3	2	2	5	7	4	3	2	11	4	2		3	2	2	5	7	4	3	2	11	4	2		7	2	3	7	15	10	11	5	21	7	10
hsa-miR-219a-2-3p	3p	hsa-mir-219a-2	MI0000740	GAAUUG	22	AGAAUUGUGGCUGGACAUCUGU	MIMAT0004675	AGAATTGTGGCTGGACATCTGT	Yes	24	19	24	16	36	41	30	19	51	41	62	17	24	19	24	16	36	41	30	19	51	41	62	17	39	49	33	23	61	78	40	33	87	79	113	31
hsa-miR-219a-5p	5p	hsa-mir-219a-1	MI0000296	GAUUGU	21	UGAUUGUCCAAACGCAAUUCU	MIMAT0000276		No
hsa-miR-219a-5p	5p	hsa-mir-219a-2	MI0000740	GAUUGU	21	UGAUUGUCCAAACGCAAUUCU	MIMAT0000276		No
hsa-miR-219b-3p	3p	hsa-mir-219b	MI0017299	GAAUUG	23	AGAAUUGCGUUUGGACAAUCAGU	MIMAT0019748		No
hsa-miR-219b-5p	5p	hsa-mir-219b	MI0017299	GAUGUC	22	AGAUGUCCAGCCACAAUUCUCG	MIMAT0019747	AGATGTCCAGCCACAATTCTCG	Yes		2												2												2
hsa-miR-22-3p	3p	hsa-mir-22	MI0000078	AGCUGC	22	AAGCUGCCAGUUGAAGAACUGU	MIMAT0000077	AAGCTGCCAGTTGAAGAACTGT	Yes	155	150	146	110	131	70	167	99	165	92	219	77	155	150	146	110	131	70	167	99	165	92	219	77	371	463	410	388	477	350	526	406	480	400	568	423
hsa-miR-22-5p	5p	hsa-mir-22	MI0000078	GUUCUU	22	AGUUCUUCAGUGGCAAGCUUUA	MIMAT0004495	AGTTCTTCAGTGGCAAGCTTT	No	4	6	3	3	3	2	6	3	2	3	3	2	4	6	13	10	15	9	16	10	17	8	8	9	8	14	16	14	18	11	24	15	26	11	13	11
hsa-miR-221-3p	3p	hsa-mir-221	MI0000298	GCUACA	23	AGCUACAUUGUCUGCUGGGUUUC	MIMAT0000278	AGCTACATTGTCTGCTGGGTTT	No	665	972	872	1254	1008	1302	1159	1408	1099	1666	964	1497	1497	1643	2391	2241	2799	2125	2766	2103	2957	1658	2268	1540	4405	6157	6519	6996	7623	7090	7201	6343	7346	7170	6518	6244
hsa-miR-221-5p	5p	hsa-mir-221	MI0000298	CCUGGC	22	ACCUGGCAUACAAUGUAGAUUU	MIMAT0004568	ACCTGGCATACAATGTAGATTTCTGT	No	13	25	16	33	29	18	16	24	25	7	15	19	53	128	53	111	66	183	135	126	105	154	94	112	139	370	218	412	440	630	519	439	443	384	380	366
hsa-miR-222-3p	3p	hsa-mir-222	MI0000299	GCUACA	21	AGCUACAUCUGGCUACUGGGU	MIMAT0000279	AGCTACATCTGGCTACTGGGTCTCT	No	260	224	409	313	611	211	602	264	513	467	458	256	582	2400	938	2800	739	2410	1356	2413	1139	4337	1014	2670	3066	7130	4980	7078	4632	5002	6377	6303	5864	11219	4440	8178
hsa-miR-222-5p	5p	hsa-mir-222	MI0000299	UCAGUA	22	CUCAGUAGCCAGUGUAGAUCCU	MIMAT0004569	TCAGTAGCCAGTGTAGATCCTGT	No																					2		1										3		1	1
hsa-miR-223-3p	3p	hsa-mir-223	MI0000300	GUCAGU	22	UGUCAGUUUGUCAAAUACCCCA	MIMAT0000280	TGTCAGTTTGTCAAATACCCCA	Yes	20	22	10	7	10	9	13	9	14	10	59	18	20	22	10	7	10	9	13	9	14	10	59	18	44	91	32	23	29	28	53	31	44	25	178	47
hsa-miR-223-5p	5p	hsa-mir-223	MI0000300	GUGUAU	22	CGUGUAUUUGACAAGCUGAGUU	MIMAT0004570	CGTGTATTTGACAAGCTGAGTTG	No					3			1			4					1		3		1	4		6	2		2		1	3	6	2	3	5		17	3
hsa-miR-224-3p	3p	hsa-mir-224	MI0000301	AAAUGG	23	AAAAUGGUGCCCUAGUGACUACA	MIMAT0009198	AAATGGTGCCCTAGTGACTACA	No																1				1	1							1		2	2	2	3		2
hsa-miR-224-5p	5p	hsa-mir-224	MI0000301	AAGUCA	21	CAAGUCACUAGUGGUUCCGUU	MIMAT0000281	CAAGTCACTAGTGGTTCCGTTT	No	105	371	311	415	404	721	416	390	329	452	386	244	330	1470	833	1840	1160	2946	989	1643	937	2265	1025	1340	698	3263	1772	3555	2305	5675	1978	3481	1879	5212	2038	3169
hsa-miR-2276-3p	3p	hsa-mir-2276	MI0011282	CUGCAA	22	UCUGCAAGUGUCAGAGGCGAGG	MIMAT0011775	TCTGCAAGTGTCAGAGGCGAGG	Yes		4		1		1	4	3	6	12	3	7		4		1		1	4	3	6	12	3	7		4	2	4		2	7	6	19	15	5	7
hsa-miR-2276-5p	5p	hsa-mir-2276	MI0011282	CCCUCU	22	GCCCUCUGUCACCUUGCAGACG	MIMAT0026921		No
hsa-miR-2277-3p	3p	hsa-mir-2277	MI0011284	GACAGC	21	UGACAGCGCCCUGCCUGGCUC	MIMAT0011777	TGACAGCGCCCTGCCTGGCTCG	No														2							2					2		1				1	2			1
hsa-miR-2277-5p	5p	hsa-mir-2277	MI0011284	GCGCGG	24	AGCGCGGGCUGAGCGCUGCCAGUC	MIMAT0017352	AGCGCGGGCTGAGCGCTGCCAGT	No	4	13	13	11	27	17	24	14	21	18	17	18	24	19	28	14	29	8	20	12	17	25	18	19	43	54	50	34	80	35	56	39	53	67	45	51
hsa-miR-2278	5p	hsa-mir-2278	MI0011285	AGAGCA	22	GAGAGCAGUGUGUGUUGCCUGG	MIMAT0011778	GAGAGCAGTGTGTGTTGCCTGGG	No																			1					2			2		2		1	3	1			3
hsa-miR-2355-3p	3p	hsa-mir-2355	MI0015873	UUGUCC	22	AUUGUCCUUGCUGUUUGGAGAU	MIMAT0017950	CATTGTCCTTGCTGTTTGGAGA	No								1										1						2			2			3		2			2	2
hsa-miR-2355-5p	5p	hsa-mir-2355	MI0015873	UCCCCA	21	AUCCCCAGAUACAAUGGACAA	MIMAT0016895		No
hsa-miR-2392	3p	hsa-mir-2392	MI0016870	AGGAUG	20	UAGGAUGGGGGUGAGAGGUG	MIMAT0019043	TAGGATGGGTGTGAGA	No																						3												3
hsa-miR-23a-3p	3p	hsa-mir-23a	MI0000079	UCACAU	21	AUCACAUUGCCAGGGAUUUCC	MIMAT0000078	ATCACATTGCCAGGGATTTCC	Yes	203	296	238	416	322	356	412	621	436	583	351	516	203	296	238	416	322	356	412	621	436	583	351	516	919	1624	1237	1944	1574	1937	1689	2730	1688	2665	1394	2550
[truncated: 2,316 more rows]
